# Supplementary material for: Interaction of 7SK with the Smn complex modulates snRNP production
Source: Nat Commun. 2021 Feb 24;12:1278. doi: 10.1038/s41467-021-21529-1 (PMC7904863; doi:10.1038/s41467-021-21529-1)
Supplement: Supplementary file 3 — Supplementary Data 1 [file 41467_2021_21529_MOESM3_ESM.xlsx]

## Sheet: SUP_unprocessed proteomics data
protein group descriptors				protein group raw intensities in different samples								parameters of protein group identification by MS as reported by MaxQuant
Protein IDs	Majority protein IDs	Protein names	Gene names	sample01_scr_replicate1	sample02_scr_replicate2	sample03_scr_replicate3	sample04_scr_replicate4	sample05_pd7SK_replicate1	sample06_pd7SK_replicate2	sample07_pd7SK_replicate3	sample08_pd7SK_replicate4	Only identified by site	Reverse	Potential contaminant	Peptides	Razor + unique peptides	Unique peptides	Sequence coverage [%]	Unique + razor sequence coverage [%]	Unique sequence coverage [%]	Mol. weight [kDa]	Q-value	Score	Intensity	MS/MS count
Q6ZPR6;A0A087WNN3	Q6ZPR6;A0A087WNN3	Inhibitor of Bruton tyrosine kinase	Ibtk	0	0	0	0	0	0	0	0				1	1	1	1.3	1.3	1.3	149.57	0	3.7199	147030000	1
Q4VAA2;A0A087WNP6;Q4VAA2-2	Q4VAA2;A0A087WNP6;Q4VAA2-2	Protein CDV3	Cdv3	0	0	0	0	0	0	0	0				2	2	2	13.5	13.5	13.5	29.729	0	29.804	104590000	6
P83940;A0A087WQE6;A0A087WNT1;A0A087WPE4	P83940;A0A087WQE6;A0A087WNT1;A0A087WPE4	Transcription elongation factor B polypeptide 1	Tceb1	49895000	40998000	38913000	112100000	90015000	64915000	65128000	31370000				7	7	7	66.1	66.1	66.1	12.473	0	199.35	24508000000	148
J3QP81;A0A087WS18;A0A087WQ95;A0A087WNW8;A0A087WRK0;A0A087WP42;A0A087WRE8;A0A087WQ31;Q80TV8-2;Q80TV8;E9Q6L0;A0A087WQF1;E9QNY9;E9QKH0;A0A0A6YXZ1;A0A0A6YWK1;A0A087WRU7;A0A0N4SVH2;A0A0N4SUT7	J3QP81;A0A087WS18;A0A087WQ95;A0A087WNW8;A0A087WRK0;A0A087WP42;A0A087WRE8;A0A087WQ31;Q80TV8-2;Q80TV8;E9Q6L0;A0A087WQF1;E9QNY9;E9QKH0;A0A0A6YXZ1	CLIP-associating protein 1	Clasp1	79934000	72983000	78775000	71057000	59823000	57439000	65262000	46713000				39	39	37	33.5	33.5	32.3	160.92	0	230.26	10661000000	237
Q6XUX1;A0A087WP69;Q6XUX1-3;Q6XUX1-2;Q6XUX1-4	Q6XUX1;A0A087WP69;Q6XUX1-3;Q6XUX1-2;Q6XUX1-4	Dual serine/threonine and tyrosine protein kinase	Dstyk	0	0	0	0	23051000	21563000	30608000	36818000				3	3	3	3.7	3.7	3.7	104.9	0	5.9479	95565000	9
A0A087WPF7-3;E9PZ86;A0A2C9F2I4;A0A087WPF7	A0A087WPF7-3;E9PZ86;A0A2C9F2I4;A0A087WPF7		Auts2	0	0	0	2671200	0	0	0	0				2	2	2	3.5	3.5	3.5	87.456	0.0032906	2.5387	21858000	1
A0A087WPL5;O70133;O70133-3;A0A0R4J2C3;A0A087WRT3	A0A087WPL5;O70133;O70133-3	ATP-dependent RNA helicase A	Dhx9	0	0	0	0	0	0	0	0				67	1	1	53.4	2	2	149.62	0	108.34	638390000	8
D3YUB7;A0A087WPN2;A0A0J9YU77	D3YUB7;A0A087WPN2		Gm3604	0	0	0	0	0	0	0	0				4	3	3	12.4	10.8	10.8	66.206	0	9.4976	281300000	8
A0A087WPR7	A0A087WPR7		Dst	0	0	0	0	0	0	0	0				55	1	1	22.1	0.4	0.4	331.49	0	6.3086	1199600000	12
P60762;A0A087WQ34;A0A087WQB0;P60762-2	P60762;A0A087WQ34;A0A087WQB0;P60762-2	Mortality factor 4-like protein 1	Morf4l1	0	0	0	0	0	0	0	0				1	1	1	3.6	3.6	3.6	41.492	0.0054313	2.1961	91877000	1
P33173;Q6TA13;E9QAN4;G3UW47;E9Q9G6;A0A087WQE8	P33173;Q6TA13;E9QAN4;G3UW47;E9Q9G6;A0A087WQE8	Kinesin-like protein KIF1A;Kinesin-like protein	Kif1a	0	0	0	0	0	0	0	0				2	2	2	1.2	1.2	1.2	191.72	0.0023451	2.7604	577480000	18
A0A087WQN7;F8VQ87;P97789;P97789-2;P97789-3;A0A087WNV6	A0A087WQN7;F8VQ87;P97789;P97789-2;P97789-3;A0A087WNV6	5-3 exoribonuclease 1	Xrn1	81687000	83505000	90221000	232480000	154660000	139850000	111640000	72257000				57	57	57	45.3	45.3	45.3	194.3	0	323.31	75097000000	490
A0A087WQQ5;A0A087WNW3;A0A087WS29;A0A087WS04	A0A087WQQ5;A0A087WNW3;A0A087WS29;A0A087WS04		Ktn1	0	0	0	0	0	0	0	0				69	1	0	58.2	1.8	0	146.43	0	71.638	1164000000	17
Q9CQC6;A0A087WQS2;A0A087WPF9	Q9CQC6;A0A087WQS2;A0A087WPF9	Basic leucine zipper and W2 domain-containing protein 1	Bzw1	0	0	0	0	0	0	0	0				3	3	2	6.2	6.2	4.5	48.043	0.0029703	2.5709	241560000	6
Q8BXK8;A0A087WRF2;E9Q3K3	Q8BXK8;A0A087WRF2;E9Q3K3	Arf-GAP with GTPase, ANK repeat and PH domain-containing protein 1	Agap1	0	0	0	15962000	9570900	0	0	0				10	10	7	13	13	10.7	94.41	0	84.176	2641800000	36
F8VPV1;A0A087WRH0;Q3TPQ7;Q8BZW4;L7N212;A0A1B0GT13;A2ARX0;Q8BZW4-2;A0A0J9YUW3;L7N467;L7N247;Q8C1G8;Q8BLB2;Q1PA39;A2AW64;F2Z412;D3Z288;A0A1Y7VLW9;A0A1B0GRK6;A0A1Y7VLH6;A0A1Y7VM11;F6ZHM5;A2ANU5;E9Q6B9;A0A1Y7VJ92;F7CWA7;A2AW65;A0A1Y7VJF8;F7A0E9;A0A1B0GR71	F8VPV1;A0A087WRH0;Q3TPQ7;Q8BZW4;L7N212;A0A1B0GT13;A2ARX0;Q8BZW4-2	Zinc finger protein 120	Zfp951;AW146154;Zfp120;Gm14443	0	0	0	0	0	0	0	0	+			3	1	1	11.1	3.3	3.3	51.972	1	-2	21591000	2
A0A087WRJ1	A0A087WRJ1		2610044O15Rik8	0	0	0	0	0	0	0	0				4	3	3	17.1	8.3	8.3	48.585	0	5.5072	346160000	2
A0A087WRR7	A0A087WRR7		Zfp383	0	0	0	0	0	0	0	0				4	4	4	10.4	10.4	10.4	56.113	0	19.802	562710000	11
O70251;A0A087WS46;M0QWK5;M0QWH8;G3UX43;G3UZ47	O70251;A0A087WS46	Elongation factor 1-beta	Eef1b;Eef1b2	25815000	30351000	0	10616000	6024900	0	0	30477000				7	6	6	32.9	28	28	24.693	0	53.074	5365900000	36
Q8CHZ9;A0A096P6K7;B9EJ57	Q8CHZ9;A0A096P6K7;B9EJ57	Transcription termination factor 1a, mitochondrial;Transcription termination factor 1b, mitochondrial	Mterf1a;Mterf1b	0	0	0	0	0	2876700	2626200	0				3	3	3	8.7	8.7	8.7	43.814	0	13.748	612630000	21
O35451;A0A0A0MQ69;G3UX19	O35451;A0A0A0MQ69;G3UX19	Cyclic AMP-dependent transcription factor ATF-6 beta;Processed cyclic AMP-dependent transcription factor ATF-6 beta	Atf6b	0	0	0	0	0	0	0	0				2	2	2	3.4	3.4	3.4	76.007	0	4.0595	88103000	3
Q3TLH4;A0A0A0MQ79;S4R294;S4R209;S4R298	Q3TLH4;A0A0A0MQ79;S4R294	Protein PRRC2C	Prrc2c	64045000	75451000	76206000	829900000	424200000	475270000	288710000	36644000				116	116	2	45.3	45.3	0.7	310.89	0	323.31	208170000000	1075
Q3UMC0;A0A0A0MQ80;A0A0G2JFY0	Q3UMC0;A0A0A0MQ80;A0A0G2JFY0	Spermatogenesis-associated protein 5	Spata5	40382000	31575000	42889000	22978000	25811000	20928000	29499000	38127000				14	14	14	20.5	20.5	20.5	97.255	0	49.77	2152700000	69
A0A0A0MQ89;Q80US4;V9GXE4;Q80US4-3	A0A0A0MQ89;Q80US4;V9GXE4	Actin-related protein 5	Actr5	0	0	0	10855000	0	0	0	0				10	10	10	22.7	22.7	22.7	68.158	0	36.17	1861300000	43
A0A0A0MQ97;G3X9C2	A0A0A0MQ97;G3X9C2	F-box only protein 50	Nccrp1	0	0	0	0	0	0	0	6153400				1	1	1	4.1	4.1	4.1	33.027	0.0042017	2.3697	31142000	4
Q6DFV3;B7ZCJ0;A0A0A0MQE8;B7ZCJ1	Q6DFV3;B7ZCJ0;A0A0A0MQE8;B7ZCJ1	Rho GTPase-activating protein 21	Arhgap21	0	0	0	0	0	0	0	0				1	1	1	0.5	0.5	0.5	215.74	0.0063012	2.0092	42751000	4
P16858;A0A0A0MQF6;S4R257;S4R1W1;A0A1D5RLD8;S4R1W8;V9GXA7;S4R1N5;V9GXK0	P16858;A0A0A0MQF6;S4R257;S4R1W1;A0A1D5RLD8	Glyceraldehyde-3-phosphate dehydrogenase	Gapdh;Gm3839	162410000	112490000	164080000	268500000	231180000	187250000	392850000	271540000				22	22	16	62.5	62.5	54.1	35.81	0	216.81	39435000000	242
Q9WTN3;Q9WTN3-4;A0A0A0MQK3;F6XZS9;Q9WTN3-2;Q9WTN3-3	Q9WTN3;Q9WTN3-4;A0A0A0MQK3;F6XZS9;Q9WTN3-2;Q9WTN3-3	Sterol regulatory element-binding protein 1;Processed sterol regulatory element-binding protein 1	Srebf1	0	0	0	0	0	0	0	0				2	2	2	2.7	2.7	2.7	120.54	0.00069061	3.1395	72039000	2
Q8R526;A0A0A0MQP1;A0A0A0MQK4	Q8R526;A0A0A0MQP1;A0A0A0MQK4	Polycystic kidney disease protein 1-like 1	Pkd1l1	0	0	0	0	0	0	0	0	+			1	1	1	0.4	0.4	0.4	290.84	1	-2	140790000	1
P63242;Q8BGY2;A0A0A0MQM0	P63242;Q8BGY2;A0A0A0MQM0	Eukaryotic translation initiation factor 5A-1;Eukaryotic translation initiation factor 5A-2;Eukaryotic translation initiation factor 5A	Eif5a;Eif5a2	0	0	0	0	0	0	0	0				2	2	2	12.3	12.3	12.3	16.832	0	5.9331	630820000	11
Q5RL79;A0A0A0MQN1	Q5RL79;A0A0A0MQN1	Keratinocyte-associated protein 2	Krtcap2	0	0	0	0	0	0	0	0				1	1	1	12.5	12.5	12.5	14.674	0.0057088	2.1075	40259000	2
Q921L3;A0A0A6YVS2	Q921L3;A0A0A6YVS2	Transmembrane and coiled-coil domain-containing protein 1	Tmco1	0	5375700	4766500	6794200	0	0	0	6665900				2	2	2	11.7	11.7	11.7	21.175	0.00070472	3.3779	458370000	15
Q9JKX6;A0A0A6YVU1;A2ATT5	Q9JKX6;A0A0A6YVU1;A2ATT5	ADP-sugar pyrophosphatase	Nudt5	0	0	0	0	0	0	0	0				1	1	1	6	6	6	23.984	0.0062972	2.0014	30170000	1
Q3TRR0;A0A0A6YVV4;A0A0A6YXJ3;Q3TRR0-2;A0A0R4J2D7;A0A0A6YVR4	Q3TRR0;A0A0A6YVV4;A0A0A6YXJ3;Q3TRR0-2;A0A0R4J2D7	Microtubule-associated protein 9	Map9	12050000	14526000	10420000	10222000	10157000	9175900	0	8566600				6	6	6	11.5	11.5	11.5	73.51	0	25.054	1636700000	20
A0A0A6YWB0;A0A0A6YVV8;Q9JKP5;A0A0A6YXE3;G3X9Q0;A0A0A6YXP3;A0A0A6YWG1;A0A0A6YXQ4	A0A0A6YWB0;A0A0A6YVV8;Q9JKP5;A0A0A6YXE3;G3X9Q0;A0A0A6YXP3;A0A0A6YWG1;A0A0A6YXQ4	Muscleblind-like protein 1	Mbnl1	0	0	0	0	0	0	0	0				6	3	3	27.1	17	17	37.8	0	28.701	2001700000	15
Q03173;Q03173-3;Q03173-4;A0A0A6YXC8;E9QKR1;A0A0A6YW06;J3QNM3;E9QKQ9;E9QLZ9;Q03173-2;Q03173-6;Q03173-5	Q03173;Q03173-3;Q03173-4;A0A0A6YXC8;E9QKR1;A0A0A6YW06;J3QNM3;E9QKQ9;E9QLZ9;Q03173-2;Q03173-6;Q03173-5	Protein enabled homolog	Enah	0	0	0	0	0	0	0	0				1	1	1	2	2	2	85.843	0.0041963	2.34	65315000	2
A0A0A6YWR8;A0A0A6YW53;E9PVG7;P97820;B7ZNR9;F8VPL5;Q9JM52;Q9JM52-3;Q5SXG1;Q5SXG3;G3X9G2;Q9JM52-2;A0A0A6YVZ8;F7AMS7;A0A0A6YVR7;E0CYV5;A0A0A6YWJ2;A0A0A6YXE5	A0A0A6YWR8;A0A0A6YW53;E9PVG7;P97820;B7ZNR9;F8VPL5	Mitogen-activated protein kinase kinase kinase kinase 4	Map4k4	0	0	0	0	0	0	0	0				15	1	1	18.3	1.6	1.6	140.81	0	3.7506	50070000	8
Q9QZ11;A0A0A6YWF4	Q9QZ11;A0A0A6YWF4	Exonuclease 1	Exo1	0	0	0	0	0	0	0	0				1	1	1	1.6	1.6	1.6	92.021	0.0077616	1.8809	122500000	3
A0A0A6YWP6;Q8BVE3;A0A0A6YX18;A0A0A6YVU0	A0A0A6YWP6;Q8BVE3;A0A0A6YX18	V-type proton ATPase subunit H	Atp6v1h	11401000	12108000	16692000	13626000	6375600	9815200	18955000	12326000				4	4	4	11.6	11.6	11.6	50.811	0	4.9474	209060000	11
A0A0A6YWQ8;A0A0A6YX35;D3YXX4;Q9CQ61	A0A0A6YWQ8;A0A0A6YX35;D3YXX4;Q9CQ61	Protein unc-50 homolog	Unc50	0	0	0	0	0	0	0	0				1	1	1	23.3	23.3	23.3	10.339	0	24.301	329640000	13
Q9CQ22;A0A0A6YX02	Q9CQ22;A0A0A6YX02	Ragulator complex protein LAMTOR1	Lamtor1	0	0	0	0	0	0	0	0				2	2	2	18	18	18	17.749	0.00070597	3.401	114640000	3
A0A0A6YX73;Q8K1M3;P12367;A0A0A6YY28	A0A0A6YX73;Q8K1M3;P12367;A0A0A6YY28	cAMP-dependent protein kinase type II-alpha regulatory subunit	Prkar2a	20054000	9209800	8390700	34796000	10722000	10470000	7599000	11168000				13	13	10	49.5	49.5	41.8	43.165	0	111.39	4980500000	74
A0A0A6YXM5;A0A0A6YWP7;Q6PGA0;A0A0A6YWY4;Q6PGA0-2;A0A0A6YXI3;A0A0A6YX54;A0A0A6YXP4	A0A0A6YXM5;A0A0A6YWP7;Q6PGA0;A0A0A6YWY4;Q6PGA0-2	REST corepressor 3	Rcor3	41901000	48052000	37354000	28898000	21924000	19388000	20163000	26218000				6	6	2	11.1	11.1	4.5	60.899	0	44.701	353070000	28
P13595;P13595-2;E9Q589;A0A0A6YY47;E9QB01;A0A0A6YY91;P13595-3;A0A0A6YWU2;P13595-4	P13595;P13595-2;E9Q589;A0A0A6YY47;E9QB01;A0A0A6YY91;P13595-3;A0A0A6YWU2;P13595-4	Neural cell adhesion molecule 1	Ncam1	3641800	4011700	3904700	2819600	4420300	4527700	3957800	5739300				5	5	5	5.4	5.4	5.4	119.43	0	17.268	204940000	16
Q8C1B1;A0A0A6YY67;H7BX08;Q8C1B1-2;A0A0A6YXV8	Q8C1B1;A0A0A6YY67;H7BX08;Q8C1B1-2	Calmodulin-regulated spectrin-associated protein 2	Camsap2	0	0	0	0	0	0	0	0				3	3	3	3.9	3.9	3.9	164.33	0	5.7502	216010000	3
A0A0B4J1E2;Q9CSN1	A0A0B4J1E2;Q9CSN1	SNW domain-containing protein 1	Snw1	112730000	113370000	127600000	95138000	63890000	87179000	83897000	95822000				14	14	14	33	33	33	61.461	0	31.787	1951100000	84
D3Z5P5;A0A0B4J1E3;P40694;D6RFT3	D3Z5P5;A0A0B4J1E3;P40694	DNA-binding protein SMUBP-2	Ighmbp2	0	0	0	8334300	5368500	3524600	0	0				20	20	20	30.3	30.3	30.3	97.496	0	131.95	7077900000	132
O35343;A0A0B4J1E7;D3YTN1	O35343;A0A0B4J1E7	Importin subunit alpha-3	Kpna4	41553000	32487000	38988000	29628000	38623000	31248000	0	33254000				8	5	5	24.4	18.6	18.6	57.922	0	106.02	3842100000	37
A0A0B4J1L2;Q3TNX8;Q8BNJ2;E9PV91	A0A0B4J1L2;Q3TNX8;Q8BNJ2;E9PV91	A disintegrin and metalloproteinase with thrombospondin motifs 4	Adamts4	0	0	0	8920900	6461700	15008000	11429000	0				11	11	11	21.5	21.5	21.5	90.069	0	79.67	3699200000	72
D3YYU8;A0A0B4J1L4;A0A0A0MQG1;D3YYU8-2	D3YYU8;A0A0B4J1L4;A0A0A0MQG1	Obscurin-like protein 1	Obsl1	0	0	0	10351000	4602600	5235100	0	5673800				16	16	16	12.7	12.7	12.7	197.93	0	50.282	2937400000	53
Q920E5;A0A0G2JDJ5;A0A0G2JEB3;A0A0G2JEA5	Q920E5;A0A0G2JDJ5;A0A0G2JEB3;A0A0G2JEA5	Farnesyl pyrophosphate synthase	Fdps	0	0	0	0	0	0	0	2760700				2	2	2	6.8	6.8	6.8	40.581	0	5.5844	166670000	3
P49615;A0A0G2JDL3;Q04899;O35495;Q3V3A1;Q64261;E3W997;E9PVC7;O35495-3;O35495-2;Q3V3A1-3	P49615;A0A0G2JDL3	Cyclin-dependent-like kinase 5	Cdk5	6107700	0	0	0	0	1865200	0	1885400				3	2	2	10.3	7.5	7.5	33.288	0.00068587	3.0463	32842000	5
O35387;A0A0G2JE46;A0A0G2JDP0;A0A0G2JFE1;A0A0G2JEE6;A0A0G2JFF9;A0A0G2JGR0	O35387;A0A0G2JE46;A0A0G2JDP0;A0A0G2JFE1;A0A0G2JEE6;A0A0G2JFF9	HCLS1-associated protein X-1	Hax1	0	0	0	0	0	0	0	0				3	3	3	17.5	17.5	17.5	31.654	0	4.902	141730000	9
Q91WK0;A0A0G2JDR6;A0A0R4J169;E9QN52;A0A0G2JEP4;A0A0G2JFV5;A0A1L1SSC0;Q91WK0-2;A0A0G2JGZ1;A0A1L1SVG1;A0A1L1SQW1;Q3UZ39;Q3UZ39-2;A0A087WSF5;G5E8E1;A0A087WNU6;E9Q9T1;A0A087WPK3	Q91WK0;A0A0G2JDR6;A0A0R4J169;E9QN52;A0A0G2JEP4;A0A0G2JFV5;A0A1L1SSC0;Q91WK0-2;A0A0G2JGZ1;A0A1L1SVG1;A0A1L1SQW1	Leucine-rich repeat flightless-interacting protein 2	Lrrfip2	0	0	0	0	0	0	0	3559800				3	3	3	9.2	9.2	9.2	47.147	0	3.7216	115280000	2
Q920S3;F7CAN4;A0A0G2JDS4	Q920S3;F7CAN4;A0A0G2JDS4	GATA zinc finger domain-containing protein 1	Gatad1	0	0	0	0	0	0	0	0				2	2	2	11.7	11.7	11.7	28.535	0	4.466	289660000	10
A0A0G2JDV2;Q6PB75	A0A0G2JDV2;Q6PB75	Non-canonical poly(A) RNA polymerase PAPD7	Papd7	0	0	0	0	0	0	0	0				2	2	2	3.1	3.1	3.1	84.325	0.00069324	3.1761	855650000	3
Q80X50;A0A0H2UH17;A0A0G2JDV6;Q80X50-2;Q80X50-3;Q80X50-4;Q80X50-5;A0A0G2JDT1;A0A0G2JGD0;A0A0G2JG47;A0A0G2JFN7	Q80X50;A0A0H2UH17;A0A0G2JDV6;Q80X50-2;Q80X50-3;Q80X50-4;Q80X50-5	Ubiquitin-associated protein 2-like	Ubap2l	24999000	14392000	16869000	11482000	7495800	7516500	8858700	12467000				4	4	4	5.2	5.2	5.2	116.8	0	9.8025	324110000	16
P09542;A0A0G2JDW2;A0A0G2JDM3	P09542;A0A0G2JDW2;A0A0G2JDM3	Myosin light chain 3	Myl3	0	0	0	4768000	0	0	0	0				4	2	2	20.1	10.3	10.3	22.421	0.0042003	2.3574	6052400	2
Q6ZWU9;A0A0G2JDW7;A0A0G2JG29;A0A0G2JEX7	Q6ZWU9;A0A0G2JDW7;A0A0G2JG29	40S ribosomal protein S27	Rps27	377160000	418750000	389610000	264120000	182720000	224710000	246580000	437520000				5	1	1	41.7	13.1	13.1	9.461	0	4.7966	6021500000	29
Q8JZN5;A0A0G2JDY4	Q8JZN5;A0A0G2JDY4	Acyl-CoA dehydrogenase family member 9, mitochondrial	Acad9	0	0	0	0	0	0	0	3405200				1	1	1	1.6	1.6	1.6	68.721	0.008047	1.8578	14841000	1
Q80VL1;A0A0G2JE08;A0A0G2JFB2;A0A0G2JFE0;A0A0G2JFP5;A0A0G2JEH9	Q80VL1;A0A0G2JE08;A0A0G2JFB2;A0A0G2JFE0	Tudor and KH domain-containing protein	Tdrkh	23542000	15620000	13867000	26489000	15400000	12958000	10619000	12402000				7	7	7	18	18	18	62.133	0	33.269	1758900000	33
P32883;P08556;P32883-2;A0A0G2JE25;A0A0G2JGP4;Q9D091;Q61411;B2KGV5;E9Q8V2;E9PVD5;A0A0G2JGM2;A0A0N4SVY1;C0H5X4;Q61411-2	P32883;P08556;P32883-2;A0A0G2JE25;A0A0G2JGP4;Q9D091;Q61411;B2KGV5;E9Q8V2;E9PVD5;A0A0G2JGM2;A0A0N4SVY1;C0H5X4;Q61411-2	GTPase KRas;GTPase KRas, N-terminally processed;GTPase NRas;GTPase HRas;GTPase HRas, N-terminally processed	Kras;Nras;Hras	0	0	0	0	0	0	0	0				2	2	2	12.2	12.2	12.2	21.656	0.00069808	3.2708	159420000	4
Q9CWZ3;Q9CWZ3-2;A0A0G2JEA9;A0A0G2JFX7;A0A0N4SUH6	Q9CWZ3;Q9CWZ3-2;A0A0G2JEA9;A0A0G2JFX7;A0A0N4SUH6	RNA-binding protein 8A	Rbm8a	91817000	126830000	104840000	77739000	50204000	60187000	72817000	77180000				4	4	4	27	27	27	19.889	0	23.764	3020500000	55
Q9CVI2;A0A0G2JF33;A0A0G2JEE9;Q9CVI2-2	Q9CVI2;A0A0G2JF33;A0A0G2JEE9;Q9CVI2-2	Protein FAM133B	Fam133b	0	0	0	0	0	0	0	0				3	3	3	18	18	18	27.952	0	13.419	687190000	9
O35216;A0A0G2JGI2;A0A0G2JEV2	O35216;A0A0G2JGI2;A0A0G2JEV2	Histone H3-like centromeric protein A	Cenpa	0	0	0	0	0	0	0	0				2	2	2	6	6	6	15.509	0.00035386	3.4178	462120000	10
Q4JK59;A0A0G2JF55;Q4JK59-3;Q4JK59-2;A0A0G2JG87	Q4JK59;A0A0G2JF55	Methylcytosine dioxygenase TET2	Tet2	0	0	0	13708000	0	13410000	0	0				17	17	17	13	13	13	212.13	0	87.64	3542500000	79
A0A0G2JF64	A0A0G2JF64			0	0	0	0	0	0	0	5206600				12	1	1	79.1	4.5	4.5	22.81	0.00035348	3.4129	22463000	7
Q3UTQ8;A0A0G2JF79;A0A0G2JGW6;Q3UTQ8-2	Q3UTQ8;A0A0G2JF79;A0A0G2JGW6;Q3UTQ8-2	Cyclin-dependent kinase-like 5	Cdkl5	0	0	0	0	0	0	0	0				1	1	1	2.2	2.2	2.2	105.49	0.0042112	2.3797	52669000	1
Q9D394-2;Q9D394;Q9D394-3;Q9D394-4;A0A0G2JFT8	Q9D394-2;Q9D394;Q9D394-3;Q9D394-4;A0A0G2JFT8	Protein RUFY3	Rufy3	35539000	31610000	38308000	22946000	23802000	23494000	23639000	29315000				6	6	6	10.8	10.8	10.8	74.401	0	10.819	246170000	18
E9Q912;A0A0G2JGC8;E9Q6Q4;Q3TU36	E9Q912;A0A0G2JGC8;E9Q6Q4;Q3TU36		Rap1gds1	0	0	0	0	0	0	0	0				1	1	1	2.1	2.1	2.1	66.076	0.0095473	1.7978	8714600	0
Q6PHZ2;Q6PHZ2-5;Q8CCM0;E9Q1W0;E9Q1T1;A0A0G2JGS4;Q6PHZ2-2;Q6PHZ2-4	Q6PHZ2;Q6PHZ2-5;Q8CCM0;E9Q1W0;E9Q1T1;A0A0G2JGS4;Q6PHZ2-2;Q6PHZ2-4	Calcium/calmodulin-dependent protein kinase type II subunit delta	Camk2d	0	0	0	0	0	0	0	0				1	1	1	3.2	3.2	3.2	56.369	0	5.3895	55929000	4
A0A0G2JGW9;Q91WJ8;A0A0G2JFY5;Q3UUU2;Q91WJ8-2;A0A0G2JE55;A0A0G2JGT1;A0A0G2JGV9;A0A0G2JG96	A0A0G2JGW9;Q91WJ8;A0A0G2JFY5;Q3UUU2;Q91WJ8-2	Far upstream element-binding protein 1	Fubp1	0	0	0	0	0	0	0	0	+			30	1	1	53.3	3.4	3.4	67.53	1	-2	71642000	1
Q6PIC6;A0A0G2JGX4;Q8VCE0	Q6PIC6;A0A0G2JGX4;Q8VCE0	Sodium/potassium-transporting ATPase subunit alpha-3	Atp1a3	0	0	0	0	0	0	0	0	+			5	1	1	7.1	1.6	1.6	111.69	1	-2	19949000	1
Q7TT00;A0A0G2JGY6;Q7TT00-2;A0A0G2JEY3;Q7TT00-3;A0A0G2JGD1;A0A0G2JE63	Q7TT00;A0A0G2JGY6;Q7TT00-2;A0A0G2JEY3;Q7TT00-3	Transcription factor SPT20 homolog	Supt20h	0	0	0	0	0	0	0	0				9	9	9	28.9	28.9	28.9	59.519	0	123.19	2060400000	26
P63073;A0A0G2JH04;A0A0G2JGT5;A0A0G2JG98;A0A0G2JFB4	P63073;A0A0G2JH04;A0A0G2JGT5;A0A0G2JG98;A0A0G2JFB4	Eukaryotic translation initiation factor 4E	Eif4e	0	23878000	12961000	13102000	8962100	11933000	0	12015000				4	4	4	25.8	25.8	25.8	25.053	0	12.814	774610000	22
Q6P4S8;K3W4P2;A0A0G2JH17;A0A0G2JFR3;A0A0G2JDG8	Q6P4S8;K3W4P2;A0A0G2JH17	Integrator complex subunit 1	Ints1	0	0	0	2503700	0	0	0	0				16	16	16	8.8	8.8	8.8	245.16	0	68.05	1737700000	41
Q5DW34;A0A0H2UH19;Q5DW34-2;Q5DW34-3;E9Q5A3;A0A0A6YWA0;A0A0G2JFI9;A0A1B0GXE2;F6WWY8;A0A140LII4;A0A0A6YXD1	Q5DW34;A0A0H2UH19;Q5DW34-2;Q5DW34-3;E9Q5A3	Histone-lysine N-methyltransferase EHMT1	Ehmt1	0	14000000	21854000	16588000	6913300	15849000	0	0				19	19	1	21.2	21.2	0.9	142	0	75.689	3464600000	69
Q6PD29;A0A0J9YTR6;Q6PD29-2	Q6PD29;A0A0J9YTR6;Q6PD29-2	Zinc finger protein 513	Znf513	0	0	0	0	0	0	0	0				1	1	1	3.5	3.5	3.5	58.067	0	4.0772	33638000	2
P31266;Q3U6F1;E9Q7W0;A0A0J9YTV5;P31266-2;A0A0J9YVE0	P31266;Q3U6F1;E9Q7W0;A0A0J9YTV5;P31266-2	Recombining binding protein suppressor of hairless	Rbpj	0	0	0	0	0	0	0	0				3	3	3	7.8	7.8	7.8	58.537	0	8.1698	571680000	17
Q8C1B7;A0A0J9YTY0;A0A0J9YUL3;Q8C1B7-3;Q8C1B7-2;Q9R1T4;A0A0J9YUV6;Q9R1T4-2;Q9R1T4-3	Q8C1B7;A0A0J9YTY0;A0A0J9YUL3;Q8C1B7-3;Q8C1B7-2	Septin-11	2020-09-11	0	0	0	0	0	0	0	0				3	3	2	8.1	8.1	4.9	49.694	0	6.8175	150490000	5
P54099;A0A0J9YU03;D6RIP1;Q75WC0	P54099;A0A0J9YU03;D6RIP1;Q75WC0	DNA polymerase subunit gamma-1	Polg	0	0	0	0	0	0	0	0				1	1	1	0.9	0.9	0.9	136.76	0.00069784	3.2591	73426000	2
O88712;A0A0J9YUM4;A0A0J9YU62;O88712-3;O88712-2;A0A0J9YTW3;P56546;P56546-2;A0A0J9YUR5;E9PWQ9;Q91YZ2	O88712;A0A0J9YUM4;A0A0J9YU62;O88712-3;O88712-2;A0A0J9YTW3	C-terminal-binding protein 1	Ctbp1	9544400	0	9331300	7499700	0	0	0	0				3	3	3	8.4	8.4	8.4	47.744	0	4.2402	235630000	10
A0A0J9YU67	A0A0J9YU67			0	0	0	0	0	0	0	0	+			11	1	0	54.3	13	0	29.383	1	-2	33825000	1
B9EJ54;A0A0J9YUD5;E9Q880	B9EJ54;A0A0J9YUD5		Nup205	28934000	17094000	21605000	10906000	10555000	23030000	29054000	30611000				8	8	8	4.6	4.6	4.6	227.46	0	10.685	241500000	18
P63158;A0A0J9YUD8;A0A0J9YUZ4;D3YZ18;D3YVC6	P63158;A0A0J9YUD8;A0A0J9YUZ4	High mobility group protein B1	Hmgb1	16525000	17403000	15400000	27537000	15482000	19198000	11666000	0				9	9	8	37.2	37.2	29.8	24.893	0	54.009	6194900000	72
Q80UZ2;A0A0J9YV20;A0A0R4J0B7;Q80UZ2-2;Q80UZ2-3	Q80UZ2;A0A0J9YV20;A0A0R4J0B7;Q80UZ2-2	Protein SDA1 homolog	Sdad1	0	0	0	0	0	0	0	0				5	5	5	7.3	7.3	7.3	79.558	0	6.8215	323280000	7
Q61074;A0A0J9YVG0;A0A0J9YV96	Q61074;A0A0J9YVG0	Protein phosphatase 1G	Ppm1g	0	0	0	0	0	0	0	0				6	6	6	17.2	17.2	17.2	58.727	0	16.533	626370000	20
Q8BKS9;A0A0N4SUH4	Q8BKS9;A0A0N4SUH4	Pumilio domain-containing protein KIAA0020	Kiaa0020	60042000	80907000	73797000	49336000	40482000	36601000	40937000	54069000				20	20	20	32.3	32.3	32.3	72.799	0	110.97	4919700000	74
Q3U109;B2RRD7;A0A0N4SVG7;E9PXP1;Q80XK2;A0A0N4SUT9;A0A0N4SUS4	Q3U109;B2RRD7;A0A0N4SVG7;E9PXP1;Q80XK2;A0A0N4SUT9;A0A0N4SUS4		Brpf1	0	0	0	0	0	0	0	0				4	4	4	4.7	4.7	4.7	140.85	0	49.205	662350000	14
E9Q6H8;A0A0N4SVR9;A0A1L1SQF5;A0A0N4SV65;A0A0N4SUY3;A0A0N4SWF5;A0A0N4SUU0;A0A0N4SWD7	E9Q6H8;A0A0N4SVR9;A0A1L1SQF5;A0A0N4SV65;A0A0N4SUY3;A0A0N4SWF5;A0A0N4SUU0;A0A0N4SWD7		Plekha5	0	0	0	0	0	0	0	0				2	2	2	2.5	2.5	2.5	144.35	0	6.8688	168100000	9
Q08874;Q08874-8;A0A0N4SV79;E9PZ28;Q08874-6;Q08874-5;Q08874-9;Q08874-3;Q08874-7;Q08874-2;Q08874-4;Q64092;A2AEW0;A2AEW1;Q9WTW4;Q64092-3;Q64092-2;Q64092-4	Q08874;Q08874-8;A0A0N4SV79;E9PZ28;Q08874-6;Q08874-5;Q08874-9;Q08874-3;Q08874-7;Q08874-2;Q08874-4;Q64092;A2AEW0;A2AEW1;Q9WTW4;Q64092-3;Q64092-2;Q64092-4	Microphthalmia-associated transcription factor;Transcription factor E3;Transcription factor EC	Mitf;Tfe3;Tfec	0	0	0	0	0	0	0	0	+			2	2	2	3.2	3.2	3.2	58.605	1	-2	65992000	2
A0A0N4SV80;Q61464-4;A0A0N4SV38;Q61464-7;Q3TZK9;A0A0N4SVM8;Q61464-3;A0A0N4SUP3	A0A0N4SV80;Q61464-4;A0A0N4SV38;Q61464-7;Q3TZK9;A0A0N4SVM8	Zinc finger protein 638	Znf638;Zfml	104830000	108360000	112160000	202190000	124910000	131970000	109330000	43488000				56	56	2	36.1	36.1	0.8	214.46	0	323.31	43076000000	419
P70295;A0A0N4SVA6;Q3U3K9	P70295;A0A0N4SVA6;Q3U3K9	Ancient ubiquitous protein 1	Aup1	0	0	0	0	0	0	0	0				2	2	2	10	10	10	46.121	0	9.4306	114310000	2
A0A0N4SVC2;Q6PFR5;A0A0N4SV13	A0A0N4SVC2;Q6PFR5	Transformer-2 protein homolog alpha	Tra2a	0	0	0	0	0	0	0	0	+			17	1	1	48.9	4.3	4.3	32.259	1	-2	44486000	1
Q80XI3;Z4YKC4;A0A0R4J112;A2AMI2;A0A0N4SVL0;Q80XI3-2;Q80XI3-4;Q80XI3-3;A2AMI7;A2AMI6	Q80XI3;Z4YKC4;A0A0R4J112;A2AMI2;A0A0N4SVL0;Q80XI3-2;Q80XI3-4;Q80XI3-3;A2AMI7	Eukaryotic translation initiation factor 4 gamma 3	Eif4g3	0	0	0	0	0	0	0	0				4	2	2	3.3	2.2	2.2	174.89	0	3.9059	49959000	1
Q62425;A0A0N4SVQ1	Q62425;A0A0N4SVQ1	Cytochrome c oxidase subunit NDUFA4	Ndufa4	0	0	0	0	0	0	0	0				2	2	2	28	28	28	9.3267	0	6.9017	2248600000	8
Q3U133;A0A0N4SWG2;G3X8R7	Q3U133;A0A0N4SWG2	Zinc finger protein 746	Znf746	0	0	0	0	0	0	0	0				3	3	3	8.1	8.1	8.1	69.82	0	10.536	351310000	11
Q5U4B1;A0A0N5E9G7;G3X8Z6;G3UWX1;A0A0N4SVN6	Q5U4B1;A0A0N5E9G7;G3X8Z6;G3UWX1		Rfc1	0	0	0	0	0	0	0	0				67	1	1	63.8	1.5	1.5	126.06	0	25.599	394950000	4
Q9DC69;A0A0R3P9C8	Q9DC69;A0A0R3P9C8	NADH dehydrogenase [ubiquinone] 1 alpha subcomplex subunit 9, mitochondrial	Ndufa9	7760200	7987200	8921700	0	8221300	0	0	0				3	3	3	11.4	11.4	11.4	42.525	0	4.0855	188120000	5
A0A0R4IZW9;Q9DCT5	A0A0R4IZW9;Q9DCT5	Stromal cell-derived factor 2	Sdf2	0	0	0	0	0	0	0	0				2	2	2	14.2	14.2	14.2	23.991	0	95.777	325640000	6
Q921D4;A0A0R4IZX3	Q921D4;A0A0R4IZX3	Mediator of RNA polymerase II transcription subunit 6	Med6	0	0	0	0	0	0	0	0				2	2	2	8.5	8.5	8.5	28.433	0.0063271	2.0613	168760000	5
A0A0R4IZY9;Q91XI1;Q91XI1-2	A0A0R4IZY9;Q91XI1;Q91XI1-2	tRNA-dihydrouridine(47) synthase [NAD(P)(+)]-like	Dus3l	0	0	0	72350000	61868000	59775000	79244000	52887000				29	29	29	58.2	58.2	58.2	71.15	0	313.88	27022000000	215
Q6ZQ03;A0A0R4IZZ6;Q6ZQ03-2;Q6ZQ03-3	Q6ZQ03;A0A0R4IZZ6;Q6ZQ03-2;Q6ZQ03-3	Formin-binding protein 4	Fnbp4	0	0	0	0	0	0	0	0				6	6	6	8.7	8.7	8.7	111.24	0	23.849	456650000	27
P70288;A0A0R4J008;Q8BQ10	P70288;A0A0R4J008;Q8BQ10	Histone deacetylase 2	Hdac2	51785000	64165000	21445000	71348000	43762000	40530000	12852000	33270000				14	14	8	44.3	44.3	32	55.302	0	115.4	11623000000	141
Q3U1U7;A0A0R4J020;Q3U1U7-3	Q3U1U7;A0A0R4J020;Q3U1U7-3	Aryl hydrocarbon receptor repressor	Ahrr	0	0	0	0	0	0	0	0	+			1	1	1	1.7	1.7	1.7	77.725	1	-2	0	2
P08553;A0A0R4J036;D3YZ35	P08553;A0A0R4J036;D3YZ35	Neurofilament medium polypeptide	Nefm	58907000	52973000	64742000	32437000	34806000	36685000	36424000	46467000				9	7	7	9.3	7.9	7.9	95.915	0	25.473	367850000	44
P53569;A0A0R4J046;P53569-2	P53569;A0A0R4J046;P53569-2	CCAAT/enhancer-binding protein zeta	Cebpz	15667000	19632000	15923000	18996000	13905000	16261000	14119000	11112000				19	19	19	21.8	21.8	21.8	120.26	0	89.198	2577100000	73
Q8BIH0;A0A0R4J060;J3QNK5;Q8BIH0-2;Q8BIH0-3	Q8BIH0;A0A0R4J060;J3QNK5;Q8BIH0-2	Histone deacetylase complex subunit SAP130	Sap130	0	0	0	0	12342000	0	10489000	0				11	11	11	13.2	13.2	13.2	111.23	0	26.274	2163600000	39
Q8BMP6;A0A0R4J079	Q8BMP6;A0A0R4J079	Golgi resident protein GCP60	Acbd3	0	0	2273700	0	0	0	0	0				3	3	3	9.3	9.3	9.3	60.18	0	28.579	189560000	5
P51174;A0A0R4J083	P51174;A0A0R4J083	Long-chain specific acyl-CoA dehydrogenase, mitochondrial	Acadl	0	0	0	0	0	0	0	2352800	+			1	1	1	3	3	3	47.907	1	-2	7526500	1
O88291;A0A0R4J098;D3YXQ7;O88291-2	O88291;A0A0R4J098	DBIRD complex subunit ZNF326	Znf326	19504000	23874000	23167000	9606300	12119000	6237900	6861800	17366000				10	10	10	23.3	23.3	23.3	65.225	0	35.836	1132400000	36
Q3UY34;A0A0R4J099;H3BLG8	Q3UY34;A0A0R4J099	Uncharacterized protein C12orf43 homolog		0	0	0	2702800	0	0	0	0				4	4	4	31.2	31.2	31.2	27.631	0	15.916	417430000	12
Q9Z2D7;A0A0R4J0A8;A0A0N4SV30;Q3TU27;A0A0N4SWA0	Q9Z2D7;A0A0R4J0A8;A0A0N4SV30;Q3TU27;A0A0N4SWA0	Methyl-CpG-binding domain protein 4	Mbd4	0	0	0	0	0	0	0	0				4	4	4	11.6	11.6	11.6	62.577	0	8.766	430970000	10
Q05512-3;A0A0R4J227;A0A0R4J0B1;Q05512-4;E9Q9N6;E9PYX3;F7A3Q3;F6UY70;E9Q2J6;E9Q8H5;E9Q2G8;E9PZ55;F6Z4Q6	Q05512-3;A0A0R4J227;A0A0R4J0B1;Q05512-4;E9Q9N6;E9PYX3	Serine/threonine-protein kinase MARK2	Mark2	15317000	17650000	13114000	215770000	112010000	117510000	88713000	12360000				40	40	2	56.4	56.4	4.4	80.823	0	323.31	48408000000	337
Q99KK2;A0A0R4J0B4;Q99KK2-2;A0A0N4SW65;A0A0N4SWC3	Q99KK2;A0A0R4J0B4	N-acylneuraminate cytidylyltransferase	Cmas	0	0	0	6129200	6805200	6524900	5589100	0				10	10	10	24.3	24.3	24.3	48.057	0	34.697	2614800000	58
A0A0R4J0C0;Q9D720;F6VZ99	A0A0R4J0C0;Q9D720;F6VZ99	Non-structural maintenance of chromosomes element 1 homolog	Nsmce1	0	0	0	0	0	0	0	0				2	2	2	8.9	8.9	8.9	32.038	0	5.5161	119680000	4
Q99PT3;A0A0R4J0C7	Q99PT3;A0A0R4J0C7	INO80 complex subunit B	Ino80b	0	0	0	0	0	0	0	0				4	4	4	15.5	15.5	15.5	40.565	0	11.934	1351700000	21
Q7TMF2;A0A0R4J0C8;A0A1B0GSW4;A0A1B0GRC5	Q7TMF2;A0A0R4J0C8	3-5 exoribonuclease 1	Eri1	26985000	76950000	69043000	249340000	2004200000	2110200000	1840700000	2491300000				18	18	17	50.7	50.7	48.1	39.493	0	146.3	64094000000	372
A0A0R4J0D1;Q8R3Q0	A0A0R4J0D1;Q8R3Q0	Store-operated calcium entry-associated regulatory factor	Saraf	0	0	2188300	0	0	0	0	0				3	3	3	8.5	8.5	8.5	38.705	0.0054088	2.1395	115470000	2
Q3TDQ1;A0A0R4J0D3	Q3TDQ1;A0A0R4J0D3	Dolichyl-diphosphooligosaccharide--protein glycosyltransferase subunit STT3B	Stt3b	0	0	0	10123000	8321100	8028600	6269900	0				8	8	8	11.7	11.7	11.7	93.245	0	65.707	3922300000	45
A0A0R4J0E4;Q7TQK1;Q7TQK1-2	A0A0R4J0E4;Q7TQK1;Q7TQK1-2	Integrator complex subunit 7	Ints7	0	0	0	0	0	0	0	0				7	7	7	10	10	10	106.87	0	22.139	1057100000	17
Q6VN19;A0A0R4J0G4	Q6VN19;A0A0R4J0G4	Ran-binding protein 10	Ranbp10	0	0	0	0	0	0	0	964040				1	1	1	2.3	2.3	2.3	67.188	0.00069444	3.1901	10283000	1
Q3UMY5;A0A0R4J0H0;A0A0R4J1G7;F8WJ93;Q3UMY5-4;Q3UMY5-2;Q3UMY5-3	Q3UMY5;A0A0R4J0H0;A0A0R4J1G7;F8WJ93;Q3UMY5-4;Q3UMY5-2;Q3UMY5-3	Echinoderm microtubule-associated protein-like 4	Eml4	0	0	0	0	0	0	0	0				1	1	1	1.2	1.2	1.2	110.03	0.002656	2.6365	77020000	3
Q6NWW9;A0A0R4J0H8	Q6NWW9;A0A0R4J0H8	Fibronectin type III domain-containing protein 3B	Fndc3b	0	0	0	0	0	0	0	0				1	1	1	0.9	0.9	0.9	132.76	0.00068752	3.0847	47166000	1
Q80XL6;D3YTQ5;A0A0R4J0I6;A0A087WSI8	Q80XL6;D3YTQ5;A0A0R4J0I6;A0A087WSI8	Acyl-CoA dehydrogenase family member 11	Acad11	0	5905600	5063000	0	3683000	0	0	0				2	2	2	3.1	3.1	3.1	87.365	0.00035817	3.568	49298000	4
Q75NR7;A0A0R4J0J3;Q75NR7-2	Q75NR7;A0A0R4J0J3;Q75NR7-2	ATP-dependent DNA helicase Q4	Recql4	0	0	0	76830000	40409000	44385000	18084000	0				25	25	25	33.6	33.6	33.6	135.12	0	319.08	18545000000	183
Q8K114;A0A0R4J0J5;Q8K114-2	Q8K114;A0A0R4J0J5;Q8K114-2	Integrator complex subunit 9	Ints9	0	0	0	0	0	0	0	0				7	7	7	16.3	16.3	16.3	74.077	0	24.664	558120000	20
A2AGT5;Z4YL78;A0A0R4J0K2;K3W4R5;A2AGT5-2;A2AGT5-3	A2AGT5;Z4YL78;A0A0R4J0K2;K3W4R5;A2AGT5-2;A2AGT5-3	Cytoskeleton-associated protein 5	Ckap5	5849800	28573000	6176400	5100900	7834300	0	0	0				19	19	19	11.7	11.7	11.7	225.63	0	35.82	1185200000	44
Q8BJZ4;A0A0R4J0L6;A0A0N4SV23	Q8BJZ4;A0A0R4J0L6	28S ribosomal protein S35, mitochondrial	Mrps35	464380000	383590000	338480000	212120000	108070000	123350000	139970000	153110000				10	10	10	40	40	40	35.975	0	60.363	4088600000	63
Q9Z0R0;A0A0R4J0P2	Q9Z0R0;A0A0R4J0P2	Serine/threonine-protein kinase haspin	Gsg2	0	0	0	0	0	10127000	0	0				11	11	11	21.5	21.5	21.5	84.18	0	71.903	3938200000	47
Q8VDG3;A0A0R4J0P6	Q8VDG3;A0A0R4J0P6	Poly(A)-specific ribonuclease PARN	Parn	20169000	41061000	24510000	18460000	15167000	17529000	19026000	20685000				6	6	6	10.3	10.3	10.3	71.558	0	12.47	191510000	17
P21619;A0A0R4J0Q5;P21619-2	P21619;A0A0R4J0Q5;P21619-2	Lamin-B2	Lmnb2	37089000	53585000	34109000	28845000	21506000	20080000	22310000	37196000				15	12	12	27.7	24	24	67.317	0	24.19	579980000	49
Q3U1G5;A0A0R4J0R3	Q3U1G5;A0A0R4J0R3	Interferon-stimulated 20 kDa exonuclease-like 2	Isg20l2	0	3780800	9104500	12021000	64494000	55879000	29269000	50910000				18	18	18	43.8	43.8	43.8	41.019	0	87.004	5281100000	96
Q91W92;A0A0R4J0S1	Q91W92;A0A0R4J0S1	Cdc42 effector protein 1	Cdc42ep1	0	0	0	0	0	0	0	0				6	6	6	19.8	19.8	19.8	43.095	0	10.738	328600000	9
P28659;P28659-4;A0A0R4J0T5;P28659-2;P28659-3;Q9Z0H4;Q9Z0H4-9;Q9Z0H4-6;A0A0R4J2B0;V9GX43;S4R2U7;S4R1S7;E9QA47;Q9Z0H4-11;Q9Z0H4-7;Q9Z0H4-5;Q9Z0H4-4;Q9Z0H4-8;Q9Z0H4-2;S4R2J2;S4R2L5;A3KGT0;S4R2S7	P28659;P28659-4;A0A0R4J0T5;P28659-2;P28659-3	CUGBP Elav-like family member 1	Celf1	12971000	14377000	13544000	47435000	778310000	720200000	780410000	882460000				12	12	12	34.6	34.6	34.6	52.107	0	94.193	12706000000	138
A2RSY6;A0A0R4J0U8;A2RSY6-2;A2RSY6-3;A0A087WQ23;A2RSY6-4	A2RSY6;A0A0R4J0U8;A2RSY6-2	TRMT1-like protein	Trmt1l	28632000	44978000	48744000	328150000	214650000	190830000	176290000	19296000				43	43	43	70.2	70.2	70.2	80.86	0	323.31	110170000000	481
P08775;A0A0R4J0V5	P08775;A0A0R4J0V5	DNA-directed RNA polymerase II subunit RPB1	Polr2a	35735000	42905000	45403000	36517000	17477000	17616000	16433000	23790000				43	43	43	24.5	24.5	24.5	217.17	0	154.86	9031600000	202
Q6DFV5;A2AAU5;A2AAU3;A0A0R4J0Y3;Q6DFV5-2;Q6DFV5-3	Q6DFV5;A2AAU5;A2AAU3;A0A0R4J0Y3;Q6DFV5-2;Q6DFV5-3	Probable helicase with zinc finger domain	Helz	0	0	0	0	0	0	0	0				1	1	1	0.8	0.8	0.8	219.88	0	4.3115	66064000	4
P08003;A0A0R4J0Z1	P08003;A0A0R4J0Z1	Protein disulfide-isomerase A4	Pdia4	0	0	0	0	0	0	0	0				7	7	7	14.7	14.7	14.7	71.982	0	12.728	326760000	8
Q7TMB8;Q5SQX6;A0A0R4J119;Q7TMB8-2;F6QD74;A0A0U1RQ05	Q7TMB8;Q5SQX6;A0A0R4J119;Q7TMB8-2;F6QD74;A0A0U1RQ05	Cytoplasmic FMR1-interacting protein 1;Cytoplasmic FMR1-interacting protein 2	Cyfip1;Cyfip2	0	0	0	0	0	0	0	0				2	2	2	1.8	1.8	1.8	145.24	0	4.0128	64284000	4
A0A0R4J124;Q6P5E1;A0A0G2JG74;Q9Z0G2;A0A0G2JDY2	A0A0R4J124			0	0	0	0	0	0	0	0				28	1	1	47.4	4	4	76.884	0	64.81	1409200000	13
B9EJ86;A0A0R4J150	B9EJ86;A0A0R4J150	Oxysterol-binding protein	Osbpl8	0	0	0	0	0	0	3482400	0				1	1	1	1.2	1.2	1.2	101.27	0.0020291	2.8679	28765000	8
Q3TKT4;A0A0R4J170;Q3TKT4-2;G3UX35;H3BJM2;A0A140LJK1;A0A140LIV3;A0A140LHZ8;H3BJI1;H3BLI4;A0A140LHE2;A0A140LJD7;A0A140LIQ9;Q9D007;A0A140LI14;H3BKJ3;A0A140LIM0;A0A140LID0;H3BK47;A0A140LHP6;A0A140LHF4;H3BKN5;E9Q9V7;A0A087WQY5;A0A087WP63;A0A087WNX7;A0A087WNL7;A0A087WQ44	Q3TKT4;A0A0R4J170;Q3TKT4-2;G3UX35	Transcription activator BRG1	Smarca4	13545000	12858000	17210000	11152000	9654700	10053000	10117000	9971600				17	17	11	14.1	14.1	9.9	181.43	0	54.078	1257100000	43
Q3UQU0;A0A1Y7VN62;A0A0R4J175	Q3UQU0;A0A1Y7VN62;A0A0R4J175	Bromodomain-containing protein 9	Brd9	0	0	0	0	0	0	0	0				1	1	1	4.9	4.9	4.9	66.839	0.00068729	3.07	83836000	2
P23475;A0A0R4J187;E9Q0B8;E9Q163;E9Q4A4;E9PZD4	P23475;A0A0R4J187;E9Q0B8	X-ray repair cross-complementing protein 6	Xrcc6	10434000	7249900	9181400	8680700	5194400	6449400	0	7168200				10	10	10	22.4	22.4	22.4	69.483	0	203.16	1108600000	33
Q3UWW6;A0A0R4J1A6;Q3TPC3;A0A1W2P6G0	Q3UWW6;A0A0R4J1A6	GAS2-like protein 3	Gas2l3	0	0	7632500	25783000	7600300	8668200	0	0				18	18	18	33.4	33.4	33.4	74.234	0	91.847	5206700000	87
Q9QZ47;Q9QZ47-8;A2A6I8;A2A6J0;A0A0R4J1B1;A2A6J1;A2A6H6;Z4YKH8;Z4YKF8;Z4YKG3;Z4YKE7;Z4YKG8;Z4YJU0;Z4YNB2;J3QP61;Q9QZ47-12;Q9QZ47-10;Q9QZ47-6;Q9QZ47-5;Q9QZ47-4;Q9QZ47-3;Q9QZ47-2;Q9QZ47-11;F6RL36;A2A6I5;A2A6I3;A2A6I0;A0A0R4J1A8;Z4YKD9;A0A0R4J1B0;Q9QZ47-13;Q9QZ47-9;Q9QZ47-7;Q9QZ47-14;A2A6J2;O88346;E9PVN9;E9PZB4;E9Q0G9;E9QA86;E9Q688;J3QPC8;O88346-3;O88346-2	Q9QZ47;Q9QZ47-8;A2A6I8;A2A6J0;A0A0R4J1B1;A2A6J1;A2A6H6;Z4YKH8;Z4YKF8;Z4YKG3;Z4YKE7;Z4YKG8;Z4YJU0;Z4YNB2;J3QP61;Q9QZ47-12;Q9QZ47-10;Q9QZ47-6;Q9QZ47-5;Q9QZ47-4;Q9QZ47-3;Q9QZ47-2;Q9QZ47-11;F6RL36;A2A6I5;A2A6I3;A2A6I0;A0A0R4J1A8;Z4YKD9;A0A0R4J1B0;Q9QZ47-13;Q9QZ47-9;Q9QZ47-7;Q9QZ47-14;A2A6J2	Troponin T, fast skeletal muscle	Tnnt3	0	0	0	50499000	7860000	7727100	72675000	0				4	4	4	14.3	14.3	14.3	32.24	0	5.8974	149270000	7
P70351;A0A0R4J1C0;P70351-2	P70351;A0A0R4J1C0	Histone-lysine N-methyltransferase EZH1	Ezh1	0	0	0	0	0	0	0	0				5	2	2	6.8	2.9	2.9	85.187	0	8.585	495170000	5
A0A0R4J1E2;P57776-3;F6ZFU0;Q9CVV2;E9PUM6	A0A0R4J1E2;P57776-3;F6ZFU0	Elongation factor 1-delta	Eef1d	11720000	0	10814000	22249000	13710000	24302000	20005000	19191000				21	21	6	36.2	36.2	11.7	72.93	0	122.16	8754000000	92
Q9QXS6-3;A0A0R4J1E3;Q9QXS6;Q9QXS6-2;F7CPL2	Q9QXS6-3;A0A0R4J1E3;Q9QXS6;Q9QXS6-2	Drebrin	Dbn1	22039000	26564000	28252000	18576000	11549000	13683000	0	15139000				9	9	9	24.2	24.2	24.2	72.416	0	84.749	1796900000	42
Q91X78;A0A0R4J1G5;A0A1B0GRG7;A0A1B0GT43;E9PUH5;A0A1B0GRQ1	Q91X78;A0A0R4J1G5	Erlin-1	Erlin1	0	0	0	0	0	0	0	0				4	2	2	13.6	8.1	8.1	38.936	0	4.7997	115970000	2
Q8C796;A0A0R4J1I0	Q8C796;A0A0R4J1I0	REST corepressor 2	Rcor2	0	0	0	0	0	0	0	0				4	3	3	8	6.5	6.5	57.907	0.0029791	2.5987	84203000	1
Q9QY81;A0A0R4J1I6;F6XGN0	Q9QY81;A0A0R4J1I6;F6XGN0	Nuclear pore membrane glycoprotein 210	Nup210	0	0	6253000	0	0	0	5072100	0				2	2	2	1.4	1.4	1.4	204.1	0.0029664	2.5548	67979000	2
Q05BG1;E9QA19;A0A0R4J1K1;Q8BT14-3;Q8BT14;Q8BT14-2	Q05BG1;E9QA19;A0A0R4J1K1;Q8BT14-3;Q8BT14;Q8BT14-2	CCR4-NOT transcription complex subunit 4	Cnot4	0	0	0	9256200	17420000	20047000	14332000	19099000				3	3	3	4.7	4.7	4.7	70.332	0.00068166	2.9618	135280000	6
Q5HZI1;A0A0R4J1L9;A0A0R4J147;E9Q8N4;Q5HZI1-4	Q5HZI1;A0A0R4J1L9;A0A0R4J147;E9Q8N4;Q5HZI1-4	Microtubule-associated tumor suppressor 1 homolog	Mtus1	0	0	0	0	0	0	0	0				2	2	2	2.1	2.1	2.1	134.38	0.00069955	3.2912	98235000	3
Q8CEE7;A0A0R4J1N8;D3YVJ8	Q8CEE7;A0A0R4J1N8;D3YVJ8	Retinol dehydrogenase 13	Rdh13	4913900	0	4666400	4175100	9255200	10399000	6930600	0				3	3	3	10.8	10.8	10.8	36.464	0	5.7695	138000000	9
Q3UJB9;D6RE33;A0A0R4J1Q0;G5E896;Q3UJB9-2;F6ZJ27	Q3UJB9;D6RE33;A0A0R4J1Q0;G5E896;Q3UJB9-2	Enhancer of mRNA-decapping protein 4	Edc4	0	0	0	0	0	0	0	0				4	4	4	3.7	3.7	3.7	152.48	0	3.7624	284670000	3
Q8CB19;A0A0R4J1Q1;Q9QZ09;D6RJJ1;D3YTP5;D6RIJ6;Q8C2F6;Q80YS3	Q8CB19;A0A0R4J1Q1;Q9QZ09;D6RJJ1;D3YTP5;D6RIJ6;Q8C2F6;Q80YS3	Putative homeodomain transcription factor 2;Putative homeodomain transcription factor 1	Phtf2;Phtf1	0	0	0	0	0	0	0	0				2	2	2	3.5	3.5	3.5	84.104	0	6.7603	154290000	2
P06802;G3X9S2;A0A0R4J1Q7;P06802-2;E9QQ26	P06802;G3X9S2;A0A0R4J1Q7;P06802-2	Ectonucleotide pyrophosphatase/phosphodiesterase family member 1;Alkaline phosphodiesterase I;Nucleotide pyrophosphatase	Enpp1	0	0	0	0	0	0	0	0				12	12	12	15.9	15.9	15.9	103.17	0	39.947	3773200000	40
O88904;A0A0R4J1V6;O88904-3;O88904-2	O88904;A0A0R4J1V6;O88904-3;O88904-2	Homeodomain-interacting protein kinase 1	Hipk1	0	0	0	0	0	0	0	0				1	1	1	1	1	1	130.72	0.0054244	2.1767	104210000	2
Q9CR67;A0A0R4J1Z3;Q9CZM3;E0CXY5	Q9CR67;A0A0R4J1Z3;Q9CZM3	Transmembrane protein 33	Tmem33	0	0	0	0	0	0	0	0				4	4	4	15.8	15.8	15.8	28.031	0	7.9986	359800000	14
A0A0R4J205;Q8C1Z8;E0CZ56;E9Q663;E0CY61	A0A0R4J205;Q8C1Z8	tRNA methyltransferase 10 homolog A	Trmt10a	0	0	0	0	0	0	0	0				9	9	9	31.5	31.5	31.5	38.226	0	75.657	4891600000	43
Q3UFS4;A0A0R4J215	Q3UFS4;A0A0R4J215	G patch domain-containing protein 11	Gpatch11	95337000	127250000	115910000	55348000	29546000	22731000	20333000	30813000				4	4	4	17.6	17.6	17.6	30.608	0	59.551	1306800000	36
O35231;A0A0R4J220;E9PWU7;O35231-2;A0A1D5RLM0	O35231;A0A0R4J220;E9PWU7;O35231-2;A0A1D5RLM0	Kinesin-like protein KIFC3;Kinesin-like protein	Kifc3	0	0	0	0	0	0	0	0				5	5	4	7.9	7.9	6.6	92.555	0	24.219	3670400000	27
Q8BR65;A0A0R4J243	Q8BR65;A0A0R4J243	Sin3 histone deacetylase corepressor complex component SDS3	Suds3	0	0	0	0	0	0	0	0				7	7	7	27.4	27.4	27.4	38.107	0	27.337	1042500000	28
A0A0R4J259;Q7TMK9-2;G3UZI2;G3UZ48;G3UXJ6;G3UWM1;G3XA76;G3UXU5;G3UY67;G3UYK7	A0A0R4J259;Q7TMK9-2;G3UZI2;G3UZ48;G3UXJ6	Heterogeneous nuclear ribonucleoprotein Q	Syncrip	0	0	0	0	0	0	0	0				32	1	1	60.6	1.8	1.8	62.543	0.0041935	2.3334	16075000000	8
Q9JLF6;A0A0R4J293	Q9JLF6;A0A0R4J293	Protein-glutamine gamma-glutamyltransferase K	Tgm1	0	0	0	0	0	0	0	0				1	1	1	1.5	1.5	1.5	89.825	0.004506	2.317	15704000	2
Q8BX09;A0A0R4J2B6;A0A087WST2;Q8BX09-2;A0A087WQU2;A0A087WRV7	Q8BX09;A0A0R4J2B6;A0A087WST2;Q8BX09-2;A0A087WQU2;A0A087WRV7	Retinoblastoma-binding protein 5	Rbbp5	0	0	0	0	6280000	0	0	0				4	4	4	9.9	9.9	9.9	59.097	0	10.689	796000000	25
P19096;A0A0U1RNJ1	P19096;A0A0U1RNJ1	Fatty acid synthase;[Acyl-carrier-protein] S-acetyltransferase;[Acyl-carrier-protein] S-malonyltransferase;3-oxoacyl-[acyl-carrier-protein] synthase;3-oxoacyl-[acyl-carrier-protein] reductase;3-hydroxyacyl-[acyl-carrier-protein] dehydratase;Enoyl-[acyl-carrier-protein] reductase;Oleoyl-[acyl-carrier-protein] hydrolase	Fasn	0	0	0	0	0	0	0	0				9	9	9	4.7	4.7	4.7	272.43	0	18.618	472100000	22
Q91X83;Q3THS6;A0A0U1RQB0;A0A0U1RNT6;A0A0U1RNK6	Q91X83;Q3THS6;A0A0U1RQB0;A0A0U1RNT6;A0A0U1RNK6	S-adenosylmethionine synthase isoform type-1;S-adenosylmethionine synthase isoform type-2	Mat1a;Mat2a	0	0	0	0	0	0	0	0				1	1	1	2.8	2.8	2.8	43.508	0.0044958	2.297	50589000	1
Q8R1A4;E9PX48;A0A0U1RNK7;A2A9M5;A2A9M4;Q8R1A4-2;A0A0U1RNY4	Q8R1A4;E9PX48;A0A0U1RNK7;A2A9M5;A2A9M4;Q8R1A4-2	Dedicator of cytokinesis protein 7	Dock7	82836000	84412000	103710000	67823000	66389000	74773000	74157000	111840000				6	6	6	2.9	2.9	2.9	241.44	0	10.177	629690000	21
A0A0U1RNL9;P56671;F8VPK3;A0A0U1RNL1;A0A0U1RPH5	A0A0U1RNL9;P56671;F8VPK3;A0A0U1RNL1	Myc-associated zinc finger protein	Maz	0	0	0	9972200	5122100	0	4010400	0				8	6	6	22.9	19.3	19.3	51.19	0	20.488	4127200000	62
Q8VDP6;A0A0U1RP13;A0A0U1RP60;A0A0U1RNI6;A0A0U1RPV3;A0A0U1RQ57	Q8VDP6;A0A0U1RP13	CDP-diacylglycerol--inositol 3-phosphatidyltransferase	Cdipt	0	0	0	0	0	0	0	0				3	3	3	10.8	10.8	10.8	23.599	0	4.415	35915000	8
Q9JL16;A0A0U1RP59;Q9JL16-2	Q9JL16;A0A0U1RP59;Q9JL16-2	Interferon-stimulated gene 20 kDa protein	Isg20	0	0	0	0	0	6275800	0	0				2	2	2	10	10	10	32.503	0.0071875	1.9358	2161000000	9
Q3U1J1;Q3U1J1-2;A0A0U1RPD5	Q3U1J1;Q3U1J1-2;A0A0U1RPD5	TCF3 fusion partner homolog	Tfpt	0	0	0	0	0	0	0	0				1	1	1	7.7	7.7	7.7	28.954	0	5.8887	214120000	4
Q3U319;A0A0U1RPJ4;A0A0X1KG60	Q3U319;A0A0U1RPJ4;A0A0X1KG60	E3 ubiquitin-protein ligase BRE1B	Rnf40	0	0	0	0	0	0	0	0	+			1	1	1	1.1	1.1	1.1	113.97	1	-2	0	1
P62743;A0A0U1RPS0	P62743;A0A0U1RPS0	AP-2 complex subunit sigma	Ap2s1	0	0	0	0	0	0	0	0				4	4	4	22.5	22.5	22.5	17.018	0	5.7595	1327500000	18
Q9WVA3;A0A140LHA2;A0A140LIM5;A0A140LJ21;A0A140LI47	Q9WVA3;A0A140LHA2	Mitotic checkpoint protein BUB3	Bub3	0	0	12797000	8255100	0	0	0	9283200				5	5	5	19.3	19.3	19.3	36.954	0	8.3096	435080000	20
Q9CYN2;A0A140LJG6;A0A140LHR3;A0A140LJ01;A0A140LHG8	Q9CYN2;A0A140LJG6;A0A140LHR3;A0A140LJ01;A0A140LHG8	Signal peptidase complex subunit 2	Spcs2	0	0	0	0	0	0	0	0				1	1	1	8.4	8.4	8.4	24.977	0	4.01	167760000	3
O88455;A0A140LIT2	O88455;A0A140LIT2	7-dehydrocholesterol reductase	Dhcr7	15956000	16383000	0	11242000	20810000	15393000	21531000	27794000				2	2	2	4.5	4.5	4.5	53.918	0	5.3301	200750000	16
Q9CWY4;D3Z684;A0A140LJ80	Q9CWY4;D3Z684;A0A140LJ80	Gem-associated protein 7	Gemin7	0	0	0	0	0	0	0	0				5	5	5	38	38	38	14.251	0	47.846	7395400000	54
E9Q394;E9Q394-2;A0A140LJJ5;A0A140LHG3	E9Q394;E9Q394-2;A0A140LJJ5		Akap13	4090200	3598000	6685000	2701300	0	2937700	0	3016900				3	3	3	0.9	0.9	0.9	303.97	0	5.8546	232080000	9
Q8CFE3;A0A140T8R7	Q8CFE3;A0A140T8R7	REST corepressor 1	Rcor1	0	0	0	780120	0	0	0	0	+			5	1	1	10.6	3.1	3.1	52.714	1	-2	4128500	2
Q8K327;A0A140T8S5	Q8K327;A0A140T8S5	Chromosome alignment-maintaining phosphoprotein 1	Champ1	0	0	0	0	0	0	0	0				3	3	3	3.9	3.9	3.9	87.56	0	4.0767	13289000	8
A0A140T8T2;G3UYX7;Q9R1B9;G3UY21;G3X909;G3UZ61;G3UWQ3;G3UZW0;Q80TR4;E9Q117;E9QAW9;E9Q2P0	A0A140T8T2;G3UYX7;Q9R1B9;G3UY21;G3X909	Slit homolog 2 protein;Slit homolog 2 protein N-product;Slit homolog 2 protein C-product	Slit2	0	0	0	7256100	6485200	10653000	4688800	0				27	27	27	20.5	20.5	20.5	170.26	0	126.81	12578000000	123
A6H584;A0A140T8W1;A0A140T8T7	A6H584;A0A140T8W1;A0A140T8T7	Collagen alpha-5(VI) chain	Col6a5	71928000	67446000	84911000	0	0	0	0	0				2	2	2	0.9	0.9	0.9	289.57	0.00512	2.2272	288970000	6
P17918;A0A140T8V5	P17918;A0A140T8V5	Proliferating cell nuclear antigen	Pcna	14612000	20556000	11034000	7520300	8778000	8890800	9368700	11515000				3	3	3	10.7	10.7	10.7	28.785	0	9.5752	375610000	18
E9Q555;A0A171EBL2	E9Q555;A0A171EBL2	E3 ubiquitin-protein ligase RNF213	Rnf213	26794000	23617000	27292000	19035000	12485000	12896000	14567000	20646000				17	17	17	3.5	3.5	3.5	584.78	0	20.292	626230000	37
P35980;A0A1B0GQU8;A0A1B0GSF7;A0A1B0GSS8;A0A1B0GSA8;A0A1B0GRZ3;A0A1B0GS28	P35980;A0A1B0GQU8;A0A1B0GSF7;A0A1B0GSS8;A0A1B0GSA8	60S ribosomal protein L18	Rpl18	354220000	428990000	348430000	211100000	193410000	188700000	178190000	266950000				9	9	9	42.6	42.6	42.6	21.644	0	31.944	12059000000	83
Q9CQJ2;A0A1B0GQV4;A0A1B0GSA4;A0A1B0GRL0	Q9CQJ2;A0A1B0GQV4;A0A1B0GSA4;A0A1B0GRL0	PIH1 domain-containing protein 1	Pih1d1	0	0	0	0	0	0	0	0				1	1	1	6.2	6.2	6.2	32.208	0	4.52	161230000	6
O35972;A0A1B0GQZ1;A0A1B0GSZ9	O35972;A0A1B0GQZ1;A0A1B0GSZ9	39S ribosomal protein L23, mitochondrial	Mrpl23	53557000	75738000	58998000	35292000	24660000	19725000	27285000	27345000				4	4	4	35.6	35.6	35.6	17.121	0	37.275	2604200000	38
Q921G8;A0A1B0GR08;A0A1B0GRD4;A0A1B0GRD0	Q921G8;A0A1B0GR08;A0A1B0GRD4;A0A1B0GRD0	Gamma-tubulin complex component 2	Tubgcp2	0	0	0	0	0	0	0	0				3	3	3	3.8	3.8	3.8	103.22	0	4.6369	127690000	7
Q93092;A0A1B0GR11	Q93092;A0A1B0GR11	Transaldolase	Taldo1	0	0	0	0	0	0	0	0				7	7	7	22.3	22.3	22.3	37.387	0	10.85	248980000	7
Q9D938;A0A1B0GR84	Q9D938;A0A1B0GR84	Transmembrane protein 160	Tmem160	0	0	0	0	0	0	0	0				1	1	1	11.2	11.2	11.2	19.587	0	6.0331	77820000	1
A0A1B0GRI2;G3UY53;F6QN44;D3Z5L4;A0A1B0GSM0	A0A1B0GRI2			0	0	0	0	0	0	0	0				6	2	1	15.8	3.9	2.1	66.112	0.00069493	3.2039	29811000	2
A0A1B0GRI9	A0A1B0GRI9			0	0	0	0	0	0	0	0				6	5	3	16.9	13.5	9.6	62.987	0	15.814	641810000	11
Q9R1C7;A0A1B0GRU8;Q9R1C7-2;Q80W14;Q80W14-3;E9QMI6;D3Z4N6;E9QP07;A0A0R4J1S2;Q80W14-2	Q9R1C7;A0A1B0GRU8;Q9R1C7-2	Pre-mRNA-processing factor 40 homolog A	Prpf40a	216830000	219490000	227300000	168160000	69225000	97579000	88851000	77346000				17	17	17	19.8	19.8	19.8	108.48	0	188.53	7042900000	98
Q9Z0S1;A0A1B0GRV0;D3Z5X0;D3Z0E6	Q9Z0S1;A0A1B0GRV0;D3Z5X0;D3Z0E6	3(2),5-bisphosphate nucleotidase 1	Bpnt1	0	0	0	0	0	0	0	0				2	2	2	6.2	6.2	6.2	33.196	0.0063211	2.0479	101040000	4
P06151;Q564E2;A0A1B0GSX0;A0A1B0GSR9;D3YZQ9;A0A1B0GT41;A0A1B0GQX5;A0A1B0GSL7;P16125;P00342;A0A1B0GRC1;A0A1B0GRS2;A0A1B0GRW9;A0A0N4SVV8;D3Z7F0;A0A1B0GS79;D3YVR7;D3YZE4;A0A1B0GSR2;A0A1B0GRE9	P06151;Q564E2;A0A1B0GSX0;A0A1B0GSR9;D3YZQ9;A0A1B0GT41;A0A1B0GQX5	L-lactate dehydrogenase A chain;L-lactate dehydrogenase	Ldha	17125000	22187000	24994000	77149000	31974000	19394000	31317000	35335000				9	9	9	30.4	30.4	30.4	36.498	0	28.061	1916500000	53
Q6PFD9;A0A1B0GSX7;B2RQL0;A0A140T8J8;A0A1B0GRB5;A0A1B0GRA7	Q6PFD9;A0A1B0GSX7;B2RQL0;A0A140T8J8;A0A1B0GRB5;A0A1B0GRA7	Nuclear pore complex protein Nup98-Nup96;Nuclear pore complex protein Nup98;Nuclear pore complex protein Nup96	Nup98	23588000	23152000	20619000	12615000	12430000	11925000	22549000	19321000				6	6	6	3.8	3.8	3.8	197.24	0	9.593	234050000	14
O55003;A0A1B0GT26	O55003;A0A1B0GT26	BCL2/adenovirus E1B 19 kDa protein-interacting protein 3	Bnip3	24493000	30731000	26635000	15777000	10232000	0	0	0				2	2	2	12.3	12.3	12.3	20.978	0	5.5552	109790000	12
E9PU88;A0A1B0GT64	E9PU88;A0A1B0GT64		Zfp873	0	0	0	0	0	0	0	0				2	2	2	3.5	3.5	3.5	72.324	0.00069469	3.1902	128080000	3
A0A1B0GT89;Q9QXV3-2;Q9QXV3	A0A1B0GT89;Q9QXV3-2;Q9QXV3	Inhibitor of growth protein 1	Ing1	0	0	0	0	0	0	0	0				1	1	1	16.1	16.1	16.1	18.128	0.0054278	2.191	69207000	0
Q9Z1R2;S4R183;G3UYZ0;G3V013;G3UXT8;G3UYQ2;A0A1B0GX81;G3UZT6;Q3UF95	Q9Z1R2;S4R183;G3UYZ0;G3V013;G3UXT8;G3UYQ2;A0A1B0GX81;G3UZT6;Q3UF95	Large proline-rich protein BAG6	Bag6	0	0	0	0	0	0	0	0				1	1	1	1.1	1.1	1.1	121.04	0	3.7054	33181000	1
Q8CGZ0;A0A1D5RL92;G5E8I8	Q8CGZ0;A0A1D5RL92;G5E8I8	Calcium homeostasis endoplasmic reticulum protein	Cherp	73807000	61010000	74574000	45845000	56758000	58806000	51674000	36533000				19	19	19	21.6	21.6	21.6	106.17	0	65.456	10361000000	128
Q80TK0;F7CG54;G3X9V7;E9QLA8;A0A1D5RL96	Q80TK0;F7CG54;G3X9V7;E9QLA8;A0A1D5RL96	Uncharacterized protein KIAA1107	Kiaa1107;A830010M20Rik	0	0	0	0	0	0	0	0				2	2	2	3.1	3.1	3.1	148.74	0	6.2884	44260000	1
P08042;A0A1D5RLU7;A0A1D5RLC5;Q3UI68;P08042-2	P08042;A0A1D5RLU7;A0A1D5RLC5;Q3UI68;P08042-2	Zinc finger protein 1	Zfp1	0	0	0	0	0	0	0	0				5	5	5	15.4	15.4	15.4	46.51	0	19.497	784670000	19
Q3UU96;H7BX44;D3YYN8;E9PVY0;A0A1D5RLQ9;Q3UU96-2;F6Q5A5;F6S5Z6;F6YZJ7;Q7TT50;A0A1Y7VKD5	Q3UU96;H7BX44;D3YYN8;E9PVY0;A0A1D5RLQ9;Q3UU96-2;F6Q5A5	Serine/threonine-protein kinase MRCK alpha;Non-specific serine/threonine protein kinase	Cdc42bpa	18663000	39488000	35432000	16616000	201450000	58095000	54866000	172700000				13	13	13	8.6	8.6	8.6	195.53	0	29.777	638850000	44
Q80WQ2;A0A1D5RLY2	Q80WQ2;A0A1D5RLY2	Protein VAC14 homolog	Vac14	0	0	0	0	0	0	0	0				1	1	1	1.7	1.7	1.7	88.047	0.0023545	2.7987	27382000	6
F6YAM1;A0A1D5RM15;A0A1D5RM28	F6YAM1;A0A1D5RM15		Zfp930	0	0	0	0	0	0	0	0				10	8	8	24.3	18.9	18.9	50.926	0	21.592	1266000000	37
Q9CQF3;A0A1D5RM23;A0A1D5RLT7;A0A1D5RLS2	Q9CQF3;A0A1D5RM23;A0A1D5RLT7;A0A1D5RLS2	Cleavage and polyadenylation specificity factor subunit 5	Nudt21	25414000	18734000	37992000	9371900	34603000	27622000	21402000	0				4	4	4	27.3	27.3	27.3	26.24	0	37.434	1539600000	28
A0A1D5RM97;Q3U214;E9Q8S5;Q9R1L5;A0A1D5RLP3;E9Q6Q5;A0A1D5RLA8;A0A1D5RLF9;A0A1D5RM57	A0A1D5RM97;Q3U214;E9Q8S5	Microtubule-associated serine/threonine-protein kinase 3	Mast3	0	0	0	16548000	12433000	0	0	0				10	10	9	12.3	12.3	11.7	142.55	0	36.546	1821400000	42
Q6ZQ08;B7ZWL1;A0A1D5RMJ8;Q6ZQ08-2;Q6ZQ08-4;A0A1D5RMD8;A0A1D5RML9;A0A1D5RMB6;Q6ZQ08-3	Q6ZQ08;B7ZWL1;A0A1D5RMJ8;Q6ZQ08-2;Q6ZQ08-4;A0A1D5RMD8	CCR4-NOT transcription complex subunit 1	Cnot1	31105000	29710000	24835000	15707000	11944000	13805000	16773000	25412000				12	12	12	5.9	5.9	5.9	266.8	0	19.479	911600000	34
P97760;A0A1D5RML8;A0A1D5RLM9;A0A1D5RLD4	P97760;A0A1D5RML8	DNA-directed RNA polymerase II subunit RPB3	Polr2c	12355000	17598000	9175900	13581000	10940000	11777000	12682000	0				5	5	5	29.8	29.8	29.8	31.443	0	50.438	2028500000	32
A0A1I7Q4A6;Q9CPQ5;Q9CPQ5-2	A0A1I7Q4A6;Q9CPQ5	Centromere protein Q	Cenpq	0	0	0	30067000	8130100	6733700	11229000	0				11	11	11	55	55	55	30.76	0	108.29	5856100000	78
A0A1L1SQ78;Q9D174;A0A1L1SVA4;A0A1L1SQU5	A0A1L1SQ78;Q9D174;A0A1L1SVA4;A0A1L1SQU5	SS18-like protein 2	Ss18l2	0	0	0	0	0	0	0	0				3	3	3	50.7	50.7	50.7	7.904	0	10.966	777980000	20
P62852;A0A1L1SQA8	P62852;A0A1L1SQA8	40S ribosomal protein S25	Rps25	560160000	565990000	558840000	623700000	499850000	477990000	433250000	456080000				5	5	5	31.2	31.2	31.2	13.742	0	14.498	55880000000	62
Q8K3E5;A0A1L1SQE2;E9QP54;Q8K3E5-2	Q8K3E5;A0A1L1SQE2;E9QP54;Q8K3E5-2	Jouberin	Ahi1	0	0	4892100	3330600	3217900	3321600	3543500	0				4	4	4	5.3	5.3	5.3	119.65	0	8.5288	70229000	8
Q9JLR9;A0A1L1SR69;A0A1L1ST61;A0A1L1SV00;Q8R472	Q9JLR9;A0A1L1SR69;A0A1L1ST61;A0A1L1SV00;Q8R472	HIG1 domain family member 1A, mitochondrial	Higd1a	0	0	0	0	0	0	0	0				1	1	1	18.9	18.9	18.9	10.425	0	9.5101	105940000	8
Q3UTQ7;A0A1L1SRM4;D3YYD1;A0A1L1SS03;Q3UTQ7-2	Q3UTQ7;A0A1L1SRM4;D3YYD1;A0A1L1SS03	PR domain zinc finger protein 10	Prdm10	0	0	0	18902000	5732500	7699100	0	0				14	14	14	15.3	15.3	15.3	133.74	0	68.64	5719500000	74
Q60739;F6TCF9;A0A1L1SRT0;Q60739-2	Q60739;F6TCF9;A0A1L1SRT0;Q60739-2	BAG family molecular chaperone regulator 1	Bag1	0	0	0	8688600	0	9769200	0	0				7	7	7	20.3	20.3	20.3	39.74	0	49.291	1600800000	28
O08739;A0A1L1SRX2;D3YU73;F6XQD0;D3Z4N3	O08739;A0A1L1SRX2	AMP deaminase 3	Ampd3	13431000	10207000	23673000	6582200	10097000	10221000	16543000	13443000				8	8	8	10.3	10.3	10.3	88.651	0	12.024	465700000	24
A0A1L1SU24;A0A1L1STN5;A0A1L1SRY8;A0A1L1SSY9;Q9DCU6;A0A1L1SV70	A0A1L1SU24;A0A1L1STN5;A0A1L1SRY8;A0A1L1SSY9;Q9DCU6	39S ribosomal protein L4, mitochondrial	Mrpl4	0	0	0	0	0	0	0	0				3	3	3	25	25	25	18.081	0	7.2695	182520000	8
Q9Z2X8;A0A1L1SS10	Q9Z2X8;A0A1L1SS10	Kelch-like ECH-associated protein 1	Keap1	0	0	0	0	0	0	0	0				10	10	10	17.8	17.8	17.8	69.552	0	31.145	2076900000	45
P48024;Q9CXU9;A0A1L1SSA3;J3QPZ8;J3QN87	P48024;Q9CXU9;A0A1L1SSA3;J3QPZ8;J3QN87	Eukaryotic translation initiation factor 1;Eukaryotic translation initiation factor 1b	Eif1;Eif1b	0	0	0	0	0	0	0	0				2	2	2	26.5	26.5	26.5	12.746	0	3.838	45422000	3
A0A1L1SSC7;E9Q723;Q3UMK4;D3YVV0;A0A1L1SSP7	A0A1L1SSC7;E9Q723;Q3UMK4;D3YVV0		Ttc13	2986600	0	0	9822900	0	0	0	0				16	16	16	24.9	24.9	24.9	95.089	0	43.76	1740400000	38
A0A1L1SSU8;A0A1L1SQ69;A0A1L1SR62	A0A1L1SSU8			0	0	0	0	0	0	0	0				10	1	1	76.8	6	6	18.861	0.0042249	2.4314	830680000	7
Q6ZWR6;A0A1L1STC6;Q6ZWR6-4	Q6ZWR6;A0A1L1STC6;Q6ZWR6-4	Nesprin-1	Syne1	0	0	0	0	0	0	0	0				2	2	2	0.3	0.3	0.3	1009.9	0.0071965	1.9421	223600000	2
Q9D6R2;A0A1L1STE6;Q9D6R2-2	Q9D6R2;A0A1L1STE6;Q9D6R2-2	Isocitrate dehydrogenase [NAD] subunit alpha, mitochondrial	Idh3a	0	0	0	7803900	0	0	5289200	0				4	4	4	12.8	12.8	12.8	39.638	0	8.8944	78966000	5
Q3UB74;A0A1L1STM2	Q3UB74;A0A1L1STM2	Transforming growth factor beta regulator 1	Tbrg1	0	0	0	0	0	0	0	0				2	2	2	7.4	7.4	7.4	44.881	0	13.039	861820000	14
A0A1L1SUF6	A0A1L1SUF6			0	0	0	0	0	0	0	0	+			3	1	1	61.9	23.8	23.8	6.8838	1	-2	412830000	8
A0A1L1SUQ2;Q8JZX3;A0A1L1SQ32;Q8JZX3-3;Q8JZX3-2	A0A1L1SUQ2;Q8JZX3;A0A1L1SQ32;Q8JZX3-3;Q8JZX3-2	POC1 centriolar protein homolog A	Poc1a	0	0	0	0	0	0	0	0				2	2	2	6.8	6.8	6.8	41.002	0	5.5603	236460000	12
P57780;A0A1L1SV25;E9Q2W9;D3Z761;D3Z0L8;A0A1L1SVJ6	P57780;A0A1L1SV25;E9Q2W9	Alpha-actinin-4	Actn4	8476100	7538000	4559200	6675800	2679300	0	2467500	0				10	4	4	12.5	5.3	5.3	104.98	0	9.1797	173740000	10
Q9JHS9;A0A1L1SVD8	Q9JHS9;A0A1L1SVD8	Spliceosome-associated protein CWC15 homolog	Cwc15	20160000	19836000	0	0	0	0	0	0				2	2	2	11.8	11.8	11.8	26.624	0.0020311	2.8707	253880000	4
Q3UGY8;A0A1N9M5I8	Q3UGY8;A0A1N9M5I8	Brefeldin A-inhibited guanine nucleotide-exchange protein 3	Arfgef3	7009300	7178600	8738300	5034400	5768200	5409800	6335100	7038500				2	2	2	1.2	1.2	1.2	240.09	0	3.7952	47597000	5
Q91VN6;A0A1S6GWJ4	Q91VN6;A0A1S6GWJ4	Probable ATP-dependent RNA helicase DDX41	Ddx41	61542000	134500000	100430000	112830000	51128000	47500000	42961000	38241000				22	22	22	50	50	50	69.819	0	162.64	15050000000	172
O70167;D3Z6L6;A0A1W2P6I9;E9QQ35;O70167-2	O70167;D3Z6L6;A0A1W2P6I9;E9QQ35;O70167-2	Phosphatidylinositol 4-phosphate 3-kinase C2 domain-containing subunit gamma	Pik3c2g	0	0	0	0	0	0	0	0				2	2	2	2.1	2.1	2.1	171.58	0.007479	1.9097	298270000	3
Q8BJU0;A0A1W2P6P1;Q8BJU0-2;A0A1W2P7I5	Q8BJU0;A0A1W2P6P1;Q8BJU0-2;A0A1W2P7I5	Small glutamine-rich tetratricopeptide repeat-containing protein alpha	Sgta	0	0	0	0	16950000	46831000	35022000	97330000				6	6	6	24.4	24.4	24.4	34.322	0	12.931	338970000	15
Q91YE5;F8VPM0;E9Q374;A0A1W2P6X9;Q91YE5-2;Q91YE5-3;A0A1W2P6L0	Q91YE5;F8VPM0;E9Q374;A0A1W2P6X9;Q91YE5-2;Q91YE5-3	Bromodomain adjacent to zinc finger domain protein 2A	Baz2a	20716000	0	0	0	10624000	0	0	0				15	15	15	8.6	8.6	8.6	209.62	0	76.953	2113500000	42
P35282;A0A1W2P6Z4	P35282;A0A1W2P6Z4	Ras-related protein Rab-21	Rab21	0	0	0	0	0	0	0	0				1	1	1	5.9	5.9	5.9	24.106	0.0077519	1.8734	2748000	1
A0A1W2P737;F8VPV0;P48725;P48725-3;P48725-2;A0A1W2P8A6	A0A1W2P737;F8VPV0;P48725;P48725-3;P48725-2	Pericentrin	Pcnt	0	0	0	14437000	0	10026000	0	0				46	46	46	20.9	20.9	20.9	329.46	0	261.84	5282300000	119
P62075;A0A1W2P756;A0A1W2P7H2	P62075;A0A1W2P756	Mitochondrial import inner membrane translocase subunit Tim13	Timm13	0	0	0	6280800	0	0	0	0				3	3	3	43.2	43.2	43.2	10.458	0	13.752	619590000	18
P84228;A0A1W2P768;P68433;P84244;P02301;F8WI35;E0CZ27;E0CYR7;E0CYN1	P84228;A0A1W2P768;P68433;P84244;P02301;F8WI35;E0CZ27	Histone H3.2;Histone H3.1;Histone H3.3;Histone H3.3C;Histone H3	Hist1h3b;Hist1h3a;H3f3a;H3f3c	1907500000	4662600000	3575500000	1933000000	1953700000	983230000	2206500000	2792300000				11	11	11	58.8	58.8	58.8	15.388	0	127.01	36926000000	114
A0A1W2P7B3	A0A1W2P7B3			0	0	0	15905000	33193000	27412000	38201000	47965000				4	4	4	46.3	46.3	46.3	10.791	0	15.784	3249600000	37
Q9CR11;A0A1W2P7H0	Q9CR11;A0A1W2P7H0	YEATS domain-containing protein 4	Yeats4	0	0	0	0	0	0	0	0				4	4	4	23.3	23.3	23.3	26.529	0	9.8668	134430000	5
A0A1W2P7S8	A0A1W2P7S8			0	0	0	0	0	0	0	0				48	1	1	55.9	2.7	2.7	92.162	0	6.8539	158270000	1
Q9D945;A0A1W2P865;D3YXW1;Q9D945-2	Q9D945;A0A1W2P865;D3YXW1;Q9D945-2	Protein LLP homolog	Llph	0	0	0	0	0	0	0	0				1	1	1	9.2	9.2	9.2	15.391	0	4.7305	179920000	15
A0A1W2P872;D3YVV7	A0A1W2P872;D3YVV7		Nova2	278170000	307030000	80980000	202530000	6779600	7352900	0	4963200				8	8	6	17.3	17.3	12.8	49.066	0	19.743	900290000	28
A0A1W2P884;E9QA61	A0A1W2P884;E9QA61		Cep85l	0	0	0	3037100	0	0	0	0				5	5	5	8.4	8.4	8.4	91.83	0	16.921	375140000	13
Q99KK1;A0A1W2P8A8	Q99KK1;A0A1W2P8A8	Receptor expression-enhancing protein 3	Reep3	0	0	0	12017000	7973300	0	0	0				8	8	8	45.3	45.3	45.3	29.213	0	79.371	3208800000	66
P41731;A0A1W2P8C6	P41731;A0A1W2P8C6	CD63 antigen	Cd63	0	0	0	0	0	0	0	0				1	1	1	4.6	4.6	4.6	25.766	0.00035651	3.5032	184590000	6
A0A1Y7VIS4;A0A1Y7VIZ1;A0A1Y7VJU7	A0A1Y7VIS4;A0A1Y7VIZ1;A0A1Y7VJU7			0	0	0	0	0	0	0	0				2	1	1	3.9	2.2	2.2	54.726	0.0080321	1.8388	64813000	1
Q62415;A0A1Y7VJH3	Q62415;A0A1Y7VJH3	Apoptosis-stimulating of p53 protein 1	Ppp1r13b	0	0	0	0	0	0	0	0	+			1	1	1	0.7	0.7	0.7	119.17	1	-2	254160000	2
P70255;A0A1Y7VK55;P70255-3;P70255-2;P70255-5;P70257;P70257-2;Q3TYK3;D3YZ00;E9PUH7;P70255-7;P70255-6;P70255-4;P70257-1;Q02780;B1AUB6;B1AUB8;B1AUB9;B1AUC0;Q02780-6;Q02780-2;Q02780-5;Q02780-3;Q02780-7;Q02780-4	P70255;A0A1Y7VK55;P70255-3;P70255-2;P70255-5;P70257;P70257-2;Q3TYK3;D3YZ00;E9PUH7;P70255-7;P70255-6;P70255-4;P70257-1	Nuclear factor 1 C-type;Nuclear factor 1 X-type;Nuclear factor 1	Nfic;Nfix	0	0	0	0	0	0	0	0				4	3	3	12.3	9.8	9.8	48.768	0	15.192	266480000	13
Q9D0E5;A0A1Y7VKR2;Q9D0E5-2	Q9D0E5;A0A1Y7VKR2;Q9D0E5-2	EF-hand calcium-binding domain-containing protein 11	Efcab11	0	0	0	0	0	0	0	0				1	1	1	5.6	5.6	5.6	18.47	0.0051184	2.2208	57254000	7
A0A1Y7VLP0;P56379	A0A1Y7VLP0;P56379	6.8 kDa mitochondrial proteolipid	Mp68	0	0	0	0	0	0	0	0	+			1	1	1	14	14	14	6.5608	1	-2	155980000	10
E9Q9B7;A0A1Y7VMH7;A0A1Y7VME9;A0A1Y7VNF8	E9Q9B7;A0A1Y7VMH7;A0A1Y7VME9;A0A1Y7VNF8		Kidins220	10778000	9577300	14819000	10944000	6931600	0	9320900	0				4	4	4	2.6	2.6	2.6	199.18	0	5.5468	152830000	12
Q80X41;A0A1Y7VMH3;Q80X41-2;Q80X41-5;Q80X41-3	Q80X41;A0A1Y7VMH3;Q80X41-2;Q80X41-5;Q80X41-3	Serine/threonine-protein kinase VRK1	Vrk1	0	0	2978900	0	0	0	0	0				2	2	2	5.9	5.9	5.9	49.74	0.00035804	3.5505	34357000	4
A0A1Y7VP14	A0A1Y7VP14			5606900	0	0	0	0	0	0	0				1	1	1	32.4	32.4	32.4	3.8384	0.0068858	1.9492	5606900	1
Q9CY50;A0A286YDB7;A0A286YCT4;A0A286YCG8	Q9CY50;A0A286YDB7;A0A286YCT4;A0A286YCG8	Translocon-associated protein subunit alpha	Ssr1	45038000	0	42434000	39791000	47728000	44005000	42036000	0				2	2	2	6.6	6.6	6.6	32.065	0	4.2958	1590000000	18
Q9R0N7;A0A286YCU4;A0A2C9F2C1;Q9R0N7-3;Q9R0N7-2;Q9R0N7-4	Q9R0N7;A0A286YCU4;A0A2C9F2C1;Q9R0N7-3;Q9R0N7-2;Q9R0N7-4	Synaptotagmin-7	Syt7	0	0	0	0	0	0	0	0				4	4	4	11.7	11.7	11.7	45.472	0	12.637	369170000	18
A0A286YCX3;Q8BSL0;D3Z716;Q78WV9	A0A286YCX3;Q8BSL0		Zkscan8	0	0	0	0	0	0	0	0				8	8	8	23.1	23.1	23.1	58.475	0	23.212	1105200000	22
A0A286YDA2;A0A286YDT3;E9Q5C9;A0A286YDV7;E9Q5C9-2;A0A286YCD1;A0A286YDZ1	A0A286YDA2;A0A286YDT3;E9Q5C9;A0A286YDV7;E9Q5C9-2		Nolc1	141410000	146550000	89449000	57283000	39281000	52203000	61710000	56585000				17	17	17	29.1	29.1	29.1	73.427	0	173.81	9843900000	133
Q8VC03;A0A286YDN1;A0A286YCM4	Q8VC03;A0A286YDN1	Echinoderm microtubule-associated protein-like 3	Eml3	0	0	0	11873000	3855600	5028900	0	0				18	18	18	26.3	26.3	26.3	95.694	0	177.67	6983900000	91
Q3UK78;A0A286YDQ6;B7ZP24;Q3UK78-2	Q3UK78;A0A286YDQ6;B7ZP24;Q3UK78-2	Polycomb group RING finger protein 5	Pcgf5	0	0	0	0	0	0	1944400	0	+			1	1	1	3.9	3.9	3.9	29.657	1	-2	1648600	0
Q7TMY4;A0A286YDT0;A0A286YCW5;A0A286YCS0;Q7TMY4-2	Q7TMY4;A0A286YDT0;A0A286YCW5;A0A286YCS0;Q7TMY4-2	THO complex subunit 7 homolog	Thoc7	34659000	27234000	24382000	30208000	0	11327000	0	15151000				3	3	3	17.2	17.2	17.2	23.715	0	9.6367	710900000	22
P40142;A0A286YE28	P40142;A0A286YE28	Transketolase	Tkt	7798800	6161100	9296100	5523400	10198000	10264000	6282200	10452000				8	8	8	15.2	15.2	15.2	67.63	0	22.954	680190000	21
Q920N2;A0A2I3BPG4;Q3TG10	Q920N2;A0A2I3BPG4;Q3TG10	Biotin--protein ligase;Biotin--[methylmalonyl-CoA-carboxytransferase] ligase;Biotin--[propionyl-CoA-carboxylase [ATP-hydrolyzing]] ligase;Biotin--[methylcrotonoyl-CoA-carboxylase] ligase;Biotin--[acetyl-CoA-carboxylase] ligase	Hlcs	73113000	22233000	81254000	8438400	69742000	18289000	8416300	81261000				5	5	5	8.2	8.2	8.2	78.516	0	13.095	571520000	27
P83882;A0A2I3BPG9;A0A0A6YW33	P83882;A0A2I3BPG9	60S ribosomal protein L36a	Rpl36a	0	0	0	0	0	0	0	0				4	4	4	28.3	28.3	28.3	12.441	0	6.4282	352330000	15
Q91X76;A0A2I3BPH8;A0A2I3BQR1;A0A2I3BRL0;A0A2I3BR81	Q91X76;A0A2I3BPH8;A0A2I3BQR1;A0A2I3BRL0;A0A2I3BR81		Nt5dc2	0	0	0	0	0	0	0	0				1	1	1	3.6	3.6	3.6	46.034	0.0074604	1.897	36397000	0
Q8CBY1;A0A2I3BPM7;Q8CBY1-2;Q8CBY1-3;Q8CBY1-4	Q8CBY1;A0A2I3BPM7;Q8CBY1-2;Q8CBY1-3	Protein Smaug homolog 1	Samd4a	0	0	0	0	3163500	0	0	0				3	3	3	4.1	4.1	4.1	78.359	0	5.3472	64535000	10
E9QAP7;A0A2I3BPN6	E9QAP7;A0A2I3BPN6		Taf4a	0	0	0	10088000	2868000	2285300	1720000	0				21	21	19	28.6	28.6	27.3	105.31	0	273.25	8180100000	139
E9Q784;A0A2I3BPQ5	E9Q784;A0A2I3BPQ5		Zc3h13	5468300	8239100	5247100	8214500	2876700	0	0	0				11	11	11	8.8	8.8	8.8	203.75	0	50.633	1478700000	48
P62889;A0A2I3BQF4	P62889;A0A2I3BQF4	60S ribosomal protein L30	Rpl30	122590000	150330000	85280000	95848000	103860000	88168000	59417000	81306000				7	7	7	53.9	53.9	53.9	12.784	0	65.446	33002000000	118
Q8K072;A0A2I3BQJ3	Q8K072;A0A2I3BQJ3	Receptor expression-enhancing protein 4	Reep4	0	0	0	28692000	15615000	18261000	15629000	0				7	7	7	26.5	26.5	26.5	29.69	0	23.497	4422500000	60
E9PZM7;A0A2I3BQU5	E9PZM7;A0A2I3BQU5		Scaf11	0	7048500	0	0	0	0	0	0				6	6	2	6.5	6.5	2.4	162.1	0	16.858	1063400000	31
P59598;A0A2I3BQW0	P59598;A0A2I3BQW0	Putative Polycomb group protein ASXL1	Asxl1	0	0	0	0	0	0	0	0				2	2	2	2.4	2.4	2.4	162.67	0	8.4172	123000000	2
Q9JIX0;A0A2I3BRK6;A0A2I3BRR5;A0A2I3BQK0;A0A2I3BQB4;A0A2I3BQ37	Q9JIX0;A0A2I3BRK6	Transcription and mRNA export factor ENY2	Eny2	0	0	0	0	0	11189000	7108800	0				5	5	5	43.6	43.6	43.6	11.528	0	8.6968	1995300000	19
Q8CI03;A0A2I3BRL2;Q8CI03-3;Q8CI03-2	Q8CI03;A0A2I3BRL2;Q8CI03-3;Q8CI03-2	FLYWCH-type zinc finger-containing protein 1	Flywch1	0	0	0	0	0	0	0	0				1	1	1	1.6	1.6	1.6	77.095	0.0035924	2.4862	76498000	2
A0A2I3BRQ3;CON__Q0V8M9;Q61704	A0A2I3BRQ3;CON__Q0V8M9;Q61704	Inter-alpha-trypsin inhibitor heavy chain H3	Itih3	0	0	0	0	0	0	0	0			+	1	1	1	1.4	1.4	1.4	78.016	0.0089506	1.8166	98215000	8
A0A2I3BRQ7	A0A2I3BRQ7			0	0	0	0	0	0	0	0				5	1	1	15.8	3.4	3.4	52.272	0.00069109	3.1452	26669000	2
O89091;Q8C900;A0A2I3BRS7;A0A2I3BPZ3;A0A2I3BQ59	O89091;Q8C900;A0A2I3BRS7;A0A2I3BPZ3;A0A2I3BQ59	Krueppel-like factor 10	Klf10	0	0	0	0	0	0	0	0				4	4	4	12.1	12.1	12.1	51.755	0	11.266	1089400000	18
Q9D958;A0A2I3BRW0	Q9D958;A0A2I3BRW0	Signal peptidase complex subunit 1	Spcs1	0	0	0	0	0	0	0	0				1	1	1	8.1	8.1	8.1	18.186	0	3.5822	173900000	7
Q91VT1;A0A2I3BS18;Q91VT1-2	Q91VT1;A0A2I3BS18;Q91VT1-2	E3 SUMO-protein ligase NSE2	Nsmce2	0	0	0	0	0	0	0	0				2	2	2	6.9	6.9	6.9	28.231	0.0020284	2.8678	152010000	5
Q8BUV3;A0JNY3	Q8BUV3;A0JNY3	Gephyrin;Molybdopterin adenylyltransferase;Molybdopterin molybdenumtransferase	Gphn	0	0	0	0	0	0	0	0				3	3	3	9.1	9.1	9.1	83.281	0.0063311	2.0656	1237000000	2
Q7TPR4;A1BN54	Q7TPR4;A1BN54	Alpha-actinin-1	Actn1	4487500	7077600	0	3713400	3808700	3402100	2877900	4662500				13	7	5	16.8	10.2	7.7	103.07	0	14.606	466490000	16
Q8VHR5;A1L3S7;Q8VHR5-2;A0A0U1RNM2	Q8VHR5;A1L3S7;Q8VHR5-2	Transcriptional repressor p66-beta	Gatad2b	0	0	0	0	0	0	0	0				3	3	3	8.8	8.8	8.8	65.41	0	11.924	302900000	4
Q66PY1;Q9JJS0;D3YVN5;F7A487;Q68EF9;D3YVM9;A2A442;Q66PY1-2;Q6NZL8-2;Q6NZL8	Q66PY1;Q9JJS0;D3YVN5;F7A487;Q68EF9;D3YVM9;A2A442;Q66PY1-2;Q6NZL8-2;Q6NZL8	Signal peptide, CUB and EGF-like domain-containing protein 3;Signal peptide, CUB and EGF-like domain-containing protein 2;Signal peptide, CUB and EGF-like domain-containing protein 1	Scube3;Scube2;Scube1	0	0	0	0	0	0	0	0				1	1	1	1.2	1.2	1.2	108.98	0.00069589	3.221	195340000	3
Q3UH28;Q3U1M7;A2A483;E9Q8D1;A2A482;A2A484;A2A485;A2A481;A2A480	Q3UH28;Q3U1M7;A2A483;E9Q8D1;A2A482;A2A484;A2A485;A2A481;A2A480		Zmynd8	0	3555900	12640000	0	0	0	0	0				8	8	8	11	11	11	127.29	0	28.646	559960000	31
A2A4P0;A2A4N9;G3X8X0;Q05BH3	A2A4P0;A2A4N9	ATP-dependent RNA helicase DHX8	Dhx8	80015000	100440000	100670000	67541000	34239000	44413000	30530000	36186000				35	34	34	35.1	34.4	34.4	142.57	0	188.22	7321500000	164
A2A4U6	A2A4U6		Zfp334	0	3896500	0	3020900	0	0	0	0				7	7	7	16.1	16.1	16.1	78.257	0	90.571	679740000	14
P84099;A2A547	P84099;A2A547	60S ribosomal protein L19;Ribosomal protein L19	Rpl19	331800000	307750000	505660000	81641000	211860000	107340000	160680000	225610000				9	9	9	32.7	32.7	32.7	23.466	0	57.706	25378000000	110
A2A5K6;Q6P5F4;S4R2J0	A2A5K6	Zinc finger protein 335	Znf335	0	0	0	0	0	0	0	0				9	9	9	10.4	10.4	10.4	145.6	0	77.902	2000100000	46
A2A5R8;Q9DBE7;Q9Z108	A2A5R8;Q9DBE7;Q9Z108	Double-stranded RNA-binding protein Staufen homolog 1	Stau1	25987000	21412000	33057000	475870000	209090000	282670000	104350000	17969000				40	40	3	79	79	3.9	53.746	0	323.31	118330000000	416
A2A5S3;V9GX87	A2A5S3;V9GX87		Stau1	0	0	0	0	0	0	0	0				38	1	1	77	3.4	3.4	54.855	0	21.54	3365900000	7
A2A654;A2A655;E9Q6A7;A2A653;A2A652;A0A140LHY5	A2A654;A2A655;E9Q6A7		Bptf	0	7998300	0	9548100	0	4307000	0	0				22	22	22	10.8	10.8	10.8	333.22	0	91.864	2758700000	70
A2A6A1;A2AKY4;F6QGP8;A0A0G2JGH6	A2A6A1	G patch domain-containing protein 8	Gpatch8	56271000	50611000	31051000	28877000	8269300	9921800	0	0				11	11	11	10.5	10.5	10.5	164.99	0	26.067	1967300000	40
P13412;A2A6K0;A2A6J8;A0A1B0GRY8	P13412;A2A6K0;A2A6J8;A0A1B0GRY8	Troponin I, fast skeletal muscle	Tnni2	0	0	0	108880000	0	2130600	47863000	0				4	4	4	20.3	20.3	20.3	21.357	0	6.5516	175030000	10
A2A6T1	A2A6T1	Cerebellar degeneration-related protein 2-like	Cdr2l	0	0	0	0	0	0	0	0				11	11	11	24.1	24.1	24.1	53.212	0	37.41	2452400000	32
Q8R035;A2A6T4;Q8R035-2;D6RHR8	Q8R035;A2A6T4;Q8R035-2	Peptidyl-tRNA hydrolase ICT1, mitochondrial	Ict1	163630000	177540000	189060000	68989000	46546000	47116000	54755000	52953000				4	4	4	23.3	23.3	23.3	23.477	0	7.574	776340000	17
Q80UG5;Q80UG5-3;A2A6U3;Q80UG5-2;A2A6U5	Q80UG5;Q80UG5-3;A2A6U3;Q80UG5-2;A2A6U5	Septin-9	2020-09-09	10720000	11411000	19622000	9122900	12359000	9379100	11174000	14354000				5	5	5	9.1	9.1	9.1	65.574	0	5.6553	218820000	12
Q3TBW2;A2A715	Q3TBW2;A2A715	39S ribosomal protein L10, mitochondrial	Mrpl10	0	0	0	0	0	0	0	0				1	1	1	5.7	5.7	5.7	29.395	0.00035499	3.4753	116660000	3
A2A791;F6VYE2;A2A791-2	A2A791;F6VYE2;A2A791-2	Zinc finger MYM-type protein 4	Zmym4	5670900	5807000	6376400	4982000	0	0	0	0				2	2	2	1.7	1.7	1.7	172.44	0.0023593	2.8177	33354000	4
A2A7B5	A2A7B5		Prdm2	0	0	0	15106000	0	13253000	0	0				13	13	13	11.9	11.9	11.9	187.2	0	42.695	2011200000	39
A2A7S7;Q91WQ3;F6VXZ2	A2A7S7;Q91WQ3	Tyrosine--tRNA ligase;Tyrosine--tRNA ligase, cytoplasmic;Tyrosine--tRNA ligase, cytoplasmic, N-terminally processed	Yars	17072000	39494000	26435000	129670000	210980000	212470000	199550000	206090000				41	41	41	75.5	75.5	75.5	63.001	0	186.3	32297000000	341
A2A7S8-2;A2A7S8;A2A7S8-3;A2A7S8-4	A2A7S8-2;A2A7S8;A2A7S8-3;A2A7S8-4	Uncharacterized protein KIAA1522	Kiaa1522	0	0	0	0	0	0	0	0				2	2	2	3.4	3.4	3.4	110.65	0	3.9802	147840000	5
Q99LX0;A2A813;A2A817;A2A816;A2A815	Q99LX0;A2A813;A2A817;A2A816;A2A815	Protein deglycase DJ-1	Park7	5092400	0	0	0	0	0	0	0				4	4	4	16.9	16.9	16.9	20.021	0	4.3434	124530000	3
P48193;A2A839;A2A838;A2A841;P48193-2;A2AD32;A2A842;F7BUB8;A0A1D5RLV1;F6S4K9	P48193;A2A839;A2A838;A2A841;P48193-2;A2AD32;A2A842;F7BUB8;A0A1D5RLV1	Protein 4.1	Epb41;Epb4.1	0	0	0	4996500	0	0	0	0				9	7	7	15.5	13.1	13.1	95.91	0	29.516	1054800000	27
A2A8D4;Q8BJ25	A2A8D4;Q8BJ25	THAP domain-containing protein 3	Thap3	0	0	0	0	0	0	0	0				1	1	1	12	12	12	21.148	0	6.5095	65786000	2
B2RX14;A2A8R7;A0A0A0MQJ6;A2A9H0	B2RX14;A2A8R7;A0A0A0MQJ6	Terminal uridylyltransferase 4	Zcchc11	11590000	24472000	32484000	7520100	336050000	265120000	302880000	447670000				22	20	20	12.5	11.6	11.6	184.65	0	39.619	1490700000	68
A2A8U2;A2A8U2-3;A2A8U2-2	A2A8U2;A2A8U2-3	Transmembrane protein 201	Tmem201	0	0	0	0	0	0	0	0				3	3	3	8.7	8.7	8.7	72.499	0	4.9496	217630000	5
Q52KI8;A2A8V9;A2A8V8;E9PUK6;E9QKA4;Q52KI8-2;F6UK16;A2A983;F6T4M4;F7BWM1	Q52KI8;A2A8V9;A2A8V8;E9PUK6;E9QKA4;Q52KI8-2	Serine/arginine repetitive matrix protein 1	Srrm1	46158000	30826000	9353200	138710000	70778000	74436000	57318000	23890000				32	32	32	31	31	31	106.86	0	323.31	44148000000	270
A2A9J5;A2AWF2	A2A9J5;A2AWF2		Gm13242;Rex2	0	0	0	0	0	0	0	0				1	1	1	2.6	2.6	2.6	75.497	0.00069132	3.1528	33033000	2
A2A9R5;A2A9S1	A2A9R5;A2A9S1		Elavl4	0	0	0	0	0	0	0	0	+			4	1	1	66	16	16	10.21	1	-2	307490000	0
A2A9R8;Q8BVA9;Q61701;A2A9S2;A2A9R6;A2A9S0;A2A9S3;Q61701-2;A2A9R4	A2A9R8;Q8BVA9;Q61701;A2A9S2;A2A9R6;A2A9S0;A2A9S3;Q61701-2	ELAV-like protein;ELAV-like protein 4	Elavl4	421950000	495770000	445450000	576850000	456740000	399260000	314520000	438970000				28	28	9	74.9	74.9	22.7	40.348	0	323.31	118210000000	342
A2A9S6	A2A9S6		Agbl4	0	0	0	0	0	0	0	0				1	1	1	7.3	7.3	7.3	18.173	0.0020257	2.8572	173240000	2
A2AAJ9;H7BX05;E9QQ96;A0A1W2P6H1;Z4YJE4;A2AAJ9-2;F6TJX7;A2AAJ9-3	A2AAJ9;H7BX05;E9QQ96;A0A1W2P6H1;Z4YJE4;A2AAJ9-2	Obscurin	Obscn	0	0	0	0	0	0	0	0				3	3	3	1.4	1.4	1.4	966.36	0.0053985	2.1289	479560000	3
A2ABV5;A2BDN7;A2BDP0;A2ABV5-2;A2ABV5-4;A2ABV5-3	A2ABV5;A2BDN7;A2BDP0;A2ABV5-2	Mediator of RNA polymerase II transcription subunit 14	Med14	0	0	0	0	0	0	0	0				12	12	12	10.1	10.1	10.1	160.96	0	24.797	1468000000	37
A2AC07;Q8C4X1;Q8C4X1-3;Q8C4X1-2;Q8C4X1-4	A2AC07;Q8C4X1;Q8C4X1-3;Q8C4X1-2;Q8C4X1-4	Centromere protein X	Stra13	0	0	0	0	0	0	0	0				2	2	2	20.2	20.2	20.2	13.107	0.00069276	3.1673	566740000	1
Q9DBG6;A2ACG7	Q9DBG6;A2ACG7	Dolichyl-diphosphooligosaccharide--protein glycosyltransferase subunit 2	Rpn2	28564000	31451000	31163000	27729000	29931000	34125000	35659000	45347000				13	13	13	27.9	27.9	27.9	69.062	0	76.982	5376300000	75
Q8K1G9;A2ACQ1	Q8K1G9;A2ACQ1		Dhx35	4959800	0	5379000	0	0	0	0	0				2	2	2	3.2	3.2	3.2	75.876	0.0026543	2.6303	35764000	4
A2ACV6;E1U8D0	A2ACV6;E1U8D0	Protein SOGA1;N-terminal form;C-terminal 80 kDa form	Soga1	0	6726500	0	20634000	8419800	7763500	0	5719300				33	30	30	24.9	23.5	23.5	183.14	0	113.89	7234600000	127
F6TBV1;F6WHL0;A2ADH1;Q9CQY5-2;Q9CQY5-3;Q9CQY5	F6TBV1;F6WHL0;A2ADH1;Q9CQY5-2;Q9CQY5-3;Q9CQY5	Magnesium transporter protein 1	Magt1	0	0	0	0	6595600	0	0	0				4	4	4	12.8	12.8	12.8	35.154	0	12.425	1495600000	29
Q9DBT5;A2AE27	Q9DBT5;A2AE27	AMP deaminase 2	Ampd2	8136000	8486000	9811700	6010000	5162200	4506300	5898100	10229000				2	2	2	2.9	2.9	2.9	92.023	0.0023529	2.7914	52715000	8
P35803;A2AEG6;P35803-3;P35803-8	P35803;A2AEG6;P35803-3;P35803-8	Neuronal membrane glycoprotein M6-b	Gpm6b	0	0	0	0	0	0	0	0				1	1	1	4	4	4	36.209	0.00068966	3.1166	91786000	1
Q8K448;A2AEP5	Q8K448;A2AEP5	ATP-binding cassette sub-family A member 5	Abca5	0	0	0	0	0	0	0	1277100	+			1	1	1	0.5	0.5	0.5	185.89	1	-2	3154000	1
P97447-2;P97447;A2AEX7;A2AEY1;A2AEX8;A2AEX6;A2AEY2	P97447-2;P97447;A2AEX7;A2AEY1;A2AEX8;A2AEX6;A2AEY2	Four and a half LIM domains protein 1	Fhl1	0	0	0	0	0	0	1755900	0				1	1	1	6.2	6.2	6.2	22.011	0.0032862	2.5291	7508700	1
Q8N9S3;A2AF81;F6S1R2;Q8N9S3-2;Q8N9S3-3	Q8N9S3;A2AF81;F6S1R2;Q8N9S3-2;Q8N9S3-3	Activator of 90 kDa heat shock protein ATPase homolog 2	Ahsa2	0	0	0	0	0	0	0	0				2	2	2	3.6	3.6	3.6	37.648	0	4.3168	67911000	6
A2AFI6	A2AFI6		Gm364	6346500	8279300	11765000	6213800	8138500	8369300	9885000	10790000				2	2	2	3.4	3.4	3.4	77.299	0	5.03	478730000	27
Q9R0M6;A2AFP5;A2AFP4	Q9R0M6;A2AFP5	Ras-related protein Rab-9A	Rab9a;Rab9	0	0	0	0	0	0	0	0				3	3	3	19.4	19.4	19.4	22.909	0	6.0363	294060000	11
Q7TMY8;A2AFQ0;Q7TMY8-4;Q7TMY8-3;Q7TMY8-2	Q7TMY8;A2AFQ0;Q7TMY8-4;Q7TMY8-3;Q7TMY8-2	E3 ubiquitin-protein ligase HUWE1	Huwe1	0	0	0	0	0	0	0	0				2	2	2	0.6	0.6	0.6	482.63	0.0045002	2.3061	869800000	1
A2AFQ9;F7CKD6	A2AFQ9		Gemin5	0	0	0	0	0	0	0	0				83	1	1	60.9	0.9	0.9	166.52	0	8.2281	1529700000	12
P26638;Q8C483;A2AFS0;A2AFS1	P26638;Q8C483;A2AFS0;A2AFS1	Serine--tRNA ligase, cytoplasmic	Sars	0	0	0	0	17834000	24116000	0	15524000				6	6	6	17	17	17	58.388	0	24.454	753180000	19
A2AG50	A2AG50	MAP7 domain-containing protein 2	Map7d2	0	0	0	0	0	0	0	0				1	1	1	4.7	4.7	4.7	86.049	0	8.097	27862000	2
A2AG58;A2AG58-2	A2AG58;A2AG58-2	Uncharacterized protein CXorf23 homolog		0	0	0	0	0	0	0	0				3	3	3	5.5	5.5	5.5	90.11	0	6.2251	296450000	7
Q9D9K3;A2AGL5	Q9D9K3;A2AGL5	Cell death regulator Aven	Aven	0	0	0	0	0	0	0	0				1	1	1	5.3	5.3	5.3	37.195	0	4.4061	151290000	7
O88685;A2AGN7;B7ZCF1;F6Q2E3;A0A087WPH7	O88685;A2AGN7;B7ZCF1;F6Q2E3;A0A087WPH7	26S protease regulatory subunit 6A	Psmc3	0	0	0	0	0	0	0	0				4	4	4	12.9	12.9	12.9	49.548	0	5.0712	240420000	5
O08810;G3UZ34;A2AH85;G3UXK8;G3UZ25	O08810;G3UZ34;A2AH85	116 kDa U5 small nuclear ribonucleoprotein component	Eftud2	262870000	305340000	336050000	144500000	195080000	193230000	209260000	268240000				35	35	35	41.9	41.9	41.9	109.36	0	171.06	12013000000	245
A2AIL4	A2AIL4	NADH dehydrogenase (ubiquinone) complex I, assembly factor 6	Ndufaf6	0	0	0	0	0	0	0	0				1	1	1	5.4	5.4	5.4	38.362	0.00068236	2.9638	68213000	1
O55017;O55017-2;A2AIR9;A2AIR7;A2AIS0	O55017;O55017-2;A2AIR9;A2AIR7;A2AIS0	Voltage-dependent N-type calcium channel subunit alpha-1B	Cacna1b	0	0	0	0	0	0	0	0				2	2	2	1.5	1.5	1.5	261.48	0	10.881	83444000	6
A2AIV2;E9PZY8;A2AIV2-2	A2AIV2;E9PZY8;A2AIV2-2	Protein virilizer homolog	Kiaa1429;1110037F02Rik	0	0	0	0	0	0	0	0				4	4	4	2.6	2.6	2.6	201.44	0	27.893	306690000	9
Q9DC61;A2AIW9	Q9DC61;A2AIW9	Mitochondrial-processing peptidase subunit alpha	Pmpca	0	0	0	0	0	0	0	0				1	1	1	2.1	2.1	2.1	58.278	0.0039152	2.4796	76291000	6
A2AIX1;E9QAT4;F7BPW6	A2AIX1;E9QAT4;F7BPW6		Sec16a	8545600	10255000	13345000	6274000	7442200	6725400	5990000	7162100				5	5	5	2.3	2.3	2.3	256.47	0	5.8031	71486000	12
A2AJ15	A2AJ15	Endoplasmic reticulum mannosyl-oligosaccharide 1,2-alpha-mannosidase	Man1b1	0	0	0	0	0	0	0	0				2	2	2	5.5	5.5	5.5	75.149	0	5.8275	194850000	6
A2AJ71	A2AJ71		Fubp3	0	0	0	0	0	0	0	0				9	2	2	90.7	17.5	17.5	10.382	0	7.1426	1473400000	5
A2AJ72;A0A0A6YVV5;A0A0A6YY39;F6W2V3;A0A0A6YX76;A0A0A6YW42	A2AJ72		Fubp3	259020000	336290000	312640000	1363200000	738120000	756410000	453840000	21596000				49	49	1	78.2	78.2	3.5	61.447	0	323.31	183460000000	577
A2AJG0;Q80UU2	A2AJG0;Q80UU2	Ribonuclease P protein subunit p38	Rpp38	11264000	19082000	16632000	20620000	15579000	13609000	16236000	28686000				10	10	10	35.7	35.7	35.7	31.189	0	102.87	5284600000	55
A2AJI0;A2AJI0-2;A8Y5P4;F6WF36	A2AJI0;A2AJI0-2;A8Y5P4;F6WF36	MAP7 domain-containing protein 1	Map7d1	0	19255000	15699000	161810000	63803000	73527000	50577000	14822000				35	35	5	56.3	56.3	6.3	93.275	0	270.18	40002000000	299
A2AJI1	A2AJI1		Map7d1	0	0	0	0	0	0	0	0				31	1	1	56.6	1.9	1.9	85.763	0	3.6229	457550000	9
A2AJK6;A2AJK6-3;E9PV74;A0A0R4J1U9;A2AJK6-2	A2AJK6;A2AJK6-3	Chromodomain-helicase-DNA-binding protein 7	Chd7	6633900	8862900	11817000	8135600	0	0	0	0				29	22	20	12.9	10	9.1	334.06	0	65.877	2900400000	83
A2AJU2	A2AJU2		Gm10439	0	0	0	0	0	0	0	0	+			20	1	1	39.3	5.1	5.1	51.162	1	-2	5013500	2
A2AKB9;A2AKB9-2;Z4YN28;A2AKB9-3;A2AKB9-4	A2AKB9;A2AKB9-2;Z4YN28;A2AKB9-3	DDB1- and CUL4-associated factor 10	Dcaf10	79513000	37131000	34771000	28260000	0	0	0	0				8	8	8	16.8	16.8	16.8	61.558	0	15.159	377250000	24
A2AKG8;E9PYJ6;A2AKG8-3	A2AKG8;E9PYJ6	Focadhesin	Focad	57696000	48151000	59245000	38927000	31627000	30737000	36615000	47310000				8	8	8	4.6	4.6	4.6	198.95	0	28.19	339600000	36
Q80TF6;A2AKH9;A2AKI0;F7B335	Q80TF6;A2AKH9;A2AKI0;F7B335	StAR-related lipid transfer protein 9	Stard9	0	0	0	7407700	0	6530400	0	0				2	2	2	0.4	0.4	0.4	500.24	0.0062893	1.9799	622540000	11
A2AKX3;A2AKX3-2	A2AKX3;A2AKX3-2	Probable helicase senataxin	Setx	0	0	0	0	0	0	0	0				2	2	2	0.8	0.8	0.8	297.59	0	4.8924	128790000	2
Q8BG05;A2AL12	Q8BG05;A2AL12	Heterogeneous nuclear ribonucleoprotein A3	Hnrnpa3	85891000	81323000	97740000	0	43308000	117520000	115670000	0				32	2	2	57	8.2	8.2	39.652	0	8.6358	13737000000	36
Q8BSY0;Q8CBM2;A2AL85	Q8BSY0;Q8CBM2;A2AL85	Aspartyl/asparaginyl beta-hydroxylase	Asph	0	0	0	25988000	8117300	13348000	7435600	0				21	21	21	30.5	30.5	30.5	83.041	0	147.16	6122800000	108
Q62276;A2ALA4;Q62276-2	Q62276;A2ALA4;Q62276-2	Mediator of RNA polymerase II transcription subunit 22	Med22	0	0	0	0	0	0	0	0				2	2	2	11.5	11.5	11.5	22.282	0	5.8219	158020000	4
Q6PAQ4;A2ALB2;A2ALB1	Q6PAQ4;A2ALB2;A2ALB1	RNA exonuclease 4	Rexo4	14244000	22159000	16584000	90229000	123610000	117120000	125880000	134460000				21	21	21	47.7	47.7	47.7	47.598	0	71.471	22365000000	208
Q6NZB0;A2ALF0;A2ALF3;F6TQL3;F7CXJ2	Q6NZB0;A2ALF0;A2ALF3;F6TQL3	DnaJ homolog subfamily C member 8	Dnajc8	11456000	10678000	20216000	8450200	0	0	0	0				3	3	3	15.8	15.8	15.8	29.812	0	4.8559	220820000	9
A2ALK8;A2ALK9;A2ALL0	A2ALK8	Tyrosine-protein phosphatase non-receptor type 3	Ptpn3	0	0	0	0	0	0	0	0				17	17	17	24.3	24.3	24.3	103.89	0	80.996	2656700000	79
A2AM29;E9Q3B8;Q3UIA3	A2AM29	Protein AF-9	Mllt3	0	0	0	0	0	0	0	0				5	5	5	12	12	12	63.375	0	14.752	842850000	11
O89019;A2AM57;O89019-4;S4R2B7;O89019-5;O89019-6;O89019-7;O89019-2;O89019-3	O89019;A2AM57;O89019-4;S4R2B7;O89019-5;O89019-6;O89019-7;O89019-2;O89019-3	Inversin	Invs	0	0	0	0	0	0	0	0				2	2	2	3.4	3.4	3.4	117.13	0	5.9167	127200000	4
Q91VX2;A2AMY5;F6PYV5	Q91VX2;A2AMY5;F6PYV5	Ubiquitin-associated protein 2	Ubap2	0	0	3420400	2769200	0	0	0	0	+			2	2	2	1.7	1.7	1.7	117.96	1	-2	138010000	4
A2AN08;A2AN08-5;A2AN08-3;F6SSP6;A2AN08-2;Z4YMA7;Z4YLP1;A2AN08-4	A2AN08;A2AN08-5;A2AN08-3;F6SSP6	E3 ubiquitin-protein ligase UBR4	Ubr4	412050000	506380000	500740000	358850000	509820000	327050000	312990000	420870000				10	10	10	2.1	2.1	2.1	572.28	0	16.962	3136300000	34
A2ANU6;F6ZS36	A2ANU6;F6ZS36		Gm14139	0	0	0	0	0	0	0	0				6	5	0	16.8	13	0	54.194	0	10.048	537700000	13
A2ANU7;Q9CXH3	A2ANU7		Zfp937	0	0	0	0	0	0	0	0				8	7	2	20.3	18.7	4.4	57.823	0	15.015	547770000	16
A2ANY6;J3QMC5	A2ANY6;J3QMC5		Mdn1	18166000	13632000	0	7563800	0	6646200	0	0				43	43	43	10.1	10.1	10.1	630.33	0	151.82	4943000000	123
Q6NZA9;A2AP82;A2AP81	Q6NZA9;A2AP82;A2AP81	Transcription initiation factor TFIID subunit 9B	Taf9b	0	0	0	0	0	0	0	0	+			8	1	1	33.3	4	4	27.172	1	-2	6500100	1
Q8BYK8;A2AP88	Q8BYK8;A2AP88	Zinc finger CCCH domain-containing protein 6	Zc3h6	0	0	0	0	0	0	0	0				7	7	7	9.1	9.1	9.1	131.25	0	16.945	4769700000	16
A2APB8	A2APB8	Targeting protein for Xklp2	Tpx2	8932300	23036000	10932000	10628000	0	7276800	8071800	0				13	13	13	25.2	25.2	25.2	85.893	0	66.197	1636200000	41
Q80V86;A2API3	Q80V86;A2API3	Integrator complex subunit 8	Ints8	0	0	0	0	0	0	0	0				3	3	3	4.7	4.7	4.7	113.35	0	10.559	255520000	9
E9Q1W3;A2AQA9;A2AQB2;A0A1B0GSF5;F6RDH3;A0A1B0GSI0;F6X9B6	E9Q1W3;A2AQA9		Neb	0	0	0	34443000	0	0	7180100	0				17	17	17	4.3	4.3	4.3	828.65	0	21.193	134060000	16
A2AQP0	A2AQP0	Myosin-7B	Myh7b	0	0	0	0	0	0	0	0	+			7	1	1	3.8	0.9	0.9	221.49	1	-2	153350000	1
A2AQR4;Q99KE8-3;Q99KE8;A2AQR3;Q99KE8-2	A2AQR4;Q99KE8-3;Q99KE8;A2AQR3;Q99KE8-2	Zinc finger protein 64	Zfp64	0	0	0	9033700	0	0	0	0				4	4	4	9.6	9.6	9.6	74.034	0	17.823	1320500000	25
A2AR02;A2AR01	A2AR02	Peptidyl-prolyl cis-trans isomerase G	Ppig	32011000	23425000	29349000	27681000	19864000	17603000	8427700	17299000				5	5	5	11.6	11.6	11.6	88.324	0	33.21	831910000	33
Q8BKH7;A2AR15;Q8BKH7-3;Q8BKH7-2	Q8BKH7;A2AR15;Q8BKH7-3;Q8BKH7-2	Target of rapamycin complex 2 subunit MAPKAP1	Mapkap1	6877000	8278600	7230600	0	0	0	0	0				3	3	3	5.4	5.4	5.4	59.008	0.0051233	2.2317	104720000	4
H3BLS1;H3BKT7;A2ARC1;Q91WG3	H3BLS1;H3BKT7;A2ARC1;Q91WG3	Probable tRNA pseudouridine synthase 2	Trub2	0	0	0	0	0	0	841610	0				1	1	1	10.7	10.7	10.7	13.248	0.0077567	1.8777	7523300	1
Q9QYR6;A2ARP8;Q9QYR6-2	Q9QYR6;A2ARP8;Q9QYR6-2	Microtubule-associated protein 1A;MAP1A heavy chain;MAP1 light chain LC2	Map1a	5092500	7535600	7160500	136190000	90145000	63802000	53027000	3817800				79	77	77	39.2	38.5	38.5	300.14	0	323.31	52822000000	559
A2ART0;A2ARX1;A2BG91;F7CEW8;A2BE23;A2ART4;A2ARL5;A2ARW1;A2BFU4;Q8C1K5;A2ARX2;A2ARW5;E9QA51;A2AHM2;A2ARV7;L7N246;A2AW66;A2ARR6;J3KMS2;F6QHQ5;Q8CFP2;Q8BHI0;A2BG90;A2ARV8;A2ARR5;A2AHM3;A2BFG4;E9Q9K2;E9Q3Y3;D3YYR3;G3UZB7;A2ARL4	A2ART0;A2ARX1;A2BG91;F7CEW8;A2BE23;A2ART4;A2ARL5;A2ARW1		Gm6710;Gm14391;Gm14295;Gm4631;Gm14305;Gm14434;Gm14419;Gm14410	0	0	0	0	0	0	0	0				7	5	3	26.9	14.1	8.5	64.074	0	21.13	834620000	20
A2BFG5;A2ARW8;A0A087WRL6;A2AW67;A2BFU6;A2ARW3;A2ARR8	A2BFG5;A2ARW8;A0A087WRL6;A2AW67;A2BFU6;A2ARW3		Gm14326;Gm14399;Gm14325;Gm14406;Gm14444	0	0	0	0	0	0	0	0				4	1	1	14.4	2.3	2.3	64.452	0.0080396	1.85	17275000	2
E9QAM5;A2AS05;A2AS03	E9QAM5;A2AS05;A2AS03	Helicase with zinc finger domain 2	Helz2	0	0	0	0	0	0	0	0				2	2	2	1.2	1.2	1.2	331.56	0	5.6804	26994000	5
Q68FH0;Q68FH0-2;A2AS45;A2AS44;A2AS47;Q68FH0-3;O35927;B7ZNF6;E9QKH8;O35927-2	Q68FH0;Q68FH0-2;A2AS45;A2AS44;A2AS47;Q68FH0-3	Plakophilin-4	Pkp4	0	0	0	0	0	0	0	0				4	4	4	4.1	4.1	4.1	131.55	0	5.4999	289230000	6
O54826;A2AS70;A2AS72	O54826;A2AS70	Protein AF-10	Mllt10	0	0	0	10168000	0	0	0	0				7	7	7	15.1	15.1	15.1	113.03	0	189.75	2352400000	39
A2ATP6;A2ATP5;Q8C854-1;Q8C854-2;F6XJA1	A2ATP6;A2ATP5;Q8C854-1;Q8C854-2;F6XJA1	Myelin expression factor 2	Myef2	0	0	0	0	0	0	0	0				41	1	1	77.4	3.7	3.7	61.103	0	53.471	587640000	10
Q64012;Q64012-2;A2AU61;A2AU62;A2AU60	Q64012;Q64012-2;A2AU61;A2AU62;A2AU60	RNA-binding protein Raly	Raly	74001000	77436000	65645000	61399000	49400000	48465000	33961000	61434000				11	11	11	28.2	28.2	28.2	33.188	0	77.6	7784100000	85
F6Q7P7;B0R0U1;A2AUU0-5;A2AUU0;A2AUU0-2;A2AUU0-4;A2AUU0-3;Q8CA70;A2AUU0-6	F6Q7P7;B0R0U1;A2AUU0-5;A2AUU0;A2AUU0-2;A2AUU0-4;A2AUU0-3	Methyltransferase-like protein 8	Mettl8	0	0	0	0	0	0	0	0				4	4	4	40.5	40.5	40.5	16.436	0	30.519	580920000	13
Q3UHC7;F6RK07;A2AUX5;A2AUX3;B7ZD29;Q3UHC7-2;Q3UHC7-4;Q3UHC7-3;F6QQP6	Q3UHC7;F6RK07;A2AUX5;A2AUX3;B7ZD29;Q3UHC7-2;Q3UHC7-4;Q3UHC7-3;F6QQP6	Disabled homolog 2-interacting protein	Dab2ip	0	0	0	0	0	0	0	0				15	13	13	16	14.6	14.6	131.72	0	56.056	1463900000	43
Q99PL5;A2AVJ7;Q99PL5-4;Q99PL5-3;Q99PL5-2;Q99PL5-8;Q99PL5-7;Q99PL5-6;Q99PL5-5;Q99PL5-10;Q99PL5-9;Q99PL5-11;Q99PL5-12	Q99PL5;A2AVJ7	Ribosome-binding protein 1	Rrbp1	7699300	18867000	9957600	918850000	483470000	482720000	338170000	15853000				80	80	80	45	45	45	172.88	0	323.31	246690000000	810
Q08943;A2AW05;Q08943-2	Q08943;A2AW05;Q08943-2	FACT complex subunit SSRP1	Ssrp1	90427000	95771000	77177000	56518000	64510000	59253000	60462000	64875000				19	19	19	30.6	30.6	30.6	80.859	0	74.79	3326900000	86
A2AWL7;H7BX50;E9QLG3;A2AWL7-3;A2AWL7-2;A2AWL7-4	A2AWL7;H7BX50;E9QLG3;A2AWL7-3;A2AWL7-2	MAX gene-associated protein	Mga	0	0	0	9467000	0	0	0	0				20	20	20	8.7	8.7	8.7	328.8	0	51.821	2026000000	54
A2AWT3;Z4YN62;A2AWT3-2;F6RCN9	A2AWT3;Z4YN62;A2AWT3-2;F6RCN9	Ataxin-7-like protein 3	Atxn7l3	0	0	0	11711000	0	0	0	0				8	8	8	28.2	28.2	28.2	38.594	0	60.454	2036300000	31
A2AWT5;P25976;E9Q4A8;G3UZW9	A2AWT5;P25976	Nucleolar transcription factor 1	Ubtf	0	0	0	0	0	0	0	0				31	1	1	42.5	1.6	1.6	89.478	0	12.322	662700000	11
A2AWT6;A2AWT7;P25976-2	A2AWT6;A2AWT7;P25976-2	Nucleolar transcription factor 1	Ubtf	56991000	90601000	73561000	276760000	133880000	143380000	96271000	28213000				32	32	2	44.8	44.8	1.8	85.009	0	284.39	60771000000	367
A2BE28;A2BE28-2	A2BE28;A2BE28-2	Ribosomal biogenesis protein LAS1L	Las1l	0	0	0	0	0	0	0	0				10	10	10	14.6	14.6	14.6	89.413	0	19.733	858420000	26
Q9EQU5;Q9EQU5-2;A2BE93;A2BE92;Q9EQU5-3	Q9EQU5;Q9EQU5-2;A2BE93;A2BE92	Protein SET	Set	23716000	26030000	19097000	18921000	10318000	14259000	9792100	10178000				4	4	4	17	17	17	33.377	0	10.106	537670000	20
O88487;A2BFF8;Q3TPJ8;A2BFF5;A2BFF9	O88487;A2BFF8;Q3TPJ8;A2BFF5;A2BFF9	Cytoplasmic dynein 1 intermediate chain 2	Dync1i2	0	0	0	4094300	0	0	4977600	4023000				2	2	2	5.7	5.7	5.7	68.393	0	10.748	65669000	8
A2BFG8	A2BFG8		Etohi1	0	0	0	0	0	0	0	0				2	1	1	7	5.1	5.1	54.11	0.0006812	2.9578	108320000	1
P97863;P97863-3;A2BG76;I7HIP8;A2BG75;A2BG77;P97863-2;A2ADI3	P97863;P97863-3;A2BG76;I7HIP8;A2BG75;A2BG77;P97863-2	Nuclear factor 1 B-type;Nuclear factor 1	Nfib	18013000	20632000	18782000	12924000	17216000	17329000	18711000	23879000				5	5	4	10.5	10.5	8.6	63.506	0	26.385	916700000	49
A2BI02;Q62012;L7MU67;B1B0X0;E9QA14;A2BI72;A2ADW8;B1B0X6	A2BI02;Q62012;L7MU67;B1B0X0;E9QA14;A2BI72;A2ADW8;B1B0X6		Gm15080;Ott;Gm15097;Gm15107;Gm15093;Gm15128;Gm15114	61339000	74129000	51370000	59683000	44200000	44605000	31320000	31103000				24	24	2	40.8	40.8	4.9	52.866	0	232.4	15279000000	226
A2CE44	A2CE44	Zinc finger X-linked protein ZXDB	Zxdb	0	0	0	0	0	0	0	0				6	5	5	11.3	9.9	9.9	90.375	0	33.832	714180000	21
Q8VE37;A2CER2;Q6PFB2	Q8VE37;A2CER2;Q6PFB2	Regulator of chromosome condensation	Rcc1	0	0	0	0	0	0	0	0	+			1	1	1	3.1	3.1	3.1	44.93	1	-2	694670000	1
Q9DCT6-3;A2CF80;A2CF83;Q9DCT6-4;F6S0D5;H3BJI0	Q9DCT6-3;A2CF80;A2CF83;Q9DCT6-4	Chromatin complexes subunit BAP18	Bap18;0610010K14Rik	0	0	0	0	0	0	0	0				3	1	1	37.2	16.1	16.1	14.054	0	6.6159	156780000	5
Q9Z148;A2CG76;Q9Z148-2;Q9Z148-3;A2CG77;H3BIW5;G3UYH7	Q9Z148;A2CG76;Q9Z148-2;Q9Z148-3	Histone-lysine N-methyltransferase EHMT2	Ehmt2	13547000	0	17986000	12343000	0	0	0	0				13	12	12	13.5	12.7	12.7	138.04	0	112.36	2676100000	47
A3KFM7;A3KFM7-2;A3KFM8;A3KFM6;F7AL76	A3KFM7;A3KFM7-2	Chromodomain-helicase-DNA-binding protein 6	Chd6	0	0	0	26138000	5967400	5055600	0	2602300				47	47	39	25.2	25.2	21.7	305.39	0	303.19	11222000000	228
Q6PHQ9;Q91YZ8;A3KFU5;A3KFU8;V9GXG3;G5E8X2;A0A0A6YWT2	Q6PHQ9;Q91YZ8;A3KFU5;A3KFU8	Polyadenylate-binding protein	Pabpc4	156390000	183840000	120710000	94958000	65649000	67435000	52920000	116290000				21	11	10	36.1	18.9	17.6	72.242	0	27.623	3342700000	81
Q00612;A3KG36;REV__P46662	Q00612;A3KG36;REV__P46662	Glucose-6-phosphate 1-dehydrogenase X;Glucose-6-phosphate 1-dehydrogenase	G6pdx	0	0	0	0	0	0	0	5685700				2	2	2	2.9	2.9	2.9	59.262	0.0048123	2.2787	70249000	3
Q6ZQ88;A3KG93;G8JL40;F6ZC60;F6Z4I3	Q6ZQ88;A3KG93;G8JL40	Lysine-specific histone demethylase 1A	Kdm1a	26656000	52290000	50009000	26544000	19108000	20970000	23190000	27948000				11	11	11	19.6	19.6	19.6	92.849	0	36.683	668910000	48
P09602;E9Q2Z4;Q5XK38;J3QM43;A3KGL9;B7ZCQ3;F6W687	P09602;E9Q2Z4;Q5XK38;J3QM43;A3KGL9;B7ZCQ3;F6W687	Non-histone chromosomal protein HMG-17	Hmgn2;Gm16494;Gm6594	1875900	0	0	0	0	0	0	0				2	2	2	12.2	12.2	12.2	9.4226	0.0080421	1.8536	11833000	6
P16546;E9Q447;P16546-2;A3KGU5;A3KGU7;A3KGU9;A3KGU4;P08032	P16546;E9Q447;P16546-2;A3KGU5;A3KGU7;A3KGU9	Spectrin alpha chain, non-erythrocytic 1	Sptan1	242350000	234590000	248490000	151470000	176190000	139670000	148670000	199840000				38	38	38	18.2	18.2	18.2	284.59	0	78.482	3074900000	163
O88573;B1AVP1;A3KMF4;E9Q921	O88573;B1AVP1;A3KMF4;E9Q921	AF4/FMR2 family member 1	Aff1	0	0	0	0	0	0	0	0				8	8	8	10.5	10.5	10.5	131.56	0	51.222	976650000	35
Q5DU25;A4GZ26;E9QAD8;D3Z5I6;D3Z6V7;Q8R0S2;E9PUA3;A0A1D5RM83;Q8R0S2-2	Q5DU25;A4GZ26;E9QAD8;D3Z5I6;D3Z6V7	IQ motif and SEC7 domain-containing protein 2	Iqsec2	7697800	0	0	8205000	10658000	11053000	8432500	0				12	12	12	11	11	11	161.78	0	71.234	1915300000	47
A6H619;F6WXS6;F7ANA1;A6H619-2	A6H619;F6WXS6;F7ANA1;A6H619-2	PHD and RING finger domain-containing protein 1	Phrf1	0	0	0	0	0	0	0	0				3	3	3	3.5	3.5	3.5	184.08	0	4.8648	312140000	10
A6PW47;Q99K74-2;Q99K74;Q99K74-3	A6PW47;Q99K74-2;Q99K74;Q99K74-3	Mediator of RNA polymerase II transcription subunit 24	Med24	0	0	0	7992800	0	0	0	0				9	9	9	12.5	12.5	12.5	111.86	0	53.56	1307900000	24
A6PWQ2;Q9D084-2;Q9D084	A6PWQ2;Q9D084-2;Q9D084	Centromere protein S	Apitd1	0	0	0	0	0	0	0	0				1	1	1	11.8	11.8	11.8	11.606	0.0036007	2.5036	81012000	3
Q9CWU6;A6PWX5;A6PWX8;A6PWX9;D6RJ83;A6PWX7;F6V305;Q9CWU6-2	Q9CWU6;A6PWX5;A6PWX8;A6PWX9;D6RJ83;A6PWX7;F6V305;Q9CWU6-2	Ubiquinol-cytochrome-c reductase complex assembly factor 1	Uqcc1	0	0	0	0	0	0	0	0				2	2	2	7.8	7.8	7.8	34.299	0	3.8171	42779000	3
A6PWY4;A6PWY4-2;Z4YK23;A6PWY4-3	A6PWY4;A6PWY4-2	WD repeat-containing protein 76	Wdr76	0	0	0	37793000	21076000	17668000	8048600	0				16	16	16	32.3	32.3	32.3	69.007	0	101.22	7238400000	102
Q5SF07;A6X8Z3;Q5SF07-2	Q5SF07;A6X8Z3;Q5SF07-2	Insulin-like growth factor 2 mRNA-binding protein 2	Igf2bp2	219380000	226390000	278960000	144020000	118000000	116750000	140130000	150930000				19	18	18	34.1	31.9	31.9	65.583	0	145.69	12431000000	200
A7YY80;Q9WV92-6;Q9WV92-3;Q9WV92;Q9WV92-7;Q9WV92-4;Q9WV92-8;A0A286YD84;A0A286YDY4;A0A286YCY1;A0A286YCT6;A0A286YCY8	A7YY80;Q9WV92-6;Q9WV92-3;Q9WV92;Q9WV92-7;Q9WV92-4;Q9WV92-8;A0A286YD84;A0A286YDY4	Band 4.1-like protein 3;Band 4.1-like protein 3, N-terminally processed	Epb4.1l3;Epb41l3	0	0	0	0	0	0	0	0				18	1	1	31.6	2.5	2.5	97.596	0	12.583	216950000	5
A8DUK4;E9Q223;P02089	A8DUK4;E9Q223		Hbbt1;Hbb-bs	316670000	50216000	37500000	93584000	28471000	9594900	41665000	25130000				9	9	3	73.5	73.5	23.1	15.748	0	25.707	2067800000	53
Q9CWS4;A8Y5J3;D6RH69	Q9CWS4;A8Y5J3	Integrator complex subunit 11	Cpsf3l	0	0	0	0	0	0	0	0				3	3	3	5.8	5.8	5.8	67.843	0	6.7347	245820000	7
Q9EST3;A8Y5K6;Q9EST3-2	Q9EST3;A8Y5K6;Q9EST3-2	Eukaryotic translation initiation factor 4E transporter	Eif4enif1	0	4873200	4333300	0	0	0	0	0				2	2	2	2.5	2.5	2.5	107.98	0.0054192	2.1532	18541000	3
Q5SS80;B0QZT2;Q5SS80-2	Q5SS80;B0QZT2;Q5SS80-2	Dehydrogenase/reductase SDR family member 13	Dhrs13	0	0	0	0	0	0	0	0				1	1	1	4.8	4.8	4.8	40.744	0.0054071	2.1381	10792000	1
P61022;B0R091	P61022;B0R091	Calcineurin B homologous protein 1	Chp1	0	0	0	0	0	0	0	0				1	1	1	5.6	5.6	5.6	22.432	0.0023443	2.7587	127890000	5
Q8CFC2;F6SWU2;B0R0C1;Q8CFC2-2;Q8CFC2-3	Q8CFC2;F6SWU2;B0R0C1;Q8CFC2-2;Q8CFC2-3	Myelin transcription factor 1	Myt1	4888700	6202300	5878300	4165200	0	0	0	0				2	2	2	2	2	2	123.57	0	4.0892	24869000	4
B0R0E3	B0R0E3		Scai	0	0	0	0	0	0	0	0				1	1	1	55.6	55.6	55.6	2.9763	0	5.1178	60669000	3
Q9Z2R6;B1AQD9;Q8C4B4;B1AQD7	Q9Z2R6;B1AQD9;Q8C4B4;B1AQD7	Protein unc-119 homolog A;Protein unc-119 homolog B	Unc119;Unc119b	0	0	0	0	0	0	0	0				2	2	2	15	15	15	27.01	0	43.553	207940000	4
B1AQJ2;B0QZF8	B1AQJ2;B0QZF8	Ubiquitin carboxyl-terminal hydrolase 36	Usp36	0	0	0	6977300	0	0	0	0				12	12	12	16.6	16.6	16.6	119.91	0	39.085	1771000000	46
Q69ZH9;F8VQ11;B1AQY2;Q69ZH9-2	Q69ZH9;F8VQ11;B1AQY2;Q69ZH9-2	Rho GTPase-activating protein 23	Arhgap23	0	0	0	0	0	0	0	0				1	1	1	1.3	1.3	1.3	161.83	0.00035436	3.4335	77586000	3
B1AR09;B1AR10	B1AR09;B1AR10		Mllt6	0	0	0	0	0	0	0	0				3	3	3	6.1	6.1	6.1	110.56	0	35.165	115570000	3
B1AR13;Z4YKM2;B2RWE3	B1AR13;Z4YKM2;B2RWE3	CDGSH iron-sulfur domain-containing protein 3, mitochondrial	Cisd3	0	0	0	0	0	0	0	0				1	1	1	8	8	8	15.676	0.0023419	2.7432	150430000	8
B1AR17;E9Q614;F7C528;F6V4V3	B1AR17;E9Q614;F7C528		Chd3	9402500	14781000	13378000	66072000	37533000	30554000	18090000	6395400				61	61	45	34.7	34.7	26.8	232.74	0	323.31	24444000000	404
Q99L85;B1AR48;F8WIE7	Q99L85;B1AR48;F8WIE7	Elongator complex protein 5	Elp5	0	0	0	0	0	0	0	3184800				1	1	1	3.7	3.7	3.7	33.497	0.0054365	2.2006	12959000	5
P61255;B1ARA3;B1ARA5	P61255;B1ARA3;B1ARA5	60S ribosomal protein L26	Rpl26	715770000	470580000	596040000	381150000	301450000	465500000	313510000	474630000				12	12	12	52.4	52.4	52.4	17.258	0	31.656	58406000000	185
B1ART1;B1ART2;V9GX23	B1ART1;B1ART2;V9GX23		Vps13d	0	0	0	0	0	0	0	0				2	2	2	0.4	0.4	0.4	487.32	0.0062873	1.9784	33756000	3
B1ASA5;E9QA68	B1ASA5;E9QA68		Zfp362	0	0	0	6488300	0	0	0	0				9	6	6	29.2	22.2	22.2	45.672	0	20.696	942440000	24
Q9DCX2;B1ASE2	Q9DCX2;B1ASE2	ATP synthase subunit d, mitochondrial	Atp5h	20829000	21128000	18670000	17955000	18667000	25272000	33393000	37065000				6	6	6	37.3	37.3	37.3	18.749	0	13.718	851440000	26
Q60592;E9Q1Q1;B1AST8;B1AST7;E9QLW6;B1AST6;B1AST5	Q60592;E9Q1Q1;B1AST8;B1AST7;E9QLW6	Microtubule-associated serine/threonine-protein kinase 2	Mast2	0	0	0	0	0	0	0	0				6	5	5	5.2	4.8	4.8	190.53	0	18.543	508090000	15
Q66JY2;B1AT32;E9Q9Q0;Q66JY2-2	Q66JY2;B1AT32;E9Q9Q0;Q66JY2-2	INO80 complex subunit D	Ino80d	0	0	0	0	0	0	0	0				2	2	2	3.3	3.3	3.3	97.496	0	6.2442	87973000	3
Q9D8W5;B1AT36;Q3TRH2	Q9D8W5;B1AT36;Q3TRH2	26S proteasome non-ATPase regulatory subunit 12	Psmd12	9999100	13410000	14529000	7991300	6527400	7664600	9000300	8775500				6	6	6	17.5	17.5	17.5	52.895	0	13.844	316930000	17
Q400C8;B1AT59;B1AT60;Q400C8-2	Q400C8;B1AT59;B1AT60;Q400C8-2	Archaemetzincin-2	Amz2	0	0	0	0	0	0	0	1676500				3	3	3	9.2	9.2	9.2	41.341	0.0039024	2.4429	554740000	6
P47740;B1AV77;B1ATI0	P47740;B1AV77;B1ATI0	Fatty aldehyde dehydrogenase;Aldehyde dehydrogenase	Aldh3a2	0	0	0	0	0	0	0	0				4	4	4	9.7	9.7	9.7	53.97	0	10.107	231220000	8
Q80Y81;B1ATP7;Q80Y81-2	Q80Y81;B1ATP7;Q80Y81-2	Zinc phosphodiesterase ELAC protein 2	Elac2	0	0	0	0	0	0	0	0				1	1	1	2.3	2.3	2.3	92.718	0	4.023	41623000	2
Q9Z0X1;B1AU25	Q9Z0X1;B1AU25	Apoptosis-inducing factor 1, mitochondrial	Aifm1	0	0	10954000	0	16541000	0	0	0				3	3	3	6	6	6	66.765	0	4.7724	133640000	6
B1AUE5	B1AUE5	Peroxisome biogenesis factor 10	Pex10	0	0	0	0	0	0	0	0				3	3	3	12.3	12.3	12.3	37.157	0	12.214	292980000	8
Q9R1K9;B1AUQ7;Z4YJH1	Q9R1K9;B1AUQ7;Z4YJH1	Centrin-2	Cetn2	0	0	0	0	0	0	0	0				1	1	1	7.6	7.6	7.6	19.796	0	7.7373	977610000	5
B1AV09;L7N278	B1AV09;L7N278		Luzp4	0	0	0	0	0	0	0	0				23	1	1	40.8	4.9	4.9	52.903	0	6.8037	169390000	14
E9Q796;B1AVB4;B1AVB5;B1AVB3;B1AVB1;B1AVB2	E9Q796;B1AVB4;B1AVB5;B1AVB3;B1AVB1;B1AVB2		Scml2	0	0	0	0	0	0	0	0				4	4	4	25	25	25	99.109	0	27.95	739390000	14
B1AVZ5;L7N236;E9Q1L3	B1AVZ5;L7N236;E9Q1L3		Gm15127	0	0	0	1237100	0	0	0	0				20	2	0	36.3	5.3	0	52.901	0	9.9117	340900000	22
Q8VBU5;B1AWC8;B1AWC9	Q8VBU5;B1AWC8;B1AWC9		Pde4b	0	0	0	0	0	0	0	3100800				1	1	1	1.4	1.4	1.4	82.074	0.0062814	1.971	21214000	3
B1AWL2;B1AWL4;B1AWL5	B1AWL2;B1AWL4;B1AWL5		Zfp462	14337000	0	42417000	41506000	12839000	6912600	6868600	35902000				43	43	43	22	22	22	282.71	0	246.84	16998000000	238
B1AX39;B1AX39-3	B1AX39;B1AX39-3	Zinc finger CCHC domain-containing protein 7	Zcchc7	0	0	0	0	0	0	0	0				1	1	1	2.6	2.6	2.6	63	0.000702	3.3366	327460000	7
Q62036;B1AXI9;J3QMP9	Q62036;B1AXI9;J3QMP9	Centrosomal protein of 131 kDa	Cep131	0	0	0	0	0	0	0	0				5	5	5	5.9	5.9	5.9	120.31	0	9.5589	407830000	9
Q9JII6;B1AXW3	Q9JII6;B1AXW3	Alcohol dehydrogenase [NADP(+)]	Akr1a1	0	0	0	0	0	0	0	0				1	1	1	3.7	3.7	3.7	36.586	0.009822	1.7584	26133000	0
B1AXZ4;B1AXZ5;Q60899;Q3UR02;Q80Y51;B1AXZ6;B1AXZ0;Q80UJ0;H3BLG7;B1AXZ3	B1AXZ4;B1AXZ5;Q60899;Q3UR02;Q80Y51;B1AXZ6;B1AXZ0;Q80UJ0	ELAV-like protein;ELAV-like protein 2	Elavl2	31420000	34261000	29636000	78417000	58545000	54820000	47645000	44185000				26	9	9	61.6	21.1	21.1	42.531	0	175.66	14488000000	114
B1AY10;B1AY10-2;B1AY10-3	B1AY10;B1AY10-2;B1AY10-3	Transcriptional repressor NF-X1	Nfx1	0	0	11473000	14549000	0	0	0	0				13	13	13	14.3	14.3	14.3	123.81	0	148.27	2857200000	68
B1AZ99	B1AZ99	OTU domain-containing protein 3	Otud3	0	0	0	0	0	0	0	0				1	1	1	3.8	3.8	3.8	44.576	0.00069204	3.1622	84956000	6
B1AZI6;F6SBF2	B1AZI6	THO complex subunit 2	Thoc2	27960000	31153000	28725000	21917000	9127100	8331100	9987400	12799000				14	14	8	9.6	9.6	5.6	182.77	0	25.98	1208700000	54
B1AZM2	B1AZM2		Gm15091	0	0	0	0	0	0	0	0				20	1	1	34.3	3.1	3.1	52.911	0	21.517	62135000	3
B1B0E8;Q62377;B1B0F0;B1B0E9;Q64707;B1B0F1	B1B0E8;Q62377;B1B0F0;B1B0E9	U2 small nuclear ribonucleoprotein auxiliary factor 35 kDa subunit-related protein 2	Zrsr2	0	0	0	15548000	16083000	0	14545000	0				8	8	8	18.1	18.1	18.1	64.448	0	64.398	2956000000	44
Q6PDN3;B1B1A8;Q6PDN3-2;Q6PDN3-3	Q6PDN3;B1B1A8;Q6PDN3-2;Q6PDN3-3	Myosin light chain kinase, smooth muscle;Myosin light chain kinase, smooth muscle, deglutamylated form	Mylk	0	0	0	0	0	0	0	0				2	2	2	1.2	1.2	1.2	212.92	0.0029742	2.5828	1435200000	3
Q9D773;B1B1D8;B1B1D7	Q9D773;B1B1D8;B1B1D7	39S ribosomal protein L2, mitochondrial	Mrpl2	156640000	178800000	268770000	85595000	58317000	57703000	55219000	70287000				8	8	8	24.2	24.2	24.2	33.34	0	22.522	1745900000	53
Q80UV9;S4R1B9;B1Q2W7;D3YZK4;Q80UV9-3;Q80UV9-2	Q80UV9;S4R1B9;B1Q2W7;D3YZK4;Q80UV9-3;Q80UV9-2	Transcription initiation factor TFIID subunit 1	Taf1	0	0	0	21320000	6049300	0	5785700	0				27	27	27	17.2	17.2	17.2	214.42	0	110.06	5266500000	106
Q8R570;B2FDF6;Q8R570-2	Q8R570;B2FDF6;Q8R570-2	Synaptosomal-associated protein 47	Snap47	0	0	0	0	0	0	0	3718000				1	1	1	2.9	2.9	2.9	46.524	0.003603	2.5044	19649000	4
B2LVG5;Q8BQZ5;Q8BQZ5-3;Q8BQZ5-2;F7B6Z5;M0QWM8	B2LVG5;Q8BQZ5;Q8BQZ5-3;Q8BQZ5-2;F7B6Z5	Cleavage and polyadenylation specificity factor subunit 4	Cpsf4	0	0	0	0	0	0	0	0				13	1	1	71.6	7.8	7.8	27.419	0	4.8398	126070000	2
B2LVG6	B2LVG6		Cpsf4	0	0	0	0	0	0	0	0				13	1	1	71.7	8.2	8.2	27.547	0	8.0879	219940000	3
B2M1R6;P61979-3;P61979;P61979-2;H3BLL4;H3BKD0;H3BK96;A0A286YDM3;H3BKI8;A0A286YCM2;A0A286YEC4;A0A286YDH1;H3BLP7;Q8BT23;H3BJS9;A0A286YE41;H3BJ43	B2M1R6;P61979-3;P61979;P61979-2;H3BLL4;H3BKD0;H3BK96;A0A286YDM3	Heterogeneous nuclear ribonucleoprotein K	Hnrnpk	256070000	417470000	495990000	172260000	172100000	165940000	226300000	304780000				27	27	27	65.5	65.5	65.5	48.562	0	319.14	34934000000	242
Q9D067;B2RPU6;E9PW14;E9Q0B1;Q9D067-4;Q9D067-3;A0A1W2P6V6	Q9D067;B2RPU6;E9PW14;E9Q0B1;Q9D067-4	Nuclear protein MDM1	Mdm1	0	0	0	0	0	0	0	0				8	8	1	17.7	17.7	3.7	79.688	0	32.189	1000200000	20
Q9D1L0;B2RPU8;D3Z5B1	Q9D1L0;B2RPU8;D3Z5B1	Coiled-coil-helix-coiled-coil-helix domain-containing protein 2	Chchd2;Zbed5	0	0	0	0	0	0	0	0				1	1	1	15.7	15.7	15.7	15.661	0	4.9172	46147000	1
Q8CDU6;B2RPZ5;D6RI27	Q8CDU6;B2RPZ5;D6RI27	Probable E3 ubiquitin-protein ligase HECTD2	Hectd2	0	0	0	0	15136000	13148000	17734000	18984000	+			2	2	2	2.5	2.5	2.5	87.772	1	-2	95412000	8
B2RQC2	B2RQC2	Ubiquitin carboxyl-terminal hydrolase 42	Usp42	0	7913100	0	8833500	0	0	0	0				7	7	7	8.5	8.5	8.5	146.22	0	68.855	528730000	22
B2RQC6;E9QAI5;G3UWN2;B2RQC6-2;E9QAT6;Q8C196;F6S3Z3	B2RQC6;E9QAI5;G3UWN2;B2RQC6-2	CAD protein;Glutamine-dependent carbamoyl-phosphate synthase;Aspartate carbamoyltransferase;Dihydroorotase	Cad	183840000	217730000	281340000	116830000	70742000	149070000	116110000	84720000				15	15	15	7.9	7.9	7.9	243.24	0	24.48	1687500000	62
B2RQG2;A0A087WP76;A0A087WRR9	B2RQG2		Phf3	4582300	5616400	0	12344000	3799200	4141100	4399500	3460600				18	18	18	13.3	13.3	13.3	225.54	0	94.188	2875900000	83
B2RR83;A0A0J9YV44	B2RR83	Probable ATP-dependent RNA helicase YTHDC2	Ythdc2	23558000	32269000	29189000	280730000	162930000	157720000	99965000	23374000				81	81	81	59.5	59.5	59.5	161.09	0	323.31	84945000000	688
Q9JMH9;Q9JMH9-6;Q9JMH9-4;K3W4L0;B2RRE2;E9QAX2;Q9JMH9-1;E9Q405;A0A1C7ZN10;Q9JMH9-5;Q9JMH9-7;Q9JMH9-2;E9QA74	Q9JMH9;Q9JMH9-6;Q9JMH9-4;K3W4L0;B2RRE2;E9QAX2;Q9JMH9-1;E9Q405;A0A1C7ZN10;Q9JMH9-5;Q9JMH9-7;Q9JMH9-2;E9QA74	Unconventional myosin-XVIIIa	Myo18a	0	9181400	0	0	0	0	0	0				4	4	4	1.9	1.9	1.9	232.75	0.00068564	3.0365	63302000	6
P28574;Q8C4Y1;B2RS19;A0A1W2P7P4	P28574;Q8C4Y1;B2RS19;A0A1W2P7P4	Protein max	Max	0	0	0	0	0	0	0	0				3	3	3	23.1	23.1	23.1	18.197	0	7.6526	185560000	10
P70691;B2RT14	P70691;B2RT14	UDP-glucuronosyltransferase 1-2	Ugt1a2;Ugt1a5	0	0	0	0	0	0	0	0	+			1	1	1	3.2	3.2	3.2	60.285	1	-2	73804000	1
B2RT41	B2RT41		Zfc3h1	2295700	7708800	2011500	138010000	41470000	42214000	13342000	0				56	56	56	33.9	33.9	33.9	225.05	0	323.31	31517000000	345
B2RUE8;A0A0A6YWM8	B2RUE8;A0A0A6YWM8		Map4k4	30481000	17383000	19579000	23019000	21099000	14155000	17961000	20537000				15	15	1	18.1	18.1	1.2	139.06	0	94.024	3025800000	90
B2RUF0;A0A0A0MQD2;Q9Z2C8;Q9Z2C8-2;J3QNB9	B2RUF0;A0A0A0MQD2;Q9Z2C8;Q9Z2C8-2	Y-box-binding protein 2	Ybx2	83530000	81217000	88946000	46300000	22786000	24512000	25131000	29212000				11	6	6	40.4	29.2	29.2	38.08	0	130.72	2011500000	56
Q61315;B2RUG9;E9QLQ9;Q61315-4;Q61315-3;Q61315-2;E9Q4H1	Q61315;B2RUG9;E9QLQ9;Q61315-4;Q61315-3;Q61315-2	Adenomatous polyposis coli protein	Apc	0	0	0	0	0	0	0	0				3	3	3	2	2	2	311.09	0	3.7236	1577600000	5
Q7M6X9;Q8BMT6;B2RUK9	Q7M6X9;Q8BMT6;B2RUK9		Zfp455;Zfp456	0	0	0	0	0	0	0	0				2	2	2	6.3	6.3	6.3	53.889	0.0063111	2.028	98015000	1
Q8C5L7;B2RUP0;A0A1D5RLR3	Q8C5L7;B2RUP0;A0A1D5RLR3	RNA-binding protein 34	Rbm34	30919000	53948000	42264000	51294000	33213000	37629000	29913000	31033000				22	22	22	56.5	56.5	56.5	41.325	0	323.31	11000000000	151
B2RX31;A0A0G2JG70;A0A0G2JDH2	B2RX31;A0A0G2JG70;A0A0G2JDH2		Zscan25	0	0	0	0	0	0	0	0				6	5	5	14.4	11	11	60.715	0	7.7648	282550000	10
B2RXC6;Q7TSI4	B2RXC6;Q7TSI4	DNA-directed RNA polymerase	Polr3a	10961000	5802100	0	21042000	15788000	12240000	12096000	0				48	47	47	41.6	40.9	40.9	155.74	0	216.15	17260000000	162
B2RXW8;B2RXQ2;S4R1D4	B2RXW8;B2RXQ2;S4R1D4		Ppfia1	8950000	10958000	12940000	5614100	11250000	8385800	5069300	9453400				6	6	6	6.4	6.4	6.4	140.13	0	38.388	365630000	23
P51954;B2RXQ4;B7ZWK0;B2RXX0	P51954;B2RXQ4;B7ZWK0;B2RXX0	Serine/threonine-protein kinase Nek1	Nek1	0	0	0	0	1401100	0	0	0				3	3	3	3.2	3.2	3.2	136.69	0.002349	2.7764	15806000	3
B2RXT3;E9Q7L0	B2RXT3;E9Q7L0		Ogdhl	151100000	185050000	142030000	93610000	33920000	41102000	40277000	47538000				13	9	9	16	11.3	11.3	114.56	0	39.708	717370000	46
B2RY56;S4R2B0;S4R2J1;S4R2A4;S4R1X9;S4R2F7	B2RY56;S4R2B0	RNA-binding protein 25	Rbm25	167870000	201810000	163040000	123470000	103250000	99927000	101550000	132660000				23	23	23	29.6	29.6	29.6	99.551	0	218.67	11933000000	179
Q8R3L2;B2ZAC8;A0A1D5RM90;Q8R3L2-4;Q8R3L2-3;Q8R3L2-2;Q8R3L2-5;A0A1D5RLU0	Q8R3L2;B2ZAC8;A0A1D5RM90;Q8R3L2-4;Q8R3L2-3;Q8R3L2-2;Q8R3L2-5	Transcription factor 25	Tcf25	0	0	0	0	0	0	0	0				9	9	9	21.7	21.7	21.7	76.684	0	35.039	3395900000	57
Q8BTM8;B7FAV1;B7FAU9;F6XC15;J3JS91	Q8BTM8;B7FAV1;B7FAU9	Filamin-A	Flna	26820000	23455000	14799000	15786000	17852000	14723000	16706000	16651000				18	18	17	10.8	10.8	10.4	281.22	0	57.783	1787100000	45
Q9CZY3;Q9D2M8;B7ZBY7;E9PY39;Q9D2M8-2;Q9CZY3-2;B2KF55;A6X925;B7ZBY6	Q9CZY3;Q9D2M8;B7ZBY7;E9PY39;Q9D2M8-2;Q9CZY3-2;B2KF55;A6X925;B7ZBY6	Ubiquitin-conjugating enzyme E2 variant 1;Ubiquitin-conjugating enzyme E2 variant 2	Ube2v1;Ube2v2;Gm20431	0	0	0	0	0	0	0	0				2	2	2	12.2	12.2	12.2	16.355	0	4.011	110060000	4
B7ZCC4;Q8C8K6;B7ZCC3	B7ZCC4;Q8C8K6		Atxn7l2	0	0	0	3856200	0	0	0	0				3	3	3	6.5	6.5	6.5	69.998	0	14.69	682690000	25
B7ZCM5	B7ZCM5		Nol12	0	0	0	0	0	0	0	0				1	1	1	30.1	30.1	30.1	9.5247	0	16.202	95490000	6
B7ZCR6;Q6PHP4;F6R5G3;B7ZCR8	B7ZCR6;Q6PHP4		Znf512b	0	0	0	10273000	5523900	3626300	0	0				12	12	12	22	22	22	95.329	0	85.108	2831500000	69
Q8CHP6;D3YY34;B7ZNA5;E9QPT4;Q8CHP6-2;F8WIN6	Q8CHP6;D3YY34;B7ZNA5	Polyhomeotic-like protein 3	Phc3	0	0	0	0	0	0	0	0				6	5	5	10.7	9.4	9.4	105.35	0	12.934	1075600000	21
V9GWV2;V9GXU5;V9GXL5;B7ZND9;V9GXN9;Q9D845-2;Q9D845	V9GWV2;V9GXU5;V9GXL5;B7ZND9;V9GXN9;Q9D845-2;Q9D845	Testis-expressed sequence 9 protein	Tex9	0	0	0	0	0	0	0	0				1	1	1	13	13	13	11.103	0.00069156	3.1576	30985000	3
Q78ZA7;B7ZNL2;A0A140LJ37;A0A140LJB5	Q78ZA7;B7ZNL2;A0A140LJ37	Nucleosome assembly protein 1-like 4	Nap1l4	17925000	22964000	21229000	14743000	14557000	18079000	22001000	22748000				4	3	3	15.2	12.3	12.3	42.679	0	31.556	481500000	16
Q99PN3;B8JJ57;B8JJ56;J3QN94;Q99PN3-2	Q99PN3;B8JJ57;B8JJ56;J3QN94;Q99PN3-2	Tripartite motif-containing protein 26	Trim26	0	0	0	0	0	0	0	0				1	1	1	2	2	2	62.808	0.0039139	2.4769	58281000	1
B8JJX8;Q4QQP3;Q80VN4;A0A286YDM2;A0A286YE34;A0A0J9YSF5	B8JJX8;Q4QQP3;Q80VN4;A0A286YDM2;A0A286YE34		Zfp738;Zfp729a;Zfp729b	0	0	0	0	0	0	0	0				6	6	2	8.3	8.3	3	91.404	0	17.245	1035800000	12
B8JJZ4;A0A1Y7VJM8;K7N6H3	B8JJZ4;A0A1Y7VJM8;K7N6H3		Zfp808;Zfp934	0	0	0	0	0	0	0	0				2	1	1	6.2	5.2	5.2	89.233	0	3.578	105730000	6
B8JJZ7	B8JJZ7		Zfp81	0	0	0	0	0	0	0	0				1	1	1	4	4	4	61.992	0	6.1447	40920000	1
P39447;B9EHJ3;A0A0U1RPW2	P39447;B9EHJ3;A0A0U1RPW2	Tight junction protein ZO-1	Tjp1	13507000	13030000	17548000	0	9118100	10885000	9420200	9734100				7	7	7	5	5	5	194.74	0	11.215	114970000	10
B9EJX5;Q8C176	B9EJX5;Q8C176	Transcription initiation factor TFIID subunit 2	Taf2	0	0	0	5305000	0	1981000	0	0				25	25	25	24.6	24.6	24.6	136.92	0	133.8	6629700000	131
C0HK80;C0HK79	C0HK80;C0HK79			0	0	0	0	0	0	0	0				2	2	2	12.8	12.8	12.8	20.146	0	5.4402	361460000	14
C0HKD9;C0HKD8	C0HKD9;C0HKD8			26118000	34617000	21148000	13176000	10858000	9681000	13702000	16033000				6	6	6	14.8	14.8	14.8	51.954	0	19.83	444250000	31
Q61765;CON__A2A5Y0;CON__O76014	Q61765;CON__A2A5Y0	Keratin, type I cuticular Ha1	Krt31	165820000	0	0	0	0	0	0	0			+	8	6	2	13.2	11.5	2.4	47.117	0	11.119	433330000	10
CON__ENSEMBL:ENSBTAP00000038253	CON__ENSEMBL:ENSBTAP00000038253			0	0	0	0	0	0	0	0	+		+	17	1	0	17.7	1.7	0	63.165	1	-2	28495000	2
CON__O76013;B1AQ75;CON__O76015;CON__Q6IFU5;Q6IFX3;E9PV64	CON__O76013			174600000	0	0	0	0	0	0	0			+	8	4	3	13.9	7.5	4.9	52.247	0	10.789	291000000	7
CON__O95678	CON__O95678			0	0	0	0	0	0	0	0			+	16	1	1	19.8	2	2	59.504	0.0029625	2.5441	43686000	1
CON__P00761	CON__P00761			15868000000	10600000000	23413000000	6959900000	13129000000	8129900000	8053700000	19759000000			+	5	5	5	31.6	31.6	31.6	24.409	0	29.952	139280000000	69
CON__P01966	CON__P01966			0	8679400	6553000	0	0	0	0	0			+	4	3	3	38.7	32.4	32.4	15.184	0	7.415	583500000	10
CON__P02070;P02104;Q9CR49;P04444	CON__P02070			0	11305000	9774100	0	8137700	6873100	7519700	0			+	6	3	3	44.1	21.4	21.4	15.954	0	4.7255	65412000	10
CON__P02533	CON__P02533			2797300000	728280000	723360000	676680000	390310000	377840000	275180000	815590000			+	38	34	3	63.3	60	13.3	51.621	0	323.31	51519000000	373
CON__P02538;Q8VED5;CON__Q8VED5;CON__H-INV:HIT000292931	CON__P02538			2913800000	699670000	509410000	593140000	339160000	313260000	275230000	652230000			+	48	39	3	65.1	56.4	5	60.044	0	237.3	32608000000	269
CON__P02662	CON__P02662			13856000	0	13130000	0	0	0	0	0			+	5	5	5	33.7	33.7	33.7	22.975	0	30.146	1082400000	12
CON__P02663	CON__P02663			52307000	0	131570000	17241000	35495000	0	0	0			+	7	7	7	26.1	26.1	26.1	24.348	0	13.826	426560000	14
CON__P02666	CON__P02666			20504000	0	97262000	0	0	0	0	0			+	2	2	2	20.1	20.1	20.1	23.583	0	57.971	247310000	9
CON__P02668	CON__P02668			0	0	0	0	0	0	0	0			+	2	2	2	10.7	10.7	10.7	18.974	0.00035511	3.4775	81062000	2
CON__P02754	CON__P02754			36037000	0	38943000	4450500	104690000	0	0	0			+	4	4	4	17.9	17.9	17.9	18.281	0	15.174	558820000	19
CON__P02768-1	CON__P02768-1			58735000	11424000	9701200	7677100	7968100	7388700	0	9067800			+	11	6	5	14.3	9.4	7.9	69.366	0	8.2001	217230000	13
CON__P02769	CON__P02769			1002100000	1007000000	862260000	648140000	665330000	665800000	625090000	777140000			+	42	42	37	67.2	67.2	62.4	69.293	0	195.74	33132000000	366
CON__P04259	CON__P04259			557270000	72227000	57238000	153380000	28785000	35328000	53751000	66435000			+	48	4	2	67.6	9.2	5.7	59.998	0	8.4758	2842900000	31
CON__P04264;CON__H-INV:HIT000016045	CON__P04264			36287000000	7529300000	9322900000	6797500000	3531300000	3380600000	3802300000	16934000000			+	70	70	47	67.5	67.5	55.7	66.017	0	323.31	574020000000	1107
CON__P08727	CON__P08727			0	0	0	0	0	0	0	0			+	13	1	1	22.2	2.2	2.2	44.091	0.00070373	3.3607	48352000	1
CON__P08779;Q9D312;CON__P35900;CON__Q9D312;P05784;Q62168;CON__P05784;CON__A2AB72;B1ATJ5;Q8CCX5-2;Q8CCX5;Q9WTL4;A1L317;CON__Q8N1A0	CON__P08779			561630000	85159000	81473000	139310000	72650000	62138000	66388000	102560000			+	38	20	14	63.8	44.4	28.8	51.267	0	234.84	8610900000	138
CON__P13645;CON__Q7Z3Y7;CON__Q148H6;CON__Q2M2I5	CON__P13645			30295000000	9659500000	6875700000	4908300000	3408800000	1889400000	3203200000	16459000000			+	42	41	26	56.8	56.8	47.2	59.51	0	323.31	371900000000	566
CON__P13646-1	CON__P13646-1			71715000	19964000	0	6322800	0	0	0	27759000			+	25	19	7	52	48.9	12.4	49.586	0	162.09	2562000000	48
CON__P13647	CON__P13647			2338100000	429900000	430220000	397160000	192960000	143170000	189740000	599390000			+	47	30	9	56.6	39	12.7	62.378	0	124.93	21758000000	302
O07Benzonase;CON__P13717	O07Benzonase;CON__P13717			1277200000	1694700000	2219500000	800130000	877420000	855970000	927220000	1719300000			+	14	14	14	74.3	74.3	74.3	26.71	0	323.31	80879000000	197
CON__P15497	CON__P15497			0	0	0	0	0	0	0	0			+	1	1	1	4.5	4.5	4.5	30.276	0.0042085	2.3762	42834000	2
CON__P15636	CON__P15636			1596800000	2514300000	2008000000	1191700000	1884700000	1913100000	2076300000	3245000000			+	16	16	16	25	25	25	68.124	0	323.31	125820000000	295
CON__P19012;CON__Q99456	CON__P19012			0	0	0	0	0	0	0	1891100			+	13	1	1	20.2	3.3	3.3	49.167	0.0074743	1.9094	8878500	1
CON__P19013	CON__P19013			15796000	0	0	16125000	0	0	0	0			+	16	11	8	30.1	23.7	18	63.91	0	108.39	1405500000	28
CON__P20930	CON__P20930			57503000	2175700	20124000	1071000	0	1534600	1179300	1723200			+	4	4	4	1.4	1.4	1.4	435.16	0	5.9081	98772000	9
CON__P34955	CON__P34955			0	0	0	0	0	0	0	0			+	2	2	2	6.2	6.2	6.2	46.103	0	5.0999	121320000	3
CON__P35527	CON__P35527			21216000000	3361100000	6418900000	4239300000	1993300000	2959600000	2501500000	3921100000			+	45	45	44	68.1	68.1	66.9	62.129	0	323.31	279140000000	629
CON__P35908;Q6IFZ9	CON__P35908			23146000000	7412500000	3159700000	2741000000	1718200000	908060000	2027900000	4426000000			+	63	57	43	83.6	81.4	70.9	65.865	0	323.31	171630000000	639
CON__P48668	CON__P48668			0	0	0	0	0	0	0	0			+	47	1	1	65.1	3.7	3.7	60.024	0	12.616	209580000	1
CON__P50448	CON__P50448			0	0	0	0	0	0	0	0			+	1	1	1	4.5	4.5	4.5	51.723	0.0023601	2.818	302970000	5
CON__Q01546	CON__Q01546			5982400	0	0	0	0	0	0	0	+		+	13	1	1	10.3	1.4	1.4	65.87	1	-2	5982400	1
CON__Q04695	CON__Q04695			131180000	61544000	46653000	40215000	33611000	18617000	23712000	37625000			+	27	12	2	43.5	24.8	4.9	48.105	0	40.449	2391600000	50
CON__Q14525;CON__Q9UE12;CON__Q15323;CON__Q9D646;CON__Q6NTB9;CON__O76009;Q9D646;CON__O76011;CON__Q8IUT8	CON__Q14525;CON__Q9UE12;CON__Q15323;CON__Q9D646;CON__Q6NTB9;CON__O76009;Q9D646;CON__O76011;CON__Q8IUT8	Keratin, type I cuticular Ha4	Krt34	0	0	0	0	0	0	0	0			+	6	1	0	11.6	3	0	46.213	0.0035983	2.5018	68246000	1
CON__Q14CN4-1;Q6IME9;CON__Q6IME9	CON__Q14CN4-1;Q6IME9;CON__Q6IME9	Keratin, type II cytoskeletal 72	Krt72	0	0	0	0	0	0	0	0			+	8	3	0	11.5	4.5	0	55.877	0	7.1093	214900000	10
CON__Q1A7A4	CON__Q1A7A4			0	0	0	0	0	0	0	0	+		+	1	1	1	1	1	1	188.74	1	-2	187250000	2
CON__Q1RMK2	CON__Q1RMK2			39377000	41167000	30566000	12667000	23436000	0	33131000	33144000			+	5	5	5	10.9	10.9	10.9	65.056	0	13.511	632800000	23
CON__Q3SX09	CON__Q3SX09			10840000	10358000	12958000	9629900	8491900	6813600	6207600	7335000			+	7	5	3	36.3	26.9	15.4	22.06	0	8.5726	403690000	15
Q3TTY5;CON__Q3TTY5	Q3TTY5;CON__Q3TTY5	Keratin, type II cytoskeletal 2 epidermal	Krt2	0	0	0	0	0	0	0	0	+		+	11	1	1	8.9	3.7	3.7	70.922	1	-2	85888000	1
Q9Z2K1;CON__Q9Z2K1;CON__Q3ZAW8	Q9Z2K1;CON__Q9Z2K1;CON__Q3ZAW8	Keratin, type I cytoskeletal 16	Krt16	0	0	0	0	0	0	1388500	0			+	14	1	1	23.9	2.3	2.3	51.606	0.0053934	2.1106	182240000	5
CON__Q5D862	CON__Q5D862			166040000	20834000	9820400	16432000	1147400	0	0	9239800			+	10	10	10	8.7	8.7	8.7	248.07	0	72.114	1047600000	36
CON__Q5XKE5	CON__Q5XKE5			0	0	0	0	0	0	0	1954500	+		+	12	1	1	14.8	1.9	1.9	57.809	1	-2	5088000	1
CON__Q6KB66-1;Q0VBK2;CON__Q0VBK2	CON__Q6KB66-1			153930000	41365000	22464000	30709000	11854000	9768300	9700100	70928000			+	8	8	8	17.3	17.3	17.3	50.525	0	24.132	770450000	24
CON__Q6NT21;CON__P78385;CON__O43790;CON__Q14533	CON__Q6NT21;CON__P78385;CON__O43790;CON__Q14533			434510000	0	0	0	0	0	0	0			+	14	12	2	18.5	16.6	3.2	54.195	0	25.48	673010000	16
CON__Q8N1N4-2;CON__Q7RTT2	CON__Q8N1N4-2;CON__Q7RTT2			66112000	0	0	0	0	0	0	9103800			+	9	6	6	14.4	10.7	10.7	56.964	0	17.31	951700000	21
CON__Q7Z3Z0;CON__Q7Z3Y8;Q9Z320;CON__Q7Z3Y9	CON__Q7Z3Z0;CON__Q7Z3Y8;Q9Z320;CON__Q7Z3Y9	Keratin, type I cytoskeletal 27	Krt27	0	0	0	11718000	0	0	0	0			+	4	2	0	8.2	4.2	0	49.317	0.00035361	3.4131	23823000	3
CON__Q7Z794	CON__Q7Z794			413730000	53682000	91977000	30869000	16491000	10695000	16220000	572330000			+	22	17	14	28.2	23.4	19.2	61.802	0	51.492	1801200000	60
CON__Q86YZ3	CON__Q86YZ3			119920000	5019800	6094000	5062100	0	0	0	1574700			+	13	13	13	13	13	13	282.39	0	171.78	987280000	41
Q922U2;CON__Q922U2	Q922U2;CON__Q922U2	Keratin, type II cytoskeletal 5	Krt5	0	0	0	0	0	0	0	0	+		+	31	1	1	31.2	1.7	1.7	61.766	1	-2	838970000	4
CON__Q92764	CON__Q92764			30977000	0	0	0	0	0	0	0			+	5	2	2	10.4	5.4	5.4	47.596	0.0029723	2.5762	186410000	2
CON__Q9C075;Q99PS0;CON__Q99PS0	CON__Q9C075			48636000	0	0	11269000	0	0	0	21582000			+	6	6	6	17.8	17.8	17.8	48.131	0	51.284	116060000	9
Q99M74;CON__Q9NSB4	Q99M74;CON__Q9NSB4	Keratin, type II cuticular Hb2	Krt82	0	0	0	0	0	0	0	0			+	2	1	1	4.3	1.9	1.9	57.14	0.00068306	2.9876	290980000	1
Q9R0H5;CON__Q9R0H5	Q9R0H5;CON__Q9R0H5	Keratin, type II cytoskeletal 71	Krt71	0	0	0	2086100	0	0	0	0			+	7	1	0	11.1	1.9	0	57.382	0.007472	1.9058	6478600	2
CON__REFSEQ:XP_986630;Q61897	CON__REFSEQ:XP_986630;Q61897	Keratin, type I cuticular Ha3-II	Krt33b	36444000	0	0	0	0	0	0	0			+	7	1	1	12.4	2.5	2.5	53.728	0	5.4214	294350000	5
CON__Streptavidin	CON__Streptavidin			16709000000	13781000000	5749500000	22547000000	27376000000	12361000000	5258700000	4833200000			+	10	10	10	50.6	50.6	50.6	16.622	0	323.31	1862300000000	1281
D2EAC2;D2EAC2-2	D2EAC2;D2EAC2-2	Zinc finger BED domain-containing protein 6	Zbed6	0	0	0	0	0	0	0	0				4	4	4	7.2	7.2	7.2	109.15	0	41.179	320970000	13
Q8CHW1;D3YTK5	Q8CHW1;D3YTK5	THAP domain-containing protein 1	Thap1	0	0	0	0	0	0	0	0				2	2	2	10	10	10	24.611	0	6.201	253590000	6
Q9QXA5;D3YTP8;Q9CY46;A0A1B0GRR9;A0A1B0GQZ9	Q9QXA5;D3YTP8;Q9CY46;A0A1B0GRR9	U6 snRNA-associated Sm-like protein LSm4	Lsm4	25703000	88076000	56475000	48851000	20067000	0	37591000	60327000				7	7	7	48.2	48.2	48.2	15.076	0	30.19	3434000000	52
P62843;D3YTQ9	P62843;D3YTQ9	40S ribosomal protein S15	Rps15	186770000	247470000	234090000	97016000	96554000	105050000	53095000	126690000				6	6	6	51.7	51.7	51.7	17.04	0	73.644	15732000000	65
Q9Z1K7;G5E832;D3YTR0	Q9Z1K7;G5E832;D3YTR0	Adenomatous polyposis coli protein 2	Apc2	0	0	0	3040400	0	0	0	0				9	9	9	4.9	4.9	4.9	243.14	0	24.421	606490000	19
Q9R0P6;D3YWT0;D3Z569;D3YTS1	Q9R0P6;D3YWT0;D3Z569;D3YTS1	Signal peptidase complex catalytic subunit SEC11A;Signal peptidase complex catalytic subunit SEC11	Sec11a	0	0	0	0	0	0	0	0				2	2	2	14	14	14	20.626	0	4.3322	150920000	3
Q7TN33;D3YU11;D6RGB9;D6RHP1;Q8CIN6;D3YX51;A0A0G2JGE2;Q7TN33-2;Q8CIN6-2	Q7TN33;D3YU11;D6RGB9;D6RHP1	CUGBP Elav-like family member 6	Celf6	8772900	9719400	10477000	9064400	24363000	23228000	27009000	38944000				4	3	2	10.9	9.1	7.4	48.205	0	6.1465	330240000	16
Q8VCM8;D3YU17	Q8VCM8;D3YU17	Nicalin	Ncln	0	0	0	0	0	0	0	0				3	3	3	6.4	6.4	6.4	62.907	0	4.2696	117750000	6
Q3UH68;D3YU22;D3YU59;D3Z589;Q3UH68-3;Q3UH68-2	Q3UH68;D3YU22;D3YU59;D3Z589;Q3UH68-3;Q3UH68-2	LIM and calponin homology domains-containing protein 1	Limch1	0	0	0	0	0	0	3841200	0				1	1	1	1.3	1.3	1.3	118.19	0.0089479	1.8163	28179000	4
Q6P6L5;D3YU50;F6RQD1;F7D574	Q6P6L5;D3YU50		Mybpc1	0	0	0	20040000	0	0	3664100	0				9	8	8	10.9	9.9	9.9	126.2	0	14.527	26336000	8
P49025;F6SBR5;D3Z1U0;E9QL53;D3YU89;P49025-3;P49025-4;P49025-5	P49025;F6SBR5;D3Z1U0;E9QL53;D3YU89;P49025-3;P49025-4;P49025-5	Citron Rho-interacting kinase	Cit	0	0	0	0	0	0	0	0				1	1	1	1.1	1.1	1.1	235.39	0.00070447	3.3761	42067000	4
Q91XB0;D3YUE0	Q91XB0;D3YUE0	Three-prime repair exonuclease 1	Trex1	0	0	0	0	36539000	37777000	38680000	54421000				2	2	2	7.3	7.3	7.3	33.675	0.0016955	2.9121	144120000	4
E9PW37;D3YUS5;D3YWZ9;D3Z1T6;D3Z7S1;F6SEU4;A0A140T8K9;A0A0A6YVS6;A0A0J9YVH8;A0A0J9YUM2;J3QQ18	E9PW37;D3YUS5		Rasal2	2891700	2734500	2861800	19643000	3753200	4061000	2090000	2658100				40	40	38	36.5	36.5	35.3	144.59	0	323.31	9679100000	203
Q0P688;Q8BMB3;M0QWD1;D3Z730;Q3UUT0;G3X9H1;D3Z729;D3YUV9	Q0P688;Q8BMB3;M0QWD1;D3Z730;Q3UUT0;G3X9H1;D3Z729;D3YUV9	Eukaryotic translation initiation factor 4E type 2	Eif4e2	3789800	4530700	4511300	2421100	4573600	0	0	0				2	2	2	12.5	12.5	12.5	27.66	0	4.3572	70230000	8
Q8BZH4;D3YUW8;D3YUX1;Q0VGT3	Q8BZH4;D3YUW8;D3YUX1;Q0VGT3	Pogo transposable element with ZNF domain	Pogz	0	0	0	0	0	0	0	0				2	2	2	1.7	1.7	1.7	154.91	0	9.9284	102610000	6
Q9R1R2;Q3TDT0;D3YUY7;D3Z7V9	Q9R1R2;Q3TDT0;D3YUY7;D3Z7V9	Tripartite motif-containing protein 3	Trim3	0	0	0	0	0	0	0	0				2	2	2	3.5	3.5	3.5	80.774	0.0045074	2.3173	177870000	1
Q91XM9;D3YUZ8;E9Q2L2;Q91XM9-3;Q91XM9-6;Q91XM9-8;Q91XM9-2;Q91XM9-4;Q91XM9-7;Q62108;B1AR31;D3YWU0;Q91XM9-5;Q62108-3;Q62108-2	Q91XM9;D3YUZ8;E9Q2L2;Q91XM9-3;Q91XM9-6;Q91XM9-8;Q91XM9-2;Q91XM9-4;Q91XM9-7;Q62108;B1AR31;D3YWU0;Q91XM9-5;Q62108-3;Q62108-2	Disks large homolog 2;Disks large homolog 4	Dlg2;Dlg4	0	0	0	0	0	0	0	0	+			2	1	1	4.2	1.3	1.3	94.879	1	-2	49148000	1
Q3V3G7;Q3V3G7-2;D3YVC0	Q3V3G7;Q3V3G7-2;D3YVC0	GRAM domain-containing protein 2	Gramd2	0	0	0	0	0	0	0	0	+			1	1	1	4.1	4.1	4.1	36.441	1	-2	135290000	1
Q91YX5;D3YVK0;E9QL80	Q91YX5;D3YVK0;E9QL80	Acyl-CoA:lysophosphatidylglycerol acyltransferase 1	Lpgat1	0	0	0	0	0	0	0	0				1	1	1	3.5	3.5	3.5	43.088	0.00068918	3.113	57174000	3
P23249;D3Z3E8;E9PW39;D3YVL0	P23249;D3Z3E8;E9PW39;D3YVL0	Putative helicase MOV-10	Mov10	302950000	323070000	386570000	164390000	166930000	167720000	185800000	264830000				31	31	31	40.8	40.8	40.8	113.58	0	160.07	13564000000	261
D3YVR4;Q9ERE7	D3YVR4;Q9ERE7	LDLR chaperone MESD	Mesdc2	0	0	0	0	0	0	0	0				2	2	2	15.6	15.6	15.6	17.346	0.0035959	2.4953	25327000	2
Q8VEK0;D3YVV1	Q8VEK0;D3YVV1	Cell cycle control protein 50A	Tmem30a	0	0	0	0	0	0	0	4316000				1	1	1	4.4	4.4	4.4	41.06	0.0063191	2.0466	16025000	4
Q8VC31;G3UXR7;G3X927;D3YW42	Q8VC31;G3UXR7;G3X927;D3YW42	Coiled-coil domain-containing protein 9	Ccdc9	0	0	0	0	0	0	0	0				1	1	1	2.6	2.6	2.6	61.445	0.009825	1.7605	125310000	1
Q9JM93;D3YWC2;D3Z6F1	Q9JM93;D3YWC2;D3Z6F1	ADP-ribosylation factor-like protein 6-interacting protein 4	Arl6ip4	0	29502000	35299000	20529000	11892000	14577000	21113000	16760000				5	5	5	26.6	26.6	26.6	25.524	0	48.661	3433900000	40
Q7TQI3;D3YWF6;D3Z7K0	Q7TQI3;D3YWF6	Ubiquitin thioesterase OTUB1	Otub1	0	0	0	0	0	0	0	0				3	3	3	11.4	11.4	11.4	31.27	0	11.624	172060000	4
P50516;D3YWH3;D3Z1B9;P50516-2	P50516;D3YWH3;D3Z1B9;P50516-2	V-type proton ATPase catalytic subunit A	Atp6v1a	0	0	0	0	0	0	0	0				1	1	1	3.4	3.4	3.4	68.325	0.0003574	3.5382	55196000	1
D3YWQ0;S4R215;Q80UP3;A2AHJ7;A2AHK0	D3YWQ0	Diacylglycerol kinase	Dgki	0	0	0	0	0	0	0	0	+			32	1	1	38.9	1.8	1.8	118.21	1	-2	21523000	0
Q8CBY3;D3YWS8	Q8CBY3;D3YWS8	Leukocyte receptor cluster member 8 homolog	Leng8	0	0	0	0	0	0	0	0				9	9	9	17.2	17.2	17.2	86.766	0	82.513	981530000	23
D3Z3N4;D3YWT1	D3Z3N4;D3YWT1		Hnrnph3	0	0	0	0	0	0	0	0				2	1	1	6.9	4	4	36.869	0	3.7057	15997000	8
D3YWX2;Q9R0I7;E9Q803;F6YTL8	D3YWX2;Q9R0I7;E9Q803;F6YTL8	YLP motif-containing protein 1	Ylpm1	23015000	21366000	24243000	13518000	13871000	13274000	15321000	14450000				5	5	5	2.8	2.8	2.8	241.05	0	10.365	127310000	20
Q925T6;Q925T6-3;H7BX90;D3YWY4;D3Z6T4;D3YZL8;Q925T6-2;H7BX09;Q6GQT7;Q6X4T6;D3Z066;D3Z6R6;Q925T6-4	Q925T6;Q925T6-3;H7BX90;D3YWY4;D3Z6T4;D3YZL8;Q925T6-2;H7BX09;Q6GQT7	Glutamate receptor-interacting protein 1	Grip1	0	0	0	0	0	0	0	0				4	4	4	3.3	3.3	3.3	122.06	0.0023466	2.7715	250370000	8
D3YX09	D3YX09		Aamdc	0	0	0	0	0	0	0	0	+			1	1	1	32.7	32.7	32.7	5.6764	1	-2	22678000	1
O70252;D3YX62;D3Z4A2	O70252;D3YX62;D3Z4A2	Heme oxygenase 2	Hmox2	0	0	0	0	0	0	0	0				2	2	2	12.7	12.7	12.7	35.738	0	6.1584	113930000	4
Q3ULF4;G3UX97;D3Z342;D3YZN4;D3YXB7	Q3ULF4;G3UX97;D3Z342;D3YZN4;D3YXB7	Paraplegin	Spg7	0	0	0	0	0	0	0	0				1	1	1	1.7	1.7	1.7	85.995	0.0053968	2.1242	89443000	2
D3YXK0	D3YXK0		Jakmip2	0	0	0	8926400	8745200	8671700	8606000	0				17	17	16	24.5	24.5	24.5	96.315	0	81.029	2816700000	71
D3YXK2;S4R1M2;S4R2Q5	D3YXK2;S4R1M2	Scaffold attachment factor B1	Safb	10950000	7012100	9195100	0	0	0	0	0				9	5	5	15.5	9.1	9.1	105.1	0	13.577	192740000	6
Q8C373;D3YXL1;Q9CQA9	Q8C373;D3YXL1;Q9CQA9	Cancer-related nucleoside-triphosphatase homolog	Ntpcr	0	0	0	0	0	0	0	0				1	1	1	14.9	14.9	14.9	13.136	0	5.4151	65447000	3
P42208;F6UKN5;D3Z1S1;F6WYM0;D3YYB1;D3Z3C0;E9Q3V6	P42208;F6UKN5;D3Z1S1;F6WYM0;D3YYB1;D3Z3C0;E9Q3V6	Septin-2	2020-09-02	0	0	0	0	0	0	0	0				2	2	2	6.4	6.4	6.4	41.525	0.00069735	3.2494	604170000	6
O35381;F6UFG6;D3YYE1;D3Z7M9;Q64G17	O35381;F6UFG6;D3YYE1;D3Z7M9;Q64G17	Acidic leucine-rich nuclear phosphoprotein 32 family member A;Putative acidic leucine-rich nuclear phosphoprotein 32 family member C	Anp32a;Anp32c	0	0	0	0	0	0	0	0				2	2	2	8.1	8.1	8.1	28.537	0.0095561	1.8045	181080000	4
D3YYT1;Q922P9	D3YYT1;Q922P9	Putative oxidoreductase GLYR1	Glyr1	50084000	53712000	65553000	55537000	38167000	41813000	50595000	52520000				16	16	16	34.4	34.4	34.4	60.435	0	86.173	11873000000	133
D3YYW8;Q91V81-2;Q91V81	D3YYW8;Q91V81-2;Q91V81	RNA-binding protein 42	Rbm42	0	0	0	33036000	13321000	17049000	0	0				10	10	10	35.6	35.6	35.6	47.214	0	80.836	8944000000	59
E9QM06;D3YZ08;F6VIR4	E9QM06;D3YZ08		Terf2	0	12664000	0	0	0	0	0	0				10	10	1	31.1	31.1	4	53.551	0	39.171	2214500000	30
Q9CY66;D3YZ09;Q9CY66-3;Q9CY66-2;F6SL78	Q9CY66;D3YZ09;Q9CY66-3;Q9CY66-2	H/ACA ribonucleoprotein complex subunit 1	Gar1	25401000	25483000	24319000	111500000	54724000	69523000	45163000	0				10	10	10	33.3	33.3	33.3	23.474	0	58.544	24807000000	94
D3YZ20;Q6PI63;O08740;D3YZ19	D3YZ20;Q6PI63;O08740;D3YZ19	DNA-directed RNA polymerase II subunit RPB11	Polr2j	4652700	4518900	6819700	5497100	4260800	5289100	3181500	4043900				3	3	3	33.3	33.3	33.3	12.584	0	8.5287	345320000	21
D3YZ62;D3Z4J3;Q99104;F6TDE5;F6Z2S4;B8JK05;P21271;G5E8G6;G3X9Y9;P21271-3;D6RFU0;D3Z135;A0A1L1SUF0	D3YZ62;D3Z4J3;Q99104	Unconventional myosin-Va	Myo5a	155450000	165870000	165320000	135360000	111970000	106020000	103860000	86622000				56	56	54	36.7	36.7	36.1	212.33	0	323.31	22333000000	361
D3YZC9;Q64213;Q64213-2;E9Q4Q2;D3YZD0;Q64213-3;D3YVH4;F8WHF9;D6RDB7;F6SRV1	D3YZC9;Q64213;Q64213-2;E9Q4Q2;D3YZD0;Q64213-3;D3YVH4	Splicing factor 1	Sf1	42859000	32623000	31575000	36449000	0	0	23556000	22354000				10	10	10	28.9	28.9	28.9	61.755	0	60.822	3499000000	45
D3YZS5;D3Z282;D6RCY4;D6RE49	D3YZS5;D3Z282		Tarbp2	0	0	0	0	0	0	0	0	+			14	1	1	51	3.3	3.3	26.108	1	-2	67423000	0
D3YZZ5;E9Q7G1	D3YZZ5;E9Q7G1		Tmed7	0	0	0	0	0	0	0	0				1	1	1	4.5	4.5	4.5	25.2	0.0029654	2.554	90514000	1
D3Z0K6;A0A0G2JEI9	D3Z0K6;A0A0G2JEI9		Rsbn1l	5830200	5434800	6622700	206380000	65308000	99791000	34553000	3770500				36	36	35	52	52	51.2	91.745	0	323.31	53852000000	349
Q9CRB9;S4R238;Q9D9P1;D3Z0L4	Q9CRB9;S4R238;Q9D9P1;D3Z0L4	MICOS complex subunit Mic19	Chchd3	42166000	50424000	53255000	34908000	26922000	27981000	41679000	29139000				6	6	6	23.8	23.8	23.8	26.334	0	17.23	973950000	30
D3Z0M9	D3Z0M9		Ddx23	124070000	163590000	121490000	94999000	89797000	81140000	89933000	81129000				29	29	29	41	41	41	95.493	0	101.42	18789000000	203
Q9WUV0;D3Z0X3	Q9WUV0;D3Z0X3	Origin recognition complex subunit 5	Orc5	0	0	0	0	0	0	0	0				2	2	2	4.1	4.1	4.1	50.216	0.0032873	2.5293	114600000	4
E9PYD1;D3Z100;F6ZXW2	E9PYD1;D3Z100;F6ZXW2		Fam98c	0	0	0	0	0	0	0	0				1	1	1	5.2	5.2	5.2	37.271	0.00035625	3.5009	61459000	1
Q5U4D9;F6S2T7;D3Z131;D3Z132	Q5U4D9;F6S2T7;D3Z131;D3Z132	THO complex subunit 6 homolog	Thoc6	0	0	0	0	0	0	0	0				2	2	2	7	7	7	37.314	0.0029772	2.5936	118360000	2
Q6P2L6;D3Z197;D3Z357;Q6P2L6-2;Q6P2L6-4;A0A1B0GSG3	Q6P2L6;D3Z197;D3Z357;Q6P2L6-2;Q6P2L6-4;A0A1B0GSG3	Histone-lysine N-methyltransferase NSD3;Histone-lysine N-methyltransferase	Whsc1l1	0	0	0	6668100	0	0	0	0				11	11	11	11.9	11.9	11.9	161	0	63.658	714610000	15
D3Z1J2;A0AUP1	D3Z1J2;A0AUP1	Coiled-coil domain-containing protein 112	Ccdc112	0	0	0	0	0	0	0	0				2	2	2	4.2	4.2	4.2	60.993	0	4.2104	123020000	4
P62880;D3Z1M1;D3Z1T4;D3YZX3;E9QKR0;P29387;Q61011;A0A0A6YVN9;V9GWY1;E9PWM7	P62880;D3Z1M1;D3Z1T4;D3YZX3;E9QKR0;P29387	Guanine nucleotide-binding protein G(I)/G(S)/G(T) subunit beta-2;Guanine nucleotide-binding protein subunit beta-4	Gnb2;Gnb4	0	0	0	0	0	0	0	0				6	6	3	18.2	18.2	8.8	37.331	0	35.008	2810300000	30
Q8BSQ9;F8VQD1;E9Q7L3;D3Z1W6;E9Q7L2;D3Z1N4;E9Q4Y5;Q8BSQ9-2;D3YYF2;F6THL5;D6RIL0;D6RI94;D3Z3R4	Q8BSQ9;F8VQD1;E9Q7L3;D3Z1W6;E9Q7L2;D3Z1N4;E9Q4Y5;Q8BSQ9-2;D3YYF2;F6THL5;D6RIL0;D6RI94;D3Z3R4	Protein polybromo-1	Pbrm1	22256000	34738000	43167000	21767000	20518000	21463000	26472000	24714000				11	11	11	8.2	8.2	8.2	187.19	0	24.895	408080000	40
P54227;D3Z1Z8;D3Z5N2;P55821	P54227;D3Z1Z8;D3Z5N2	Stathmin	Stmn1	0	0	0	0	0	0	0	0				4	4	4	28.9	28.9	28.9	17.274	0	7.5738	700310000	12
D3Z2K2;Q9CR88	D3Z2K2;Q9CR88	28S ribosomal protein S14, mitochondrial	Mrps14	32239000	15806000	21654000	13349000	5520900	0	12338000	0				4	4	4	32	32	32	14.279	0	10.334	357560000	24
D3Z2W1;D3Z519;S4R2G0	D3Z2W1;D3Z519;S4R2G0	Diacylglycerol kinase	Dgki	70076000	55486000	64765000	127810000	75717000	79723000	49078000	145760000				32	32	1	39.5	39.5	1.6	115.96	0	212.28	23998000000	215
Q61205;D3Z2X5;D3Z7E6	Q61205;D3Z2X5;D3Z7E6	Platelet-activating factor acetylhydrolase IB subunit gamma	Pafah1b3	0	0	0	0	0	0	0	0				1	1	1	3.9	3.9	3.9	25.853	0.0074813	1.9152	9591600	2
Q80XN0;D3Z2Y8	Q80XN0;D3Z2Y8	D-beta-hydroxybutyrate dehydrogenase, mitochondrial	Bdh1	0	0	0	0	0	0	0	3169600				2	2	2	7.6	7.6	7.6	38.299	0	5.5146	61081000	5
Q9CQF4;D3Z316	Q9CQF4;D3Z316	Uncharacterized protein C6orf203 homolog	1700021F05Rik	0	0	0	0	0	0	0	0				1	1	1	5.4	5.4	5.4	27.847	0.0020277	2.8662	50506000	9
D3Z383;Q07646-2;Q07646	D3Z383;Q07646-2;Q07646	Mesoderm-specific transcript protein	Mest	0	0	0	0	12352000	0	0	0				5	5	5	22.8	22.8	22.8	39.502	0	80.264	3681300000	29
Q8C170;Q8C170-2;D3Z3A8	Q8C170;Q8C170-2;D3Z3A8	Unconventional myosin-IXa	Myo9a	0	0	0	18266000	5626200	6580300	0	0				37	37	35	17.9	17.9	17.3	292.12	0	162.26	6178200000	146
Q811D0;Q811D0-2;D3Z3B8;Q811D0-3;F6UDT8;S4R2T8;H7BWY4;E9Q9H0	Q811D0;Q811D0-2;D3Z3B8;Q811D0-3;F6UDT8;S4R2T8;H7BWY4;E9Q9H0	Disks large homolog 1	Dlg1	0	0	0	0	0	0	0	0				2	2	1	4.3	4.3	1.5	100.12	0	4.3782	191110000	3
D3Z3E0;D3Z3E4;F6Y765;D3Z229;F6S6G6	D3Z3E0;D3Z3E4;F6Y765		Whsc1	0	0	0	0	0	0	0	0				16	1	1	38.2	3.2	3.2	71.301	0	3.6159	96981000	1
D3Z3H0;A0A0U1RQ91;D3Z3H2;Q8R359;A0A0U1RP78;A0A0U1RP99	D3Z3H0;A0A0U1RQ91;D3Z3H2;Q8R359		Ino80e	0	0	0	4972900	0	3475800	0	0				4	4	4	26.2	26.2	26.2	26.416	0	39.384	991200000	35
Q8BHA0;D3Z6F3;D3Z3N1	Q8BHA0;D3Z6F3;D3Z3N1	INO80 complex subunit C	Ino80c	0	0	0	0	0	0	0	0				2	2	2	14.7	14.7	14.7	20.405	0	5.4206	488860000	6
Q9WUQ2;D3Z3S1;F6XLZ3;A0A0J9YU39	Q9WUQ2;D3Z3S1;F6XLZ3	Prolactin regulatory element-binding protein	Preb	0	15207000	10046000	7493200	9413700	0	11564000	10283000				6	6	6	20.4	20.4	20.4	45.437	0	23.508	652910000	21
D3Z4I0;D3Z3Y1;D3YTQ6	D3Z4I0;D3Z3Y1;D3YTQ6		Pigg	0	6182800	6620800	5200300	5318900	6693800	7013600	0				4	4	4	3.9	3.9	3.9	107.69	0.00035373	3.4168	56218000	8
D3Z4C9;Q9CQY6;D3Z4D6	D3Z4C9;Q9CQY6;D3Z4D6	Ubiquinol-cytochrome-c reductase complex assembly factor 2	Uqcc2	0	0	0	0	0	0	0	0				2	2	2	18.9	18.9	18.9	15.363	0	5.0734	124060000	3
D3Z4L1;D3Z1R2;D3Z0Q4;A0A1D5RMI9	D3Z4L1;D3Z1R2;D3Z0Q4		Mthfsd	0	0	0	0	31922000	22816000	23170000	38340000				4	2	2	17.9	5.6	5.6	34.987	0	3.8768	143210000	8
Q8C6G0;D3Z4L8;Q70LM9;Q70LN0;Q9D1E1;E9Q1C5	Q8C6G0;D3Z4L8;Q70LM9;Q70LN0;Q9D1E1;E9Q1C5		Ifi27	0	0	0	0	0	0	0	0				1	1	1	5.4	5.4	5.4	25.542	0.0042235	2.4311	191240000	4
Q9R020;E9PUD0;D3Z4U0;Q9R020-2;A0A0H2UH20;A0A0G2JGE3;V9GX51	Q9R020;E9PUD0;D3Z4U0;Q9R020-2;A0A0H2UH20	Zinc finger Ran-binding domain-containing protein 2	Zranb2	215390000	247140000	225360000	155580000	26583000	31160000	29500000	38898000				7	7	7	21.2	21.2	21.2	37.35	0	44.141	1483700000	52
Q922V4;D3Z4V1;F8WI31	Q922V4;D3Z4V1;F8WI31	Pleiotropic regulator 1	Plrg1	8191500	27733000	16305000	247090000	80444000	71508000	63969000	3045900				29	29	29	64.7	64.7	64.7	56.937	0	323.31	81034000000	382
D3Z4Z0;D3YW26	D3Z4Z0;D3YW26		Tada2b	0	0	0	0	0	0	0	0				5	5	5	13.3	13.3	13.3	48.558	0	9.9803	520330000	11
D3Z558;E9QP31;O35347;D3YUN0;Q80ZS8;Q3TV71;O35347-2	D3Z558;E9QP31;O35347;D3YUN0	Protein DGCR6	Dgcr6	0	0	0	6955000	0	0	0	0				5	5	5	27.8	27.8	27.8	22.807	0	30.164	1850900000	30
D3Z5I1;Q3UPF5;Q3UPF5-2;G3X9X5	D3Z5I1;Q3UPF5;Q3UPF5-2;G3X9X5	Zinc finger CCCH-type antiviral protein 1	Zc3hav1	253310000	261220000	242810000	606910000	629140000	664810000	570150000	869030000				62	62	62	70.1	70.1	70.1	112.53	0	323.31	160150000000	694
Q9D0L7;D3Z5T2;Q9D0L7-2	Q9D0L7;D3Z5T2;Q9D0L7-2	Armadillo repeat-containing protein 10	Armc10	0	0	0	0	0	0	0	0				2	2	2	9.8	9.8	9.8	33.31	0	5.4415	35165000	2
D3Z5Y8;E9QAG8;A0A087WR27;D3Z5Z2;K7N6R7;D3Z1G5;K7N6W1;Q8BJ78	D3Z5Y8;E9QAG8;A0A087WR27;D3Z5Z2	Zinc finger protein 431	Gm15446;Znf431;Zfp932	0	0	0	6287500	0	0	0	0				10	9	8	23	21.3	19.9	64.427	0	18.515	1825400000	38
P18608;D3Z607	P18608;D3Z607	Non-histone chromosomal protein HMG-14	Hmgn1	0	0	0	0	0	0	0	9162200				1	1	1	31.2	31.2	31.2	10.152	0	25.006	45937000	2
Q91VM9;D3Z636;G8JL76;Q91VM9-2	Q91VM9;D3Z636;G8JL76;Q91VM9-2	Inorganic pyrophosphatase 2, mitochondrial	Ppa2	16119000	19197000	12907000	9067500	8955300	11611000	8445900	9378500				3	3	3	10.3	10.3	10.3	38.114	0	6.6636	121150000	15
Q52KB6;D3Z640;E9Q526;Q52KB6-2;Q52KB6-3;D3Z4D9	Q52KB6;D3Z640;E9Q526;Q52KB6-2;Q52KB6-3;D3Z4D9	C2 domain-containing protein 3	C2cd3	0	0	0	0	0	0	0	0				2	2	2	1.1	1.1	1.1	255.34	0.0054226	2.1611	66610000	2
Q9DCT6;D3Z687;Q9DCT6-2;F8WH46;F6XN97	Q9DCT6;D3Z687;Q9DCT6-2;F8WH46;F6XN97	Chromatin complexes subunit BAP18	Bap18;0610010K14Rik	0	0	0	7493700	7493100	0	0	0				5	5	3	42.7	42.7	25.7	17.996	0	22.701	1505800000	32
Q8C2K5;D3Z6Z7;Q8C2K5-2	Q8C2K5;D3Z6Z7;Q8C2K5-2	RAS protein activator like-3	Rasal3	0	0	0	0	0	0	0	0	+			2	2	2	1.5	1.5	1.5	114.78	1	-2	569560000	4
Q61188;D3Z774;Q61188-2;Q6AXH7;A0A0N4SUQ7;F6T3Z0;F7AQX0;E9PWK3;A0A0N4SUQ8	Q61188;D3Z774;Q61188-2;Q6AXH7	Histone-lysine N-methyltransferase EZH2	Ezh2	0	0	0	0	0	0	0	0				16	16	13	23.2	23.2	19.3	85.291	0	64.549	4526200000	83
Q61749;Q61749-2;D3Z780;A0A0J9YUY0	Q61749;Q61749-2;D3Z780;A0A0J9YUY0	Translation initiation factor eIF-2B subunit delta	Eif2b4	0	0	0	4687900	0	0	0	0				8	8	8	25.4	25.4	25.4	57.624	0	29.243	2011500000	37
P61957;Q9Z172;G3UZX6;H7BWX9;D3Z794;G3UZ60;G3UWI9;G3UWX9;G3UZA7;Q9Z172-2	P61957;Q9Z172;G3UZX6;H7BWX9;D3Z794;G3UZ60;G3UWI9;G3UWX9;G3UZA7;Q9Z172-2	Small ubiquitin-related modifier 2;Small ubiquitin-related modifier 3;Small ubiquitin-related modifier	Sumo2;Sumo3	0	0	0	0	0	0	0	0				1	1	1	12.6	12.6	12.6	10.871	0	5.6507	495600000	14
Q9Z2Q5;D3Z7C0	Q9Z2Q5;D3Z7C0	39S ribosomal protein L40, mitochondrial	Mrpl40	122840000	134440000	119510000	109200000	54968000	57781000	45605000	42059000				10	10	10	40.3	40.3	40.3	24.301	0	90.183	9828100000	90
Q9R0Q7;D3Z7C6	Q9R0Q7;D3Z7C6	Prostaglandin E synthase 3	Ptges3	0	0	30145000	0	36353000	35940000	36469000	44583000				3	3	3	23.8	23.8	23.8	18.721	0	6.4282	649190000	18
D3Z7I0;D3Z2L1;A0A0J9YUJ3;D3YY96	D3Z7I0		Gtf3c2	0	5165300	6807600	38476000	6432800	19910000	7017600	0				28	28	3	36.9	36.9	6.5	104.72	0	197.06	17915000000	153
Q9CPT5;D3Z7M5	Q9CPT5;D3Z7M5	Nucleolar protein 16	Nop16	0	0	12932000	0	0	0	0	0				4	4	4	28.1	28.1	28.1	21.139	0	9.0575	574350000	13
D3Z7P3;D3Z7P3-2;D3Z7P4	D3Z7P3;D3Z7P3-2;D3Z7P4	Glutaminase kidney isoform, mitochondrial	Gls	0	0	0	0	0	0	0	0				3	3	3	5.9	5.9	5.9	73.963	0	10.101	123580000	13
P56812;D3Z7Q5	P56812;D3Z7Q5	Programmed cell death protein 5	Pdcd5	0	0	0	0	0	0	0	0				1	1	1	10.3	10.3	10.3	14.275	0.008052	1.8615	32256000	1
Q9JHP7;D6RE32;Q9JHP7-3;Q9JHP7-2	Q9JHP7;D6RE32;Q9JHP7-3;Q9JHP7-2	KDEL motif-containing protein 1	Kdelc1	0	0	0	0	0	0	0	0				1	1	1	3.2	3.2	3.2	57.985	0.0035913	2.4859	40665000	1
D6RE34;Q3U466	D6RE34;Q3U466		Cln6	0	0	0	0	0	0	0	0				1	1	1	42.5	42.5	42.5	4.31	0.002027	2.8655	20233000	0
Q9DBM1;D6RET6;D6RJ67	Q9DBM1;D6RET6	G patch domain-containing protein 1	Gpatch1	47481000	52002000	61905000	33692000	29252000	18116000	32016000	44056000				8	8	8	11.2	11.2	11.2	103.01	0	34.307	741610000	42
Q8BZ32;F6WV21;D6REV1;D3Z112;G3UXC9	Q8BZ32;F6WV21;D6REV1	Putative Polycomb group protein ASXL2	Asxl2	0	0	0	37780000	9488700	6991000	0	0				38	38	32	41	41	34.3	147.11	0	323.31	13006000000	218
Q9D162;F6WM75;D6RG69;Q9D162-3;Q9D162-2	Q9D162;F6WM75;D6RG69;Q9D162-3;Q9D162-2	Coiled-coil domain-containing protein 167	Ccdc167	0	0	0	0	0	0	0	0				1	1	1	11.3	11.3	11.3	11.475	0.0023318	2.7113	80381000	2
D6RGR4;Q9DAJ4	D6RGR4;Q9DAJ4	WD repeat domain-containing protein 83	Wdr83	12272000	9969800	8377300	8599200	0	7014300	0	0				2	2	2	10.3	10.3	10.3	28.984	0	5.9657	59493000	9
D6RI62	D6RI62		Asxl2	0	0	0	0	0	0	0	0				9	3	3	30.8	7.9	7.9	44.702	0	114.82	778740000	27
D6RIL8;Q810S1	D6RIL8;Q810S1	Calcium uniporter regulatory subunit MCUb, mitochondrial	Ccdc109b	0	0	0	0	0	0	0	0				1	1	1	5.6	5.6	5.6	27.811	0.0023404	2.7411	72214000	0
D6RJ50;Q5XJY4;D6RCZ6	D6RJ50;Q5XJY4	Presenilins-associated rhomboid-like protein, mitochondrial;P-beta	Parl	0	0	0	0	0	0	0	0				4	4	4	25.1	25.1	25.1	19.411	0	13.616	417730000	13
Q9EQZ7;Q0VF51;D9HP81;Q9EQZ7-3;A0A2I3BRM1;Q9EQZ7-2;A0A2I3BRN6	Q9EQZ7;Q0VF51;D9HP81;Q9EQZ7-3;A0A2I3BRM1	Regulating synaptic membrane exocytosis protein 2	Rims2	5346300	8075200	7426400	27526000	22596000	12407000	9920800	7222500				51	51	51	40	40	40	172.86	0	323.31	15227000000	257
Q7TS63;E0CX30;Q7TS63-2;E0CY83	Q7TS63;E0CX30;Q7TS63-2;E0CY83	Zinc finger protein ZFAT	Zfat	0	0	0	0	0	0	0	0				7	7	7	12.4	12.4	12.4	137.88	0	51.173	765720000	13
H3BKQ5;E0CZ04;E0CX39;Q923B0-2;Q923B0	H3BKQ5;E0CZ04;E0CX39;Q923B0-2;Q923B0	Gamma-glutamylaminecyclotransferase	Ggact	0	0	0	0	0	0	0	0	+			1	1	1	16.2	16.2	16.2	7.5127	1	-2	438880000	4
Q8CAA7;E0CX81	Q8CAA7;E0CX81	Glucose 1,6-bisphosphate synthase	Pgm2l1	0	0	0	0	0	0	0	0	+			1	1	1	2.3	2.3	2.3	70.279	1	-2	97721000	3
Q9DBC3;E0CXC2;G3UZ59;D3Z491	Q9DBC3;E0CXC2;G3UZ59;D3Z491	Cap-specific mRNA (nucleoside-2-O-)-methyltransferase 1	Cmtr1;Gm28043	0	0	0	0	0	0	0	0				2	2	2	2	2	2	95.675	0.0042058	2.3755	69464000	5
Q9DB43;E0CZD9;E0CXM9;E0CX79;E0CXR3;E0CXA3	Q9DB43;E0CZD9;E0CXM9;E0CX79;E0CXR3	Zinc finger protein-like 1	Zfpl1	0	0	0	0	0	0	0	0				3	3	3	12.6	12.6	12.6	34.155	0	5.7682	318710000	16
E0CXT7	E0CXT7		Cpsf4	7673100	13170000	8198000	80401000	47545000	52005000	20208000	0				13	13	1	71	71	6.7	30.255	0	149.87	17744000000	122
O70422;E0CXV5	O70422;E0CXV5	General transcription factor IIH subunit 4	Gtf2h4	0	0	0	0	0	0	0	0				1	1	1	2.8	2.8	2.8	52.224	0.0048154	2.289	49876000	1
Q8BX90;E0CXY0;F6TLV3	Q8BX90;E0CXY0;F6TLV3	Fibronectin type-III domain-containing protein 3A	Fndc3a	0	0	0	0	0	0	0	0				2	2	2	1.8	1.8	1.8	131.96	0.0062696	1.9647	26080000	2
Q8BYN5;E0CXZ1;J3QM95;F8WGT4;Q8BYN5-2	Q8BYN5;E0CXZ1;J3QM95;F8WGT4;Q8BYN5-2	FSD1-like protein	Fsd1l	0	0	0	0	0	0	0	0	+			1	1	1	2	2	2	56.885	1	-2	2449100000	2
Q91YI0;E0CY49;E0CYV3	Q91YI0;E0CY49	Argininosuccinate lyase	Asl	0	0	0	0	0	5284900	5297500	5503300				5	5	5	12.7	12.7	12.7	51.739	0	14.188	237220000	12
Q62511;E0CY81;Q62511-2	Q62511;E0CY81;Q62511-2	E3 ubiquitin-protein ligase ZFP91	Zfp91	0	0	0	10383000	0	0	0	0				11	11	10	25.5	25.5	24.1	63.388	0	32.755	2640300000	65
Q9ER69;E0CYH0;Q9ER69-2;E0CZF5;F7CCI4	Q9ER69;E0CYH0	Pre-mRNA-splicing regulator WTAP	Wtap	0	10861000	9934000	7778700	0	8617000	6125400	0				7	7	7	24.5	24.5	24.5	44.176	0	47.12	1352300000	29
Q9Z1D9;E0CYH2	Q9Z1D9;E0CYH2	Zinc finger protein 394	Znf394;Zkscan14	0	0	0	0	0	0	0	0				1	1	1	2.5	2.5	2.5	59.037	0.0032852	2.5211	67108000	1
Q8C6G8;E0CYH4;F6UT94;F7DFQ2	Q8C6G8;E0CYH4	WD repeat-containing protein 26	Wdr26	11554000	15419000	0	11846000	0	7461500	0	0				4	4	4	6.1	6.1	6.1	70.543	0	7.7811	436710000	21
Q9CQ48;E0CYQ2	Q9CQ48;E0CYQ2	NudC domain-containing protein 2	Nudcd2	0	0	0	0	0	0	0	0				1	1	1	6.4	6.4	6.4	17.66	0.0057034	2.0925	48893000	2
Q99LB6;E0CYU5;Q99LB6-2	Q99LB6;E0CYU5;Q99LB6-2	Methionine adenosyltransferase 2 subunit beta	Mat2b	0	0	0	0	0	0	0	0				1	1	1	3.6	3.6	3.6	37.392	0.0036042	2.5053	16768000	1
P23506;F7D432;E9PWE0;E0CYV0;P23506-2;F6V9F1;F6TXE3	P23506;F7D432;E9PWE0;E0CYV0;P23506-2;F6V9F1	Protein-L-isoaspartate(D-aspartate) O-methyltransferase;Protein-L-isoaspartate O-methyltransferase	Pcmt1	78827000	77223000	102520000	125660000	57920000	60360000	24208000	34006000				5	5	5	20.7	20.7	20.7	24.634	0	10.575	722470000	31
P28740;E0CZ72;P28740-1;F8VQ42;Q922S8;Q8C0N1;F6RLL5;Q3TTL2	P28740;E0CZ72;P28740-1;F8VQ42	Kinesin-like protein KIF2A;Kinesin-like protein	Kif2a	49304000	48040000	41326000	59187000	36688000	43723000	28400000	24756000				28	28	3	51.3	51.3	8.1	79.755	0	323.31	12979000000	212
Q6P4S6;F6S7W6;E9PU87;F6U6U5;F6U8X4;Q6P4S6-2	Q6P4S6;F6S7W6;E9PU87;F6U6U5	Serine/threonine-protein kinase SIK3	Sik3	10888000	16729000	18141000	6670500	9109000	6235500	7267900	0				4	4	4	4.5	4.5	4.5	145.78	0	9.0641	427120000	12
Q91X20;E9PU93;D3YYA0;D6RI55;D6RET1	Q91X20;E9PU93;D3YYA0	Set1/Ash2 histone methyltransferase complex subunit ASH2	Ash2l	6914800	6874200	4365100	10101000	5520000	4182600	0	3487500				12	12	12	24.7	24.7	24.7	68.249	0	152.18	2746600000	76
Q571H0;E9PU96;Q571H0-2	Q571H0;E9PU96	Nucleolar pre-ribosomal-associated protein 1	Urb1	0	5145800	3509900	4462700	0	0	4173800	0				13	13	13	6.7	6.7	6.7	254.61	0	47.214	1183600000	37
Q5BLK4;E9PUA2;A0A286YDD7;A0A286YDR9;A0A286YD79;A0A286YCY9;A0A286YDH2	Q5BLK4;E9PUA2;A0A286YDD7	Terminal uridylyltransferase 7	Zcchc6	12649000	15330000	16577000	56025000	81757000	85110000	87366000	94360000				38	38	36	30	30	29	169.1	0	218.07	14476000000	235
E9PUA5	E9PUA5	Kinesin-like protein	Kifc5b	0	0	0	0	0	0	0	0				30	3	3	51.6	7.6	7.6	73.681	0	17.525	770740000	17
E9PUW6;E9PUH6;Q80ZM8	E9PUW6;E9PUH6;Q80ZM8	Cardiolipin synthase (CMP-forming)	Crls1	0	0	0	0	0	0	0	0				1	1	1	13	13	13	15.869	0	5.0312	67062000	5
Q7TPH6;F6SMY7;E9PUJ6;Q7TPH6-2;F6T4V9;F7CZG3	Q7TPH6;F6SMY7;E9PUJ6;Q7TPH6-2	E3 ubiquitin-protein ligase MYCBP2	Mycbp2	59109000	83119000	71328000	24764000	25531000	15873000	17496000	37454000				17	17	17	5	5	5	517.73	0	30.512	686460000	45
Q9WUB3;E9PUM3	Q9WUB3;E9PUM3	Glycogen phosphorylase, muscle form;Alpha-1,4 glucan phosphorylase	Pygm	0	11464000	0	128020000	0	0	12127000	0				13	13	13	15.9	15.9	15.9	97.285	0	17.111	215820000	15
Q921M4;E9PUQ5;Q921M4-2;Z4YJU8	Q921M4;E9PUQ5;Q921M4-2;Z4YJU8	Golgin subfamily A member 2	Golga2	0	0	0	0	0	0	0	0				2	2	2	2.8	2.8	2.8	113.28	0	4.0645	96968000	5
Q3UYU2;E9PUQ7;Q8BNV1	Q3UYU2;E9PUQ7;Q8BNV1	tRNA (uracil-5-)-methyltransferase homolog A	Trmt2a	0	247000000	0	0	0	0	0	71632000				2	2	2	2.9	2.9	2.9	67.488	0.0060184	2.0842	1845900000	5
Q8BX17;E9PUU4	Q8BX17;E9PUU4	Gem-associated protein 5	Gemin5	112270000	115670000	129670000	800370000	382830000	385250000	222520000	54556000				84	84	2	60.9	60.9	1.5	166.59	0	323.31	240070000000	963
Q9DB85;E9PVA2	Q9DB85;E9PVA2	Ribosomal RNA-processing protein 8	Rrp8	28869000	22913000	25100000	0	0	0	0	0				13	13	13	36.3	36.3	36.3	51.066	0	89.698	2719800000	49
E9PVA8	E9PVA8		Gcn1l1	52756000	52667000	63540000	47758000	42597000	45037000	41956000	45937000				18	18	18	7	7	7	293.02	0	34.953	1249900000	60
E9PVB5;E9PVB5-2;A2AFY7;A2AGG1	E9PVB5;E9PVB5-2;A2AFY7	Tetratricopeptide repeat protein 17	Ttc17	0	0	0	0	0	0	0	0				8	8	8	8.6	8.6	8.6	135.52	0	17.818	604600000	16
E9PVC2	E9PVC2		Zfp282	0	0	0	0	0	0	0	0				1	1	1	2.1	2.1	2.1	73.506	0.0023617	2.834	56369000	3
Q6NZJ6;Q6NZJ6-2;E9PVC6;E9Q9E1;E9PVC5;A0A0J9YUS5;A0A0J9YVC1;A0A0J9YUC1;E9Q770;A0A0J9YU44;A0A0J9YUL1;A0A0J9YTV0;D3YWY7;D3YWM1;D3Z439	Q6NZJ6;Q6NZJ6-2;E9PVC6;E9Q9E1;E9PVC5;A0A0J9YUS5	Eukaryotic translation initiation factor 4 gamma 1	Eif4g1	22434000	32062000	11155000	12167000	12505000	10531000	24973000	0				14	14	12	10.8	10.8	9.8	176.07	0	31.539	1286000000	31
Q0HA38;E9PVK4	Q0HA38;E9PVK4	Tetratricopeptide repeat protein 21B	Ttc21b	0	0	14684000	0	0	0	0	0	+			2	2	2	2	2	2	150.79	1	-2	71433000	3
Q9D6K5;E9PVN6;Q9D6K5-3;Q9D6K5-2;Q9D6K5-4	Q9D6K5;E9PVN6;Q9D6K5-3;Q9D6K5-2;Q9D6K5-4	Synaptojanin-2-binding protein	Synj2bp;Gm20498	0	0	0	0	0	0	0	0				1	1	1	6.9	6.9	6.9	15.815	0.0045132	2.3257	112450000	8
Q64331;E9PVU0;E9Q3L1;E9Q175;E9Q174;V9GXM4;V9GX76	Q64331;E9PVU0;E9Q3L1;E9Q175;E9Q174;V9GXM4;V9GX76	Unconventional myosin-VI	Myo6	0	0	0	0	0	0	0	0				1	1	1	1.2	1.2	1.2	146.41	0.0023498	2.7764	72049000	1
E9PVX6;E9PVX6-2;A0A1B0GQV9	E9PVX6;E9PVX6-2		Mki67	280040000	295580000	291210000	211310000	172400000	178390000	179970000	204350000				94	94	94	37.5	37.5	37.5	350.86	0	323.31	23285000000	511
Q80U70;E9PW15	Q80U70;E9PW15	Polycomb protein Suz12	Suz12	4399100	4242300	4113800	27145000	16663000	9665700	5815300	0				23	23	23	50.3	50.3	50.3	83.025	0	323.31	10006000000	152
Q9CY57;E9PW20;Q9CY57-5;Q9CY57-4;Q9CY57-3;Q9CY57-2;D3YZA1;D3Z7T7	Q9CY57;E9PW20;Q9CY57-5;Q9CY57-4;Q9CY57-3;Q9CY57-2;D3YZA1;D3Z7T7	Chromatin target of PRMT1 protein	Chtop	59955000	62908000	63150000	64620000	48848000	45182000	58275000	47204000				7	7	7	31.3	31.3	31.3	26.585	0	211.8	14286000000	115
Q8BW10;F6YBB8;E9PW56	Q8BW10;F6YBB8;E9PW56	RNA-binding protein NOB1	Nob1	0	0	0	0	0	0	0	0				1	1	1	2.2	2.2	2.2	45.463	0.0051282	2.2661	150790000	7
P28656;Q3TF41;Q8BSH9;E9PW66	P28656;Q3TF41;Q8BSH9;E9PW66	Nucleosome assembly protein 1-like 1	Nap1l1	0	0	0	19176000	0	18830000	0	0				6	6	5	22.8	22.8	19.9	45.345	0	44.458	6017300000	45
Q8BK63;Q8BK63-2;H7BXB1;E9Q4G7;E9PWB2;E9Q2U6;E9Q3W1	Q8BK63;Q8BK63-2;H7BXB1;E9Q4G7;E9PWB2;E9Q2U6;E9Q3W1	Casein kinase I isoform alpha	Csnk1a1	0	0	0	5409900	3326300	0	0	0				5	5	5	17.8	17.8	17.8	38.914	0	9.3455	845730000	17
Q69ZU6;E9QNR5;E9PWD2	Q69ZU6;E9QNR5;E9PWD2	Thrombospondin type-1 domain-containing protein 7A	Thsd7a	11350000	0	0	36010000	16133000	18628000	11129000	0				13	13	13	7.4	7.4	7.4	183.53	0	64.278	7271900000	100
E9PWE8	E9PWE8		Dpysl3	90026000	94690000	90896000	54880000	58130000	77194000	82540000	92855000				18	18	2	38.4	38.4	5.1	73.884	0	77.161	3801200000	108
E9PWG4;P05977-2;A0A087WRZ7	E9PWG4;P05977-2	Myosin light chain 1/3, skeletal muscle isoform	Myl1	0	0	0	0	0	0	16321000	0				7	1	1	49.7	6.8	6.8	17.689	0.00070299	3.3583	53569000	4
E9PWH2;D3YYK3	E9PWH2		Card6	0	0	0	38711000	29921000	19921000	12822000	10473000				26	26	26	29.5	29.5	29.5	131.47	0	251.7	12888000000	194
Q9D379;E9PWK1;D3Z4M3;F6YTS6	Q9D379;E9PWK1	Epoxide hydrolase 1	Ephx1	0	0	0	0	0	0	0	0				4	4	4	9	9	9	52.576	0	5.1039	210750000	10
Q921T2;E9PWW2;Q921T2-3;Q921T2-2	Q921T2;E9PWW2;Q921T2-3;Q921T2-2	Torsin-1A-interacting protein 1	Tor1aip1	0	0	0	0	0	0	0	0				3	3	3	7.4	7.4	7.4	66.78	0	9.1373	286760000	8
E9PWW6;E9Q0D3;E9Q8M5;D6RI42;D3YZY2	E9PWW6;E9Q0D3;E9Q8M5		Zc3h7a	0	0	0	12227000	0	0	0	0				9	9	9	11.9	11.9	11.9	110.8	0	16.28	1481400000	17
E9PWW9;A0A0U1RPA7;A0A0U1RP31	E9PWW9		Rsf1	25293000	26110000	31147000	23513000	17953000	17117000	19751000	21402000				11	11	11	9.4	9.4	9.4	161.75	0	20.267	641400000	30
O88986;E9PWY6	O88986;E9PWY6	2-amino-3-ketobutyrate coenzyme A ligase, mitochondrial	Gcat	0	0	0	0	0	0	0	2038400	+			1	1	1	2.6	2.6	2.6	44.93	1	-2	19274000	5
Q8C0C7;E9PWY9;D6RIJ2	Q8C0C7;E9PWY9	Phenylalanine--tRNA ligase alpha subunit	Farsa	0	0	0	0	0	0	0	0				5	5	5	10.4	10.4	10.4	57.598	0	11.353	357720000	20
Q8K4B0;F8WHY8;E9PX23	Q8K4B0;F8WHY8;E9PX23	Metastasis-associated protein MTA1	Mta1	0	0	0	5855900	0	0	0	0				11	10	8	22.2	20.8	15.2	80.797	0	49.478	1099500000	31
Q9CZV5;E9PX66;D3Z6Y8	Q9CZV5;E9PX66;D3Z6Y8	STAGA complex 65 subunit gamma	Supt7l	0	0	0	0	0	0	0	0				5	5	5	15.5	15.5	15.5	45.97	0	114.68	1700800000	28
E9PX68;E9Q585;E9Q1Q0;A0A0J9YTU2;A0A0J9YU76	E9PX68;E9Q585;E9Q1Q0		Slc4a1ap	0	0	0	7644400	0	0	0	0				12	12	12	23	23	23	82.886	0	89.602	1274700000	29
F8VPX1;E9PXY8;Q6A4J8;Q6A4J8-2;Q6A4J8-3;G3UWR8	F8VPX1;E9PXY8;Q6A4J8;Q6A4J8-2;Q6A4J8-3	Ubiquitin carboxyl-terminal hydrolase;Ubiquitin carboxyl-terminal hydrolase 7	Usp7	22029000	22650000	19640000	57902000	35576000	25722000	29740000	35225000				40	40	40	49	49	49	128.47	0	323.31	18915000000	265
Q8R016;E9PY26	Q8R016;E9PY26	Bleomycin hydrolase	Blmh	0	0	0	1384300	0	0	0	0				3	3	3	6.8	6.8	6.8	52.511	0	7.7552	197440000	11
Q8BSP2;E9PY48;Q8BSP2-3;Q8BSP2-2	Q8BSP2;E9PY48;Q8BSP2-3;Q8BSP2-2	Condensin-2 complex subunit H2	Ncaph2	0	0	0	0	0	0	0	0				3	3	3	8.7	8.7	8.7	68.945	0	13.71	338250000	10
Q9WU42;E9PY55;E9Q701;F8VQL9;E9Q9V3;Q9WU42-2;F6Z4B2;D3Z2J5;A0A0G2JEQ5;F6SK53;F6YAU7	Q9WU42;E9PY55;E9Q701;F8VQL9;E9Q9V3;Q9WU42-2;F6Z4B2;D3Z2J5	Nuclear receptor corepressor 2	Ncor2	0	8298800	10574000	0	4581100	0	4781100	0				14	14	14	7.4	7.4	7.4	269.8	0	37.649	992600000	36
Q8CCN6;E9PY58;Q60649	Q8CCN6;E9PY58;Q60649	Caseinolytic peptidase B protein homolog	Clpb	0	7978700	0	6046600	3660800	0	4820700	4544300				2	2	2	3.2	3.2	3.2	76.144	0.002331	2.7058	102710000	5
Q3V1C1;E9PY67;G5E869	Q3V1C1;E9PY67;G5E869		Zfp142	0	0	0	0	0	0	0	0	+			2	1	1	1.1	0.7	0.7	194.82	1	-2	0	1
Q99L28;E9PY85;G3UW80;G3UZF1	Q99L28;E9PY85;G3UW80;G3UZF1	Probable ribosome biogenesis protein RLP24	Rsl24d1;Gm20509	3411500	3624300	4392000	12821000	5477200	0	3993800	0				2	2	2	16.6	16.6	16.6	19.611	0	9.6555	2553200000	26
Q7TSH7;E9PYC0	Q7TSH7;E9PYC0	Potassium voltage-gated channel subfamily F member 1	Kcnf1	0	0	0	0	0	0	0	0	+			1	1	1	3	3	3	55.647	1	-2	311900000	1
Q8BSA9;E9PYE2;D3YVH5	Q8BSA9;E9PYE2;D3YVH5	tRNA wybutosine-synthesizing protein 3 homolog	Tyw3	0	0	0	0	0	0	0	0				3	3	3	17.1	17.1	17.1	28.575	0	7.1776	244560000	10
E9PYE7;E9Q0M1	E9PYE7;E9Q0M1		Slx4	0	0	0	0	0	0	0	0				1	1	1	25.7	25.7	25.7	4.1245	0.0063171	2.041	114490000	4
Q91V12;Q91V12-2;E9PYH2;Q91V12-3;Q91V12-4	Q91V12;Q91V12-2;E9PYH2;Q91V12-3;Q91V12-4	Cytosolic acyl coenzyme A thioester hydrolase	Acot7	0	0	0	0	0	0	0	0				1	1	1	5.2	5.2	5.2	42.536	0	5.4408	122880000	1
E9PYI1;E9PYI1-2;A0A140LJ91	E9PYI1;E9PYI1-2		Zfp568	0	0	0	0	0	0	0	0				14	14	14	28.2	28.2	28.2	77.116	0	84.05	2578400000	85
Q9JMA1;E9PYI8	Q9JMA1;E9PYI8	Ubiquitin carboxyl-terminal hydrolase 14;Ubiquitin carboxyl-terminal hydrolase	Usp14	0	0	0	0	0	0	0	0				4	4	4	11.4	11.4	11.4	56.001	0	18.933	367310000	8
Q9JKS4-6;E9PYJ9;Q9JKS4-4;Q9JKS4-2;Q9JKS4;Q9JKS4-3;Q9JKS4-5	Q9JKS4-6;E9PYJ9;Q9JKS4-4;Q9JKS4-2;Q9JKS4;Q9JKS4-3;Q9JKS4-5	LIM domain-binding protein 3	Ldb3	0	0	0	13124000	0	0	5945400	0				2	2	2	10.4	10.4	10.4	31.427	0	3.7917	35097000	3
E9PYL2	E9PYL2		Prr12	0	0	0	15232000	0	0	0	0				16	16	16	12.1	12.1	12.1	211.87	0	109.66	3053400000	73
Q9CXW4;E9PYL9;A2BH06	Q9CXW4;E9PYL9;A2BH06	60S ribosomal protein L11	Rpl11;Gm10036	322500000	401040000	221990000	259870000	210140000	232020000	205910000	67525000				6	6	2	25.8	25.8	4.5	20.252	0	35.404	20727000000	63
E9PYS0	E9PYS0		Vmn2r108	0	0	0	0	0	0	0	0				1	1	1	1.4	1.4	1.4	97.534	0.0023625	2.8553	252430000	2
E9PYZ7;A0A0R4J214	E9PYZ7		Rbm26	27826000	28244000	31902000	22547000	15462000	15341000	11031000	18884000				16	15	1	19	17.8	1.2	113.8	0	97.26	1679000000	50
E9PZ21	E9PZ21		Rbms1	12698000000	13827000000	15402000000	7549100000	853670000	881940000	700810000	1241200000				17	17	3	59.5	59.5	12.9	45.02	0	323.31	136600000000	345
E9PZ39	E9PZ39		Ptbp1	0	0	0	0	0	0	0	0	+			4	1	1	45.1	10.6	10.6	12.129	1	-2	14317000	2
E9PZB3	E9PZB3		Gm5093	0	0	0	0	0	0	0	0				5	1	1	34.5	12.6	12.6	19.876	0	43.851	1985600000	5
E9PZF0;Q01768;P15532;Q5NC80;Q5NC79	E9PZF0;Q01768;P15532;Q5NC80	Nucleoside diphosphate kinase;Nucleoside diphosphate kinase B;Nucleoside diphosphate kinase A	Gm20390;Nme2;Nme1	8805100	0	0	6998100	8559900	10855000	0	11015000				7	7	7	43.4	43.4	43.4	30.2	0	16.708	2412200000	38
E9PZJ8;E9PZJ8-2;A0A1W2P6I6;A0A1W2P891	E9PZJ8	Activating signal cointegrator 1 complex subunit 3	Ascc3	51256000	62853000	58853000	36969000	37271000	36012000	40360000	53602000				24	24	24	12.4	12.4	12.4	250.55	0	43.24	2142600000	114
E9PZM4;A0A0G2JEZ3;A0A0G2JES5;G3UXJ4	E9PZM4	Chromodomain-helicase-DNA-binding protein 2	Chd2	27088000	0	0	0	0	0	0	0				16	11	11	10.5	7.8	7.8	210.8	0	44.56	760090000	23
L7N267;E9PZP6	L7N267;E9PZP6		Zfp960;Zfp97	0	0	0	0	0	0	0	0				4	2	2	18.5	3.8	3.8	64.057	0.0041949	2.3369	76609000	9
E9PZQ1;G3X9F7	E9PZQ1;G3X9F7		Ddx60	0	14667000	0	11736000	0	0	0	0				2	2	2	1.3	1.3	1.3	197.65	0.00068847	3.107	45437000	3
E9PZW8;Q9QY06;E9QKV6;A0A1D5RLD1;E9PWZ6;Q9QY06-2;Q9QY06-3;A0A1D5RLW4	E9PZW8;Q9QY06;E9QKV6;A0A1D5RLD1;E9PWZ6;Q9QY06-2;Q9QY06-3	Unconventional myosin-IXb	Myo9b	22531000	18633000	16356000	14435000	39201000	39860000	47841000	54561000				37	35	35	25.1	24.3	24.3	240.31	0	235.53	6749200000	120
P30285;E9Q9E4;E9PZX7;D6RHS5;D3YWB0	P30285;E9Q9E4;E9PZX7	Cyclin-dependent kinase 4	Cdk4	0	0	0	0	0	0	0	0				3	2	2	10.9	8.3	8.3	33.75	0	3.8834	94795000	2
E9Q035;P47758;A0A1W2P830;Q921I1	E9Q035;P47758	Signal recognition particle receptor subunit beta	Gm20425;Srprb	41031000	37479000	38565000	26501000	35646000	28338000	36295000	45485000				12	12	12	12.3	12.3	12.3	107.8	0	66.988	2635800000	65
Q11011;E9Q6F4;F6QYF8;E9Q039	Q11011;E9Q6F4;F6QYF8;E9Q039	Puromycin-sensitive aminopeptidase	Npepps	0	0	0	0	0	0	0	0	+			2	2	2	2.1	2.1	2.1	103.32	1	-2	107500000	3
Q8BWW4;E9Q066;G3X9Q6	Q8BWW4;E9Q066;G3X9Q6	La-related protein 4	Larp4	47174000	50616000	46451000	31349000	26509000	25625000	25779000	33758000				8	8	8	15.7	15.7	15.7	79.763	0	36.985	1421400000	50
G3UY09;E9Q0Q3	G3UY09;E9Q0Q3		Zfp141;2610021A01Rik	0	0	0	0	0	0	0	0				3	2	2	5.1	3.8	3.8	78.742	0	5.0932	109100000	3
Q3U2U7;E9Q0X9;F7AGB5;E9Q7K9	Q3U2U7;E9Q0X9;F7AGB5;E9Q7K9	Methyltransferase-like protein 17, mitochondrial	Mettl17	0	0	0	0	0	0	0	0				2	2	2	5	5	5	52.06	0	4.8675	236880000	5
P80318;E9Q133;Q3U0I3;F6Q609;F6ZVG8	P80318;E9Q133;Q3U0I3;F6Q609	T-complex protein 1 subunit gamma	Cct3	9921000	15270000	14188000	12463000	8901600	12806000	7873100	4915600				15	15	15	37.4	37.4	37.4	60.629	0	57.187	3814000000	70
E9Q186;Q9CTH6	E9Q186;Q9CTH6	rRNA-processing protein FCF1 homolog	Fcf1	0	0	0	0	0	0	0	0				4	4	4	18.8	18.8	18.8	21.919	0	12.626	569300000	14
E9Q199;Q8R2Y9;E9Q1I2;E9PV68	E9Q199;Q8R2Y9;E9Q1I2;E9PV68	SOSS complex subunit B1	Nabp2	0	0	0	0	0	0	0	0				2	1	1	13.6	9.6	9.6	24.284	0	6.2327	361610000	8
E9Q1A0;G3X9L9;Q80YT7;Q3UR03;Q80YT7-2;A0A0G2JEX6;H3BJ38	E9Q1A0;G3X9L9;Q80YT7;Q3UR03	Myomegalin	Pde4dip	0	0	0	4867400	0	0	0	0				8	7	7	4.7	4.4	4.4	272.42	0	30.267	480440000	8
E9Q1A5;E9QAR6;D3YX49;E9QAR4;E9QAR1	E9Q1A5;E9QAR6;D3YX49;E9QAR4;E9QAR1		Zfp384	0	0	0	19376000	0	0	0	0				11	11	8	21.4	21.4	14.7	63.562	0	76.118	4222500000	56
O55131;E9Q9F5;E9Q1G8;Q8C650;Q9DA97;Q8C650-2;A0A0R4J233;S4R2P6;A0A1W2P6J7	O55131;E9Q9F5;E9Q1G8	Septin-7	2020-09-07	0	5605300	5952800	2726600	4165900	4940800	4826100	6057200				3	3	3	7.8	7.8	7.8	50.549	0	6.1715	304730000	13
Q8BGJ9;E9Q5Y2;E9Q1I7;E9Q5J3;Q8BGJ9-2;F8WH71;E9PUZ3;Q8BGJ9-3;A0A140LII3;E9PWA1;E9Q3S9;A0A140LHB1;A0A140LII6	Q8BGJ9;E9Q5Y2;E9Q1I7;E9Q5J3;Q8BGJ9-2;F8WH71;E9PUZ3;Q8BGJ9-3	Splicing factor U2AF 26 kDa subunit	U2af1l4	0	0	0	0	0	0	0	0				4	2	2	28.2	19.1	19.1	25.836	0	14.427	451860000	3
Q6ZPR1;E9Q1K1;E9PZJ3;E9Q0S9	Q6ZPR1;E9Q1K1	Cilia- and flagella-associated protein 97	Cfap97	0	0	0	0	0	0	0	0				7	7	7	16.5	16.5	16.5	60.836	0	13.453	637580000	25
Q9ERK4;F6ZEW4;E9Q1T9	Q9ERK4;F6ZEW4;E9Q1T9	Exportin-2	Cse1l	0	3214600000	1206300000	2236100000	28668000	5728400000	79701000	35239000				3	3	3	3.3	3.3	3.3	110.45	0	4.6349	52380000000	24
Q99L47;E9Q1V0;F8WJK8	Q99L47;E9Q1V0;F8WJK8	Hsc70-interacting protein	St13	0	0	3571200	2531400	2320700	2507800	0	0				3	3	3	6.7	6.7	6.7	41.655	0	5.0808	253260000	10
E9Q1Z0	E9Q1Z0		4732456N10Rik	20931000	0	0	0	0	0	0	0				9	2	0	10.8	2.2	0	58.224	0.00069396	3.1806	28755000	2
Q5SU73;E9Q284	Q5SU73;E9Q284	Coilin	Coil	6328900	4276200	7683900	31147000	21556000	22309000	6755600	3857100				15	15	15	32.8	32.8	32.8	61.916	0	187.46	11639000000	114
E9Q286;A0A1Y7VMN3;A0A1Y7VML5	E9Q286	Little elongation complex subunit 1	Ice1	0	0	0	11046000	5989700	0	0	9584600				28	28	28	16.9	16.9	16.9	242.25	0	97.142	4983300000	87
Q60974;Q3UV08;Q60974-2;F6TWR1;E9Q8K6;E9Q2B2;Q5RIM6	Q60974;Q3UV08;Q60974-2;F6TWR1;E9Q8K6;E9Q2B2;Q5RIM6	Nuclear receptor corepressor 1	Ncor1	0	0	0	0	0	0	0	0				1	1	1	0.8	0.8	0.8	270.64	0	4.3595	128730000	10
E9Q2E4;A0A0J9YUS1;Q6GQX8	E9Q2E4		Gm15800	0	0	0	0	0	0	0	0				4	4	4	1.1	1.1	1.1	484.12	0	7.087	231190000	8
E9Q2I4;A0A1Y7VP67	E9Q2I4;A0A1Y7VP67		Elmsan1	1060400	1263400	3005200	150970000	40049000	48166000	14406000	1498800				51	51	51	60.1	60.1	60.1	119.72	0	323.31	43394000000	483
Q9Z104;E9Q2W1;Q05DT2;F7AVN4	Q9Z104;E9Q2W1;Q05DT2;F7AVN4	SWI/SNF-related matrix-associated actin-dependent regulator of chromatin subfamily E member 1-related	Hmg20b	5353100	5960000	4493000	0	0	0	0	0				2	2	2	7.9	7.9	7.9	35.869	0	4.2319	15708000	4
Q8CG47;E9Q2X6;Q3U763;A0A0A6YXY3	Q8CG47;E9Q2X6	Structural maintenance of chromosomes protein 4;Structural maintenance of chromosomes protein	Smc4	34459000	39570000	35773000	30545000	25700000	28648000	25947000	24255000				21	21	21	19.3	19.3	19.3	146.89	0	53.489	2412600000	79
E9Q317;O55128;D3YY55;D3YY73;D3Z2N9	E9Q317;O55128;D3YY55	Histone deacetylase complex subunit SAP18	Gm10094;Sap18	0	0	104520000	25594000	25344000	0	0	0				3	3	3	18	18	18	19.586	0	4.6951	731000000	10
E9Q3C1	E9Q3C1		C2cd2	0	0	0	13448000	8299100	7877300	7654800	0				13	13	13	26.1	26.1	26.1	76.535	0	68.591	3236400000	62
E9Q3G8;A0A286YCP2;A0A286YE24	E9Q3G8		Nup153	0	0	0	0	0	0	0	0				4	4	4	3.8	3.8	3.8	152.01	0	5.9806	164100000	6
Q9Z129;E9Q3N0;Q9Z129-2;F6S4D9	Q9Z129;E9Q3N0;Q9Z129-2;F6S4D9	ATP-dependent DNA helicase Q1	Recql	0	0	0	0	0	0	0	505390				2	2	2	2.9	2.9	2.9	72.484	0.0089451	1.8155	140830000	4
Q09143;E9Q3N1	Q09143;E9Q3N1	High affinity cationic amino acid transporter 1	Slc7a1	0	0	0	0	0	0	0	0				1	1	1	4.7	4.7	4.7	67.091	0.0042221	2.4182	66433000	1
E9Q3R9;E9Q444;G3X9A3	E9Q3R9;E9Q444;G3X9A3		Zbtb21	0	0	2465600	71355000	9063600	23158000	8171500	0				29	29	29	39.6	39.6	39.6	118.14	0	323.31	16295000000	228
L0N7N1;E9Q3T3;A0A0J9YUN5;L0N759	L0N7N1;E9Q3T3	Kinesin-like protein KIF14;Kinesin-like protein	Kif14	50944000	1692500	2717600	120370000	73675000	72953000	13382000	0				75	75	75	51.7	51.7	51.7	186.44	0	323.31	77110000000	562
E9Q456;E9Q453;G5E8R2	E9Q456;E9Q453;G5E8R2		Tpm1	0	0	0	16830000	0	0	0	0				13	4	0	55.6	15.7	0	28.668	0	12.63	889510000	16
E9Q459	E9Q459		Zfp160	0	0	0	0	0	0	0	0				5	5	5	15.8	15.8	15.8	73.445	0	6.0265	239020000	7
Q8BGY4;E9Q4C1;Q8BGY4-3;Q8BGY4-2	Q8BGY4;E9Q4C1;Q8BGY4-3;Q8BGY4-2	Kelch-like protein 26	Klhl26	0	0	0	7131100	4505300	5530900	4434800	0				1	1	1	2.3	2.3	2.3	67.031	0.007486	1.9174	458830000	4
H3BJL4;E9Q4D0;F6XJP7;H3BLN2	H3BJL4;E9Q4D0;F6XJP7;H3BLN2		Pcsk6	0	0	0	0	0	0	0	0				4	4	4	6.3	6.3	6.3	88.871	0	6.6183	404860000	11
E9Q4F7;E9Q4F8;A0A1D5RM64	E9Q4F7;E9Q4F8		Ankrd11	0	0	4701200	20479000	6246600	5397300	5896100	0				34	34	34	16.8	16.8	16.8	296.18	0	166.9	7917100000	146
Q8BQS4;E9Q4R1	Q8BQS4;E9Q4R1	Protein FAM102B	Fam102b	0	0	0	0	0	0	0	0				6	6	6	28.6	28.6	28.6	36.513	0	23.687	1137200000	19
Q8BRH3;E9Q4T1;Q8BRH3-2;H3BJ36	Q8BRH3;E9Q4T1;Q8BRH3-2	Rho GTPase-activating protein 19	Arhgap19	0	0	0	0	0	0	0	0				3	3	3	8.5	8.5	8.5	55.733	0	8.7621	369390000	10
Q9JLV5;E9Q4T8	Q9JLV5;E9Q4T8	Cullin-3	Cul3	0	0	0	0	0	0	0	0				3	3	3	5.3	5.3	5.3	88.947	0	10.42	275040000	3
Q8BH74;E9Q4V9	Q8BH74;E9Q4V9	Nuclear pore complex protein Nup107	Nup107	20037000	18852000	14734000	8881800	11857000	11196000	11034000	14421000				8	8	8	10.4	10.4	10.4	106.72	0	11.571	433590000	18
E9Q4Z2;D3Z0B3	E9Q4Z2	Acetyl-CoA carboxylase 2;Biotin carboxylase	Acacb	2364500000	2932500000	3353100000	1462200000	1786500000	2438100000	2609700000	4031300000				72	53	53	32.8	26.3	26.3	275.75	0	166.63	27749000000	362
Q9DB00;E9Q507;K4DI71;A0A1D5RM47	Q9DB00;E9Q507;K4DI71	GON-4-like protein	Gon4l	0	0	0	21215000	6225800	2284000	0	0				32	32	31	20.3	20.3	20	248.74	0	323.31	6445600000	165
E9Q557;E9PZW0	E9Q557;E9PZW0	Desmoplakin	Dsp	433620000	137650000	82354000	91432000	63151000	59360000	51807000	128200000				37	37	37	11.9	11.9	11.9	332.91	0	65.696	3224500000	128
Q3TY92;E9Q572;F6S711;F7CV40;G3UXV1;D3YV97;G3UZJ8	Q3TY92;E9Q572;F6S711	Methyl-CpG-binding domain protein 6	Mbd6	0	0	0	9020700	0	0	0	0				8	8	8	9.3	9.3	9.3	100.99	0	46.616	1694500000	42
P46735;E9QNH6;E9Q580;Q7TQD7;P46735-2;D3YV80	P46735;E9QNH6;E9Q580;Q7TQD7;P46735-2	Unconventional myosin-Ib	Myo1b	137290000	138180000	125730000	85252000	74835000	79962000	88182000	76755000				30	30	25	32.2	32.2	26.6	128.56	0	109.78	9738000000	174
P0CG50;P0CG49;E9Q5F6;Q5SX22	P0CG50;P0CG49;E9Q5F6;Q5SX22	Polyubiquitin-C;Ubiquitin;Ubiquitin-related 1;Ubiquitin-related 2;Polyubiquitin-B;Ubiquitin	Ubc;Ubb	719780000	741830000	716750000	749560000	765170000	624090000	512220000	369210000				7	7	2	72.3	72.3	12.3	82.549	0	90.536	59548000000	82
E9Q5F9;E9Q5F9-2;A0A0G2JEZ4;A0A0G2JEW8	E9Q5F9;E9Q5F9-2;A0A0G2JEZ4	Histone-lysine N-methyltransferase SETD2	Setd2	7412800	11403000	8319800	0	6957400	0	0	0				3	3	3	1.2	1.2	1.2	285.66	0	4.6002	179910000	10
E9Q5G3;A0A1L1SRP4	E9Q5G3;A0A1L1SRP4	Kinesin-like protein KIF23	Kif23	3693800	4844300	3194300	86221000	40835000	26200000	19961000	1860100				36	36	36	50.4	50.4	50.4	108.77	0	323.31	39100000000	273
E9Q5K9;E9Q5K9-3;E9Q5K9-2;D6RG95	E9Q5K9;E9Q5K9-3;E9Q5K9-2;D6RG95	YTH domain-containing protein 1	Ythdc1	0	0	0	0	0	0	0	0				5	5	5	7.7	7.7	7.7	85.648	0	8.9033	662150000	20
E9Q5M4;F6VRB4	E9Q5M4		Zfr2	0	0	0	6407700	0	0	0	0				10	10	10	17.6	17.6	17.6	94.974	0	55.284	1243200000	48
E9Q5M6	E9Q5M6		Cfap44	0	0	0	0	0	0	0	0	+			1	1	1	0.4	0.4	0.4	211.54	1	-2	44909000	4
O35491;F8WHX0;E9Q5Y1;D3Z4P7	O35491;F8WHX0;E9Q5Y1	Dual specificity protein kinase CLK2	Clk2	0	0	0	0	0	0	0	0				7	7	7	20.4	20.4	20.4	59.986	0	15.392	1005300000	16
E9Q616	E9Q616		Ahnak	0	0	0	5675000	0	0	0	0				4	4	4	3.5	3.5	3.5	604.25	0.00035549	3.4841	371860000	6
Q6NZN0;E9Q640;Q6NZN0-5;Q6NZN0-3;Q6NZN0-4;Q6NZN0-2;E9PUF4	Q6NZN0;E9Q640;Q6NZN0-5;Q6NZN0-3;Q6NZN0-4;Q6NZN0-2;E9PUF4	RNA-binding protein 26	Rbm26	0	0	0	0	0	0	0	0				16	1	1	19.3	1.5	1.5	114.14	0.00068283	2.9785	372670000	0
E9Q6A1;E9Q8T2;D6RIL7;D3Z7Q9;D3YYH8	E9Q6A1;E9Q8T2;D6RIL7		Prdm15	0	0	28754000	8621600	0	0	0	0				15	15	15	16.8	16.8	16.8	130.06	0	73.298	1856700000	56
Q3U0V6;E9Q6D6	Q3U0V6;E9Q6D6		Zfp277	0	0	0	0	0	0	0	0				5	5	5	12.3	12.3	12.3	53.59	0	17.107	959580000	27
E9Q6E9;E9PYI6	E9Q6E9;E9PYI6		Simc1	0	0	0	0	0	0	0	0				6	6	6	7.4	7.4	7.4	146.62	0	21.63	1114500000	26
E9Q6M3	E9Q6M3		2210404O09Rik	0	0	0	0	0	0	0	0				2	2	2	11	11	11	51.124	0	9.7295	178120000	8
G5E8P0;E9Q6P4	G5E8P0;E9Q6P4		Tubgcp6	0	0	0	0	0	0	0	0				1	1	1	2.4	2.4	2.4	197.19	0	3.7497	110510000	11
O08547;E9Q6R3;A0A0G2JF08;D6RES2	O08547;E9Q6R3	Vesicle-trafficking protein SEC22b	Sec22b	0	0	0	0	0	0	0	0				5	5	5	41.9	41.9	41.9	24.74	0	60.051	467330000	18
E9Q6Y8	E9Q6Y8	Ubiquitin carboxyl-terminal hydrolase	Usp31	0	0	0	22740000	5963500	0	0	0				17	17	17	22	22	22	146.32	0	110.43	3706700000	77
Q9R0B9;E9Q718	Q9R0B9;E9Q718	Procollagen-lysine,2-oxoglutarate 5-dioxygenase 2	Plod2	10884000	10226000	13879000	0	29847000	36305000	28041000	40990000				4	4	4	5.8	5.8	5.8	84.487	0	12.816	158440000	16
Q3U3A7;E9Q794;Q3UII8;Q924K8;Q924K8-2;H3BLE1;H3BIY7	Q3U3A7;E9Q794;Q3UII8;Q924K8;Q924K8-2;H3BLE1	Metastasis-associated protein MTA3	Mta3	0	0	0	0	0	0	0	0				8	5	5	25.9	16.2	16.2	58.367	0	46.583	604470000	16
Q3UZY0;E9Q799;E9Q8V3;E9QJT8;Q3UZY0-2;Q3UZY0-5;Q3UZY0-3	Q3UZY0;E9Q799;E9Q8V3;E9QJT8;Q3UZY0-2	Protein SFI1 homolog	Sfi1	0	0	0	0	0	0	0	0				3	3	3	3.6	3.6	3.6	144.03	0	24.838	324740000	5
Q924H2;E9Q7C1	Q924H2;E9Q7C1	Mediator of RNA polymerase II transcription subunit 15	Med15	0	0	0	0	0	0	0	0				7	7	7	9.9	9.9	9.9	86.606	0	12.727	485650000	16
E9Q7C4;F6RN94	E9Q7C4		Prr14l	3113900	0	0	0	0	0	0	0				3	3	3	2.6	2.6	2.6	215.82	0.0039012	2.4354	239640000	2
E9Q7E2;Q9D982	E9Q7E2		Arid2	16237000	10572000	8997800	11414000	10471000	9179300	9030300	0				14	14	14	10.6	10.6	10.6	195.99	0	30.798	1992500000	46
E9Q7G0;A0A1B0GSW3;A0A1B0GT61;A0A1B0GSH2;A0A1B0GT38	E9Q7G0		Numa1	42250000	51326000	61482000	109530000	68221000	58274000	54054000	23437000				75	75	47	50	50	32.8	235.63	0	323.31	28174000000	380
Q3UHR0;E9Q7G4	Q3UHR0;E9Q7G4	BAH and coiled-coil domain-containing protein 1	Bahcc1	0	0	0	0	0	0	0	0				2	1	1	1.4	0.6	0.6	282.52	0.00069037	3.1351	23399000	2
Q3UQ84;E9Q7H6;Q922A3;A0A0G2JF63;Q3TP97;A0A0G2JF59;A0A0G2JFR0;A0A0G2JFW1;A0A0G2JGW2	Q3UQ84;E9Q7H6;Q922A3;A0A0G2JF63;Q3TP97	Threonine--tRNA ligase, mitochondrial	Tars2	4436100	7534000	7268800	0	0	6238500	0	0				3	3	3	3.9	3.9	3.9	81.699	0	3.8326	183730000	14
E9Q7L1;G3UX45	E9Q7L1;G3UX45		Urb2	0	0	0	0	0	0	0	0				10	10	10	7.2	7.2	7.2	171.62	0	21.713	951430000	31
E9Q7N8;F7CTY2	E9Q7N8;F7CTY2		Zfp346	0	0	0	56927000	35301000	35600000	19334000	0				11	11	1	48.2	48.2	5.8	34.321	0	201.62	15883000000	93
E9Q7R5	E9Q7R5		2610028H24Rik	0	0	0	0	0	0	0	0	+			1	1	1	4.4	4.4	4.4	27.553	1	-2	160090000	2
O88466;E9Q7S1;R4GML0;O88466-2;O88466-3;F6UL00	O88466;E9Q7S1;R4GML0;O88466-2;O88466-3	Zinc finger protein 106	Znf106;Zfp106	0	0	0	0	0	0	0	0				13	13	13	10.5	10.5	10.5	208.96	0	53.235	1543400000	38
Q99NH0;E9Q804;A0A0G2JDZ9;E9QKG6;A0A1W2P6X1;Q99NH0-3;Q99NH0-2;E9PUR0;E9Q1M6;F7C545;F6SI14;F6RRY0	Q99NH0;E9Q804;A0A0G2JDZ9;E9QKG6;A0A1W2P6X1;Q99NH0-3;Q99NH0-2	Ankyrin repeat domain-containing protein 17	Ankrd17	69358000	68012000	57535000	87265000	58377000	70384000	45837000	29022000				51	51	51	30	30	30	274.21	0	323.31	23060000000	308
Q6P9P0;E9Q839	Q6P9P0;E9Q839	Protein FAM178A	Fam178a	0	0	0	5021500	0	0	0	0				8	8	8	10.6	10.6	10.6	143.97	0	71.373	1115600000	31
E9Q8D0	E9Q8D0		Dnajc21	0	0	0	0	0	0	0	0				2	2	2	5.3	5.3	5.3	61.734	0	21.713	237810000	6
E9Q8N1;E9Q8K5;A2ASS6;A2ASS6-2;F7CR78;A2ASS6-3;A2AT70;A2AT68;F6RSJ3;A2AT64;A2AT67;A2AT66;A2AT65	E9Q8N1;E9Q8K5;A2ASS6;A2ASS6-2	Titin	Ttn	2535400	3386700	3645400	623000000	6463500	5307300	11147000	9045900				161	161	161	5.9	5.9	5.9	3716	0	226.18	2759000000	165
E9Q8K8;Q6ZPZ3;A0A1B0GRU3;Q6ZPZ3-2	E9Q8K8;Q6ZPZ3;A0A1B0GRU3;Q6ZPZ3-2	Zinc finger CCCH domain-containing protein 4	Zc3h4	11035000	18528000	9583500	24197000	3408400	8175500	8473500	6228200				24	24	24	30.4	30.4	30.4	136.02	0	207.63	10435000000	136
E9Q8M1	E9Q8M1		Zfp358	0	0	0	19745000	21173000	17577000	20052000	24167000				8	8	8	21.2	21.2	21.2	59.786	0	40.448	5951200000	60
Q8BRT1;E9Q8N5;Q08EB6;Q08EB5;F7DCH5;Q8BRT1-5;A0A1L1ST22;A0A1L1SRY3;Q8BSE7;Q8BRT1-6	Q8BRT1;E9Q8N5;Q08EB6;Q08EB5;F7DCH5	CLIP-associating protein 2	Clasp2	9300700	17641000	25361000	13797000	12076000	9262500	9228000	11689000				14	12	12	14.9	13.5	13.5	140.74	0	73.031	1363100000	42
E9Q8X5	E9Q8X5		Zbtb10	0	0	0	0	0	0	0	0				7	7	7	10.9	10.9	10.9	94.044	0	9.6139	312850000	10
Q8K4G5;E9Q9C2;E9QK41;Q8K4G5-2;E9Q9C7;E9Q9C4;E9Q9C0;E9Q9C1;Q8K4G5-4;F6YHE5;Q8K4G5-5;E9Q9Q7;E9Q9D1;E9Q9D2;E9Q030;Q8K4G5-3	Q8K4G5;E9Q9C2;E9QK41;Q8K4G5-2;E9Q9C7;E9Q9C4;E9Q9C0;E9Q9C1;Q8K4G5-4;F6YHE5;Q8K4G5-5	Actin-binding LIM protein 1	Ablim1	19778000	11745000	12902000	6115000	5783400	6445300	6755000	0				4	4	4	4.1	4.1	4.1	96.804	0.00035791	3.5504	146000000	10
P54103;E9Q9H2;E9Q9H3;Q3TRX6	P54103;E9Q9H2;E9Q9H3	DnaJ homolog subfamily C member 2;DnaJ homolog subfamily C member 2, N-terminally processed	Dnajc2	0	0	0	3246200	0	0	0	0				4	4	4	8.5	8.5	8.5	71.721	0	7.6514	621690000	13
E9Q9I2;E9Q9R9;F6YZU5;F6Z115;F6VMK9	E9Q9I2;E9Q9R9;F6YZU5		Dlg5	0	0	0	9420700	13818000	0	0	0				27	27	27	18.5	18.5	18.5	212.09	0	68.551	3444400000	66
E9Q9Q2;A0A087WQF6;A0A087WPF0;Q80ZH9;Q80TM6;Q9DCB4;F6TDX7;Q3URW7;F6Z9T5;Q9DCB4-7;Q80TM6-2;Q80TM6-3	E9Q9Q2;A0A087WQF6;A0A087WPF0;Q80ZH9		R3hdm1	0	0	5421500	4556600	0	0	0	0				4	4	4	5.4	5.4	5.4	124.39	0	10.619	162820000	14
Q9CZX2;E9Q9S2;A0A0U1RNE9;A0A0U1RNL8	Q9CZX2;E9Q9S2	Centrosomal protein of 89 kDa	Cep89	0	0	0	0	0	0	0	0				4	4	4	6.7	6.7	6.7	90.318	0	14.716	227590000	9
Q8C0T9;E9Q9T4	Q8C0T9;E9Q9T4	Adenylate cyclase type 10	Adcy10	0	0	0	0	0	0	0	0				1	1	1	1	1	1	186.41	0.0020298	2.868	514470000	7
E9QA22;E9Q624;Q3UMJ0;E9QA23;D3YY78;E9PXI9	E9QA22;E9Q624		Zfp644	0	0	0	0	0	0	0	0				15	15	15	14.7	14.7	14.7	148.44	0	34.065	1233300000	38
Q3UJK4;E9QA45;E9Q004;F7A4M1	Q3UJK4;E9QA45	GTP-binding protein 2	Gtpbp2	4172900	6007700	5719200	3823600	0	4406000	4891600	5748700				9	9	9	15.8	15.8	15.8	65.754	0	28.833	847770000	26
E9QAG4	E9QAG4		4930522L14Rik	0	0	0	0	0	0	0	0				4	2	2	5.9	3.3	3.3	78.472	0	4.9747	373310000	15
Q9QXP6;F6WPC3;Q99LD7;F6S742;E9QAG7;Q8C5V4;Q9QXP6-2	Q9QXP6;F6WPC3;Q99LD7;F6S742;E9QAG7;Q8C5V4;Q9QXP6-2	E3 ubiquitin-protein ligase makorin-1	Mkrn1	0	0	0	0	0	0	0	0				1	1	1	2.5	2.5	2.5	53.008	0.0035971	2.5011	44940000	4
Q6ZQ82;E9QAQ3;D3Z1X5;F6XTB7;F7D661;F6Q7M1;Q3U860	Q6ZQ82;E9QAQ3;D3Z1X5;F6XTB7	Rho GTPase-activating protein 26	Arhgap26	0	8446400	0	0	0	0	0	0				4	4	4	5.8	5.8	5.8	92.07	0	5.9448	493380000	14
Q6PDQ2;E9QAS5;E9QAS4;F6WR45	Q6PDQ2;E9QAS5;E9QAS4	Chromodomain-helicase-DNA-binding protein 4	Chd4	57548000	57228000	43665000	29141000	24572000	33804000	46989000	55991000				30	20	17	18.4	13	11.4	217.75	0	103.44	3104900000	96
E9QAT0;P35922-3;P35922;Q6AXB7;P35922-2;E9QAS8;P35922-5;P35922-4;P35922-6	E9QAT0;P35922-3;P35922;Q6AXB7;P35922-2;E9QAS8;P35922-5;P35922-4;P35922-6	Fragile X mental retardation protein 1 homolog	Fmr1	115510000	120460000	124710000	121140000	95382000	77229000	60261000	12207000				35	35	2	67.2	67.2	5.4	66.169	0	194.94	26846000000	199
E9QB02;Q68FL6;F6W0G8	E9QB02;Q68FL6	Methionine--tRNA ligase, cytoplasmic	Mars	76642000	39221000	38253000	657560000	13223000000	10238000000	13520000000	22650000000				50	50	50	60.3	60.3	60.3	102.37	0	323.31	175950000000	610
E9QJS0;G5E8U8;G5E8U5;Q80ZK0;D3Z6K5	E9QJS0;G5E8U8;G5E8U5;Q80ZK0	28S ribosomal protein S10, mitochondrial	Mrps10	129210000	133720000	122620000	77650000	41255000	43019000	37697000	54554000				5	5	5	42.5	42.5	42.5	18.698	0	38.43	2232600000	56
Q3UMQ8;E9QJT2	Q3UMQ8;E9QJT2	H/ACA ribonucleoprotein complex non-core subunit NAF1	Naf1	0	0	0	7781700	0	0	0	0				6	6	6	22.7	22.7	22.7	53.245	0	97.573	3295800000	33
Q68ED3;F8WI26;E9QJT6;F6UPY1	Q68ED3;F8WI26;E9QJT6	Non-canonical poly(A) RNA polymerase PAPD5	Papd5	0	0	0	14157000	0	0	0	0				14	14	14	43.4	43.4	43.4	69.703	0	135.87	3293500000	61
Q5XG71;E9QK83;A0A1W2P7L8;A0A1W2P6J9;A0A1W2P8D7	Q5XG71;E9QK83	Small subunit processome component 20 homolog	Utp20	1760100	4632700	3721300	56985000	19343000	23201000	14598000	6636400				64	64	64	27.4	27.4	27.4	317.74	0	323.31	20354000000	342
Q3UHX0;E9QKD1;A0A1Y7VN09;Q3UHX0-2;A0A1Y7VJP6;A0A1Y7VNA8	Q3UHX0;E9QKD1	Nucleolar protein 8	Nol8	0	0	0	0	2989700	0	0	0				9	9	9	10.4	10.4	10.4	128.63	0	18.111	775510000	20
E9QKE4;Q8BMG7;A0A0A6YWM5	E9QKE4;Q8BMG7;A0A0A6YWM5	Rab3 GTPase-activating protein non-catalytic subunit	Rab3gap2	0	0	0	0	0	0	0	0				2	2	2	1.9	1.9	1.9	154.64	0.0023427	2.7449	38798000	6
Q6PG16;E9QKG8;Q6PG16-2;E9Q4T0;Q6PG16-3;D6RI36;F6XR06	Q6PG16;E9QKG8;Q6PG16-2;E9Q4T0;Q6PG16-3	Holliday junction recognition protein	Hjurp	0	1610700	2950700	30053000	12458000	5058800	5475100	0				21	21	21	35.7	35.7	35.7	74.198	0	125.55	12543000000	156
E9QKK1;Q6RT24;A0A0G2JG58	E9QKK1;Q6RT24	Kinesin-like protein;Centromere-associated protein E	Cenpe	0	0	0	30141000	1997900	4598200	1990700	0				72	72	72	38.4	38.4	38.4	286.21	0	323.31	13375000000	250
E9QL43;A0A0R4J1K6;Q8CIC2-2	E9QL43		Nupl2	0	0	0	32740000	11482000	24937000	0	0				13	13	1	41.7	41.7	5	44.294	0	66.937	7917200000	77
Q0GNC1;E9QLA5;Q0GNC1-3;A0A1Y7VM80	Q0GNC1;E9QLA5;Q0GNC1-3;A0A1Y7VM80	Inverted formin-2	Inf2	0	0	0	0	0	0	0	0				2	2	2	2.6	2.6	2.6	138.56	0	5.2435	41626000	2
E9QLK7;E9PZA7;E9PWT1;A0A1D5RLL4;F7CGG2;Q80YV3;D3YY11	E9QLK7;E9PZA7;E9PWT1;A0A1D5RLL4;F7CGG2;Q80YV3	Transformation/transcription domain-associated protein	Trrap	3018600	2773100	1853900	18496000	4294500	6294800	1255200	8784400				83	83	83	26.2	26.2	26.2	435.8	0	323.31	19576000000	375
Q80TN7;E9QMF5	Q80TN7;E9QMF5	Neuron navigator 3	Nav3	0	0	0	0	0	0	0	0				6	6	6	5	5	5	252.3	0	41.948	486340000	14
E9QML5;Q61464;A0A0N4SVI8;E9QKZ7;Q61464-2;Q61464-5	E9QML5;Q61464;A0A0N4SVI8;E9QKZ7;Q61464-2;Q61464-5	Zinc finger protein 638	Zfml;Znf638	0	0	0	0	0	0	0	0				55	1	1	35.6	0.9	0.9	218.13	0	13.913	132990000	1
Q8CHY6;E9QMN5;A0A1I7Q4G8;A0A1D5RM58;A0A1D5RM07	Q8CHY6;E9QMN5;A0A1I7Q4G8	Transcriptional repressor p66 alpha	Gatad2a	6831100	17687000	24387000	14067000	7674600	5752400	9170200	4507500				16	16	16	36.1	36.1	36.1	67.333	0	93.576	2472800000	73
Q05512;E9QMP6;Q05512-2;Q3T9A3;F6ZS70;F6ZEX4;F7CVZ7;F7CRG8	Q05512;E9QMP6;Q05512-2;Q3T9A3;F6ZS70	Serine/threonine-protein kinase MARK2	Mark2	0	0	0	6673200	9617200	11733000	8692100	0				40	2	2	54.8	3.2	3.2	86.305	0	20.687	2010100000	30
E9QN31;Q922K7;A0A0N4SW16	E9QN31;Q922K7	Probable 28S rRNA (cytosine-C(5))-methyltransferase	Nop2	81338000	89723000	105850000	227280000	152420000	153150000	115660000	61290000				30	30	30	38.9	38.9	38.9	86.906	0	274.85	49068000000	289
Q99JP0;E9QNE9	Q99JP0;E9QNE9	Mitogen-activated protein kinase kinase kinase kinase 3;Mitogen-activated protein kinase kinase kinase kinase	Map4k3	0	0	0	0	0	0	0	0				1	1	1	1.2	1.2	1.2	101.12	0.0054175	2.1501	170000000	10
E9QNN1;O70133-2;Q3UR42	E9QNN1;O70133-2;Q3UR42	ATP-dependent RNA helicase A	Dhx9	408820000	549290000	533750000	612550000	482330000	548110000	404410000	392330000				68	68	2	53.4	53.4	2	149.69	0	323.31	208220000000	765
E9QNP3;F8WJ23;Q8VHD8	E9QNP3;F8WJ23;Q8VHD8	Hornerin	Hrnr	0	0	0	0	0	0	6966500	0				2	2	2	8.4	8.4	8.4	323.37	0	17.235	5906700	2
Q8VE65;E9QNT5	Q8VE65;E9QNT5	Transcription initiation factor TFIID subunit 12	Taf12	0	0	0	7586700	0	0	0	0				2	2	2	11.8	11.8	11.8	17.875	0	4.2732	811750000	21
Q7TPV2;E9QNZ2;Q7TPV2-2;Q7TPV2-3;F6Z1P8	Q7TPV2;E9QNZ2;Q7TPV2-2;Q7TPV2-3;F6Z1P8	E3 ubiquitin-protein ligase DZIP3	Dzip3	5557200	0	4461700	4030500	0	0	0	0				6	6	6	6.6	6.6	6.6	138.02	0	17.536	445490000	22
E9QP00	E9QP00		Tra2a	28998000	46745000	39447000	63108000	45699000	38111000	31112000	28205000				17	16	1	48.9	45.7	4.6	32.578	0	112.74	17601000000	151
Q6ZWQ0;E9QP46;Q6DFZ2;F6W8R9;Q6ZWQ0-3	Q6ZWQ0;E9QP46;Q6DFZ2	Nesprin-2	Syne2	0	0	0	0	0	0	0	0				4	4	4	0.5	0.5	0.5	782.72	0.0023482	2.7718	489750000	5
Q6PGF3;E9QP84;G3UW74;E9PWX0;E9QAH8;E9PZW4	Q6PGF3;E9QP84;G3UW74	Mediator of RNA polymerase II transcription subunit 16	Med16	0	0	0	0	0	0	0	0				7	7	7	10.5	10.5	10.5	91.785	0	18.947	635240000	18
Q4VA44;E9QPD3	Q4VA44;E9QPD3	Zinc finger protein 664	Znf664;Zfp664	0	0	0	0	0	0	0	0				1	1	1	10	10	10	30.326	0.0074836	1.9159	150210000	0
G5E8R3;E9QPD7;Q05920;A0A286YCC5	G5E8R3;E9QPD7;Q05920	Pyruvate carboxylase;Pyruvate carboxylase, mitochondrial	Pcx;Pc	100800000000	107960000000	116880000000	52735000000	73114000000	66025000000	75398000000	103030000000				97	97	96	73.4	73.4	73.3	129.7	0	323.31	1595300000000	2129
Q6A026;E9QPI5;A0A0J9YV33	Q6A026;E9QPI5	Sister chromatid cohesion protein PDS5 homolog A	Pds5a	0	0	0	0	0	0	0	0				7	6	6	7.3	6.8	6.8	150.33	0	16.213	533840000	10
E9QQ10;A0A140T8S1;H3BLL7	E9QQ10		Akap9	5185400	9113400	8369000	98573000	14353000	34034000	7490400	11418000				108	108	3	37.2	37.2	1.3	434.13	0	323.31	31053000000	556
Q5DU09;F2Z3V9;F2Z443;Q5DU09-2;E9PZ11	Q5DU09;F2Z3V9;F2Z443	Zinc finger protein 652	Znf652;Zfp652	0	0	0	8717200	4904900	4391100	0	0				11	11	11	21.4	21.4	21.4	69.44	0	77.494	4011200000	59
Q9DCN2;F2Z456;Q9DCN2-2;A0A0A0MQM3	Q9DCN2;F2Z456;Q9DCN2-2;A0A0A0MQM3	NADH-cytochrome b5 reductase 3;NADH-cytochrome b5 reductase 3 membrane-bound form;NADH-cytochrome b5 reductase 3 soluble form;NADH-cytochrome b5 reductase	Cyb5r3	13816000	17529000	16728000	10980000	23841000	21683000	24009000	26506000				7	7	7	28.6	28.6	28.6	34.127	0	15.569	1190100000	33
Q9R1C6;F2Z490	Q9R1C6;F2Z490	Diacylglycerol kinase epsilon	Dgke	0	0	0	0	0	0	0	0				2	2	2	4.4	4.4	4.4	63.634	0.0023522	2.789	680340000	6
Q6DIC0;F2Z4A9;H3BLH0;E9QAB8;H3BJK2	Q6DIC0;F2Z4A9;H3BLH0;E9QAB8;H3BJK2	Probable global transcription activator SNF2L2	Smarca2	0	0	4316900	0	0	0	0	0	+			8	2	2	5.8	1.4	1.4	180.25	1	-2	26681000	3
F2Z4B3;O35207	F2Z4B3;O35207	Cyclin-dependent kinase 2-associated protein 1	Cdk2ap1	0	0	0	0	0	0	0	0				1	1	1	14.9	14.9	14.9	9.6308	0.00069517	3.2056	51579000	3
O54949;F6QKY6	O54949;F6QKY6	Serine/threonine-protein kinase NLK	Nlk	0	0	0	0	0	0	0	6563500				1	1	1	2.5	2.5	2.5	58.312	0.0042098	2.3788	20081000	2
P47915;F6QL70;Q5M8M8;W4VSN7;A0A1L1SS27;A0A1L1SUN1;A0A1L1STJ3;F6YH22	P47915;F6QL70;Q5M8M8;W4VSN7;A0A1L1SS27	60S ribosomal protein L29	Rpl29;Gm17669;Gm3550	11870000	5649800	7603400	5238400	7756100	6038500	3993000	4436000				5	5	5	28.8	28.8	28.8	17.587	0	6.6948	220750000	20
F6QZB1;Q9CX48	F6QZB1;Q9CX48	Zinc finger CCHC domain-containing protein 10	Zcchc10	0	0	0	0	0	0	0	0				1	1	1	44.8	44.8	44.8	3.3249	0.0006805	2.9435	243040000	10
F6R9A8;Q99LG7	F6R9A8;Q99LG7		Zfp958	0	0	0	0	0	0	0	0				3	2	2	11.6	5.8	5.8	54.695	0	6.9648	357360000	6
Q9DBE8;F6RBY3	Q9DBE8;F6RBY3	Alpha-1,3/1,6-mannosyltransferase ALG2	Alg2	41898000	40214000	71981000	42227000	55179000	29568000	49988000	53309000				7	7	7	19	19	19	47.404	0	23.135	1169100000	34
Q8VHT7;F6RCF6;F6SIJ4;Q6NZQ6;Q6NZQ6-3;Q6NZQ6-2	Q8VHT7;F6RCF6;F6SIJ4	Transcription factor IIIA	Gtf3a	0	0	0	0	0	0	0	0				6	6	6	19.8	19.8	19.8	41.57	0	19.107	1759000000	41
F6RGI3	F6RGI3		Gm340	0	0	0	0	0	0	0	0				2	2	2	3.1	3.1	3.1	136.18	0	3.9357	72006000	3
Q9JHR7;F6RPJ9	Q9JHR7;F6RPJ9	Insulin-degrading enzyme	Ide	0	0	0	0	0	0	0	0				3	3	3	3	3	3	117.77	0.0026508	2.6197	480690000	7
Q8K1Z0;F6SFF5	Q8K1Z0;F6SFF5	Ubiquinone biosynthesis protein COQ9, mitochondrial	Coq9	0	0	0	0	0	0	0	0				1	1	1	8	8	8	35.082	0	8.7254	13235000	2
Q9DC16;F6SLP4	Q9DC16;F6SLP4	Endoplasmic reticulum-Golgi intermediate compartment protein 1	Ergic1	0	0	0	0	0	0	0	0				2	2	2	6.2	6.2	6.2	32.562	0.0026499	2.6189	329140000	11
Q91VA6;F6SQH7	Q91VA6;F6SQH7	Polymerase delta-interacting protein 2	Poldip2	13350000	13013000	13638000	7150300	0	0	0	0				2	2	2	5.7	5.7	5.7	41.87	0	4.0202	62271000	11
Q8BSF4;F6TVX7;E9PX91;F7C386;D3YY63;D3Z0X7;A0A0G2JEL6	Q8BSF4;F6TVX7;E9PX91;F7C386	Phosphatidylserine decarboxylase proenzyme;Phosphatidylserine decarboxylase alpha chain;Phosphatidylserine decarboxylase beta chain	Pisd;Gm20671	0	17257000	16209000	10505000	14829000	14400000	10736000	16406000				9	9	9	25.1	25.1	25.1	45.926	0	27.834	2010100000	47
Q66JY6;F6V695	Q66JY6;F6V695	Rho guanine nucleotide exchange factor 39	Arhgef39	0	0	0	0	0	0	0	0				1	1	1	4.1	4.1	4.1	39.106	0	5.1455	361920000	1
F6VAN0	F6VAN0	Cyclic AMP-dependent transcription factor ATF-6 alpha;Processed cyclic AMP-dependent transcription factor ATF-6 alpha	Atf6	5881800	12024000	9540000	8486400	9088600	10407000	7929900	11249000				6	6	6	10.7	10.7	10.7	72.694	0	16.771	1268500000	48
P68254;F6YY69;F6VW30;P68254-2	P68254;F6YY69;F6VW30;P68254-2	14-3-3 protein theta	Ywhaq	47500000	51211000	52822000	27040000	38524000	39746000	43700000	63347000				11	8	8	49.8	45.7	45.7	27.778	0	66.763	3493000000	56
Q8QZV7;F6W761	Q8QZV7;F6W761	Protein asunder homolog	Asun	0	0	0	0	0	0	0	0				2	2	2	3.4	3.4	3.4	82.779	0	4.1299	516600000	6
Q3TXU5;F6W7I2	Q3TXU5;F6W7I2	Deoxyhypusine synthase	Dhps	9315800	12305000	15442000	0	10785000	8340500	0	11490000				2	2	2	6	6	6	40.642	0	5.276	72584000	15
V9GXJ9;F6WIU1;Q8VDQ9	V9GXJ9;F6WIU1;Q8VDQ9	Protein KRI1 homolog	Kri1	17736000	0	0	10086000	12473000	9104600	0	0				12	12	12	29.6	29.6	29.6	68.631	0	124.25	2623300000	49
P55302;F6WMD1	P55302;F6WMD1	Alpha-2-macroglobulin receptor-associated protein	Lrpap1	0	0	0	0	0	0	0	0				1	1	1	3.6	3.6	3.6	42.215	0.00068634	3.0486	39251000	1
P70166;F6X7Z3;Q059Z2	P70166;F6X7Z3;Q059Z2	Cytoplasmic polyadenylation element-binding protein 1	Cpeb1	0	4428900	3790000	3695200	4191000	3868400	3525100	0				5	5	5	10.3	10.3	10.3	61.917	0	16.893	409780000	15
P29037;F6XYI9;Q91YM5;F8WJ67;Z4YMT0;Q6SJ95	P29037;F6XYI9;Q91YM5;F8WJ67;Z4YMT0;Q6SJ95	TATA-box-binding protein;TATA box-binding protein-like protein 2	Tbp;Tbpl2	0	0	0	0	0	0	0	0				3	3	3	11.1	11.1	11.1	34.709	0	9.4983	2926700000	18
P62270;F6YVP7;A0A1Y7VKY1;S4R1N6	P62270;F6YVP7;A0A1Y7VKY1;S4R1N6	40S ribosomal protein S18	Rps18;Gm10260	826190000	1063300000	1312000000	522640000	499940000	620810000	483580000	583810000				12	12	12	55.3	55.3	55.3	17.718	0	38.005	24185000000	131
F6ZBR8;O88286-3;O88286;G5E8J8;O88286-2	F6ZBR8;O88286-3;O88286;G5E8J8;O88286-2	Protein Wiz	Wiz	4770700	5418200	5698000	17214000	8374600	6063100	4893600	3757500				19	19	19	27.3	27.3	27.3	104.46	0	69.69	5525300000	126
F6ZDS4;Q7M739;F6RX08	F6ZDS4;Q7M739	Nucleoprotein TPR	Tpr	28265000	52181000	29718000	14549000	20627000	16437000	21341000	24601000				11	11	11	5.2	5.2	5.2	273.99	0	22.165	267500000	27
F6ZQA3	F6ZQA3		Numa1	0	0	0	0	0	0	0	0				29	1	1	50.7	2.3	2.3	82.882	0	19.896	178080000	5
O70325;S4R1E5;F7A8H6;O70325-2;O70325-3	O70325;S4R1E5;F7A8H6;O70325-2;O70325-3	Phospholipid hydroperoxide glutathione peroxidase, mitochondrial;Glutathione peroxidase	Gpx4	35780000	24496000	22860000	11675000	28579000	25171000	37190000	38960000				7	7	7	41.1	41.1	41.1	22.228	0	22.968	2471900000	45
Q6ZWZ6;F7AEH4;P63323;A0A1W2P7A1	Q6ZWZ6;F7AEH4;P63323;A0A1W2P7A1	40S ribosomal protein S12	Rps12	415030000	641240000	545200000	284860000	287070000	168110000	223480000	304060000				8	8	8	71.2	71.2	71.2	14.515	0	130.19	13862000000	112
F7BGR7;B0LM42;Q8VE92;Q8C7Q4;F6TBN8;J3QPA9;Q5CZX8;S4R1A6;Q8C7Q4-2	F7BGR7;B0LM42		Gm21992	0	2389500	0	0	9166500	10226000	0	16734000				14	6	6	34	13.6	13.6	52.791	0	10.257	465180000	15
Q8CFX3;F7BJK1	Q8CFX3;F7BJK1		Pcdh1	0	0	0	0	0	0	0	0				2	2	2	3.4	3.4	3.4	112.41	0	9.2979	205160000	8
F7BTU1	F7BTU1		Gm17332	0	0	0	0	0	0	0	0				1	1	1	41.4	41.4	41.4	3.4469	0.0053951	2.1135	93693000	0
Q9JL70;F7CK17;D3Z6Y5	Q9JL70;F7CK17;D3Z6Y5	Fanconi anemia group A protein homolog	Fanca	0	0	0	0	0	0	0	0				2	2	2	1.9	1.9	1.9	161.21	0.0044987	2.3058	115590000	5
F7CNM6	F7CNM6		1700056E22Rik	0	0	0	0	0	0	0	0	+			1	1	1	6	6	6	25.444	1	-2	329400000	1
F8VPK0;A0A286YCU6;A0A286YDT1;A0A286YD75	F8VPK0		Ttc37	1510900000	1821300000	1000100000	530970000	329020000	304390000	348230000	436460000				27	27	27	18.5	18.5	18.5	173.94	0	86.763	6108500000	149
Q99MI1;Q99MI1-2;V9GWT6;V9GXH3;V9GXF0;V9GXP8;F8VPM7;Q99MI1-4	Q99MI1;Q99MI1-2;V9GWT6;V9GXH3;V9GXF0;V9GXP8;F8VPM7;Q99MI1-4	ELKS/Rab6-interacting/CAST family member 1	Erc1	0	0	0	0	0	0	0	3490700				1	1	1	1.1	1.1	1.1	128.33	0.0023396	2.7386	10996000	7
F8VPP8	F8VPP8		Zc3h7b	17075000	10156000	32733000	216760000	146860000	151690000	41646000	8393800				49	49	49	56.9	56.9	56.9	110.29	0	323.31	60137000000	374
F8VPU2;E9Q805	F8VPU2	FERM, RhoGEF and pleckstrin domain-containing protein 1	Farp1	7983800	0	8090700	17715000	15035000	13014000	9577100	7035300				15	15	15	17.2	17.2	17.2	118.87	0	53.317	3859900000	85
P16373;F8VPX4	P16373;F8VPX4	Zinc finger protein 59	Zfp59	0	0	0	0	0	0	0	0				2	2	1	3.5	3.5	1.9	72.537	0	7.9467	284090000	7
F8VPY2;Q8C092	F8VPY2;Q8C092	Transcription initiation factor TFIID subunit 5	Taf5	0	0	0	27216000	10895000	14098000	0	0				23	23	23	42.4	42.4	42.4	86.951	0	198.59	7122600000	105
F8VPZ5	F8VPZ5		Ercc6	14476000	11991000	12687000	17181000	12394000	7433600	10500000	14329000				29	29	29	25.3	25.3	25.3	165.96	0	207.83	7383800000	122
Q6P907;F8VQ03;E9PYS3;E9QA56;E9PYS9	Q6P907;F8VQ03;E9PYS3;E9QA56;E9PYS9		Adam3	0	0	0	0	0	0	0	0				2	2	2	7.1	7.1	7.1	39.452	0.00069228	3.1635	146920000	3
F8VQ29;Q3UQP1;A0A0A6YXJ2	F8VQ29;Q3UQP1		Iqgap3	0	0	0	0	0	0	0	0				9	7	7	6.7	5.5	5.5	185.35	0	13.26	410210000	11
F8VQ54;Q8R418;Q8R418-2;A0A1Y7VJD6	F8VQ54;Q8R418;Q8R418-2	Endoribonuclease Dicer	Dicer1	33178000	31835000	35041000	115840000	105600000	129780000	133240000	121380000				64	64	64	42.9	42.9	42.9	215.77	0	323.31	37931000000	476
F8VQC1;E9Q740	F8VQC1;E9Q740	Signal recognition particle subunit SRP72	Srp72	124220000	131540000	130650000	437980000	242210000	262060000	189050000	58636000				38	38	38	59.5	59.5	59.5	74.656	0	323.31	131270000000	403
F8VQC7;A0A087WPX0;A0A087WQ25;A0A087WRS1;A0A087WP85;A0A087WP14;A0A087WQD0;A0A087WPW5;A0A087WP48	F8VQC7;A0A087WPX0;A0A087WQ25;A0A087WRS1;A0A087WP85;A0A087WP14;A0A087WQD0;A0A087WPW5;A0A087WP48		Ktn1	32935000	27160000	30105000	414650000	606440000	642940000	685730000	837490000				71	71	0	58.9	58.9	0	152.54	0	323.31	116950000000	788
Q8VHH5;F8VQE9;A0A1D5RMG4;A0A0G2JDW1;Q8VHH5-2;A0A0G2JER6	Q8VHH5;F8VQE9;A0A1D5RMG4;A0A0G2JDW1;Q8VHH5-2	Arf-GAP with GTPase, ANK repeat and PH domain-containing protein 3	Agap3	0	0	0	0	0	0	0	0				6	3	3	6.7	4.6	4.6	97.964	0.0039037	2.4457	313350000	4
F8VQG7;A0A0J9YUP5	F8VQG7;A0A0J9YUP5		N4bp2	0	0	0	9920400	0	2163000	0	0				18	18	18	17.5	17.5	17.5	184.7	0	117.99	2685300000	81
P83877;F8WGE7	P83877;F8WGE7	Thioredoxin-like protein 4A	Txnl4a	0	0	0	0	0	0	0	0	+			1	1	1	7.7	7.7	7.7	16.786	1	-2	148460000	4
Q9QYC0;Q9QYC0-2;F8WHZ9;F8WGR0;E9Q1K3;F6RDR0;D3Z0T1;A0A0J9YVI4	Q9QYC0;Q9QYC0-2;F8WHZ9;F8WGR0;E9Q1K3;F6RDR0	Alpha-adducin	Add1	22295000	9267200	10783000	14835000	6122300	7766500	13002000	15707000				3	3	3	5	5	5	80.646	0	4.9501	154290000	14
Q68FL4;F8WGT1;Q80SW1;E9PX77;H3BKT5;F8WI65;Q68FL4-2	Q68FL4;F8WGT1;Q80SW1;E9PX77;H3BKT5;F8WI65;Q68FL4-2	Putative adenosylhomocysteinase 3;Adenosylhomocysteinase;Putative adenosylhomocysteinase 2	Ahcyl2;Ahcyl1	0	0	0	0	0	0	0	0				2	2	2	5.2	5.2	5.2	66.899	0.0080446	1.8538	22977000	1
F8WGW3;Q497V5;Q497V5-2	F8WGW3;Q497V5;Q497V5-2	S1 RNA-binding domain-containing protein 1	Srbd1	7834300	7411900	5544300	373930000	227420000	233080000	134820000	8760300				58	58	58	61.9	61.9	61.9	110.19	0	323.31	109510000000	567
Q8CIE6;F8WHL2;F6XJN3	Q8CIE6;F8WHL2	Coatomer subunit alpha;Xenin;Proxenin;Coatomer subunit alpha	Copa	65636000	86533000	95160000	61070000	56226000	76566000	68453000	77925000				30	30	30	28	28	28	138.43	0	103.44	6134800000	165
Q61543;F8WHM5;E9PWD8	Q61543;F8WHM5	Golgi apparatus protein 1	Glg1	0	0	0	0	0	0	0	0				3	3	3	2.6	2.6	2.6	133.73	0	6.9384	635220000	18
F8WHN2;Q8VDS3;H3BK45;F6WJA6	F8WHN2;Q8VDS3;H3BK45;F6WJA6	Chromobox protein homolog 7	Cbx7	0	0	0	0	0	0	0	0				2	2	2	9.2	9.2	9.2	28.625	0	5.9971	351970000	2
Q7TPM1;F8WHT3;F7AYW2	Q7TPM1;F8WHT3	Protein PRRC2B	Prrc2b	0	0	0	0	0	0	0	0				5	1	1	3.2	1.3	1.3	160.91	0	72.094	43886000	9
Q4VA53;F8WHU5;Q4VA53-3;Q4VA53-2	Q4VA53;F8WHU5;Q4VA53-3;Q4VA53-2	Sister chromatid cohesion protein PDS5 homolog B	Pds5b	49200000	45632000	48876000	31805000	38164000	30551000	32902000	35561000				19	19	18	18.2	18.2	17.7	164.42	0	81.031	2935400000	91
F8WI22;A0A087WQA0;Q8K019-3;A0A087WRN1;A0A087WRF8	F8WI22;A0A087WQA0;Q8K019-3;A0A087WRN1	Bcl-2-associated transcription factor 1	Bclaf1	0	0	0	0	0	0	0	0				34	1	1	41.6	1.8	1.8	100.28	0.00035562	3.4891	539980000	9
Q8BRH4;F8WI37;Q8BRH4-2;G3UY45;G3UWZ3;G3UZC8;G3UWI5	Q8BRH4;F8WI37;Q8BRH4-2	Histone-lysine N-methyltransferase 2C;Histone-lysine N-methyltransferase	Kmt2c	0	0	0	4589600	0	2874300	0	0				37	37	37	11.5	11.5	11.5	540.18	0	256.16	4104500000	76
Q6P8I4;Q3TM89;F8WI88;D3YWA4	Q6P8I4;Q3TM89;F8WI88;D3YWA4	PEST proteolytic signal-containing nuclear protein	Pcnp	0	3677100	4131000	3922100	8459800	6991500	9109100	14525000				2	2	2	14	14	14	18.963	0	4.0289	514810000	15
P61211;F8WIB1	P61211;F8WIB1	ADP-ribosylation factor-like protein 1	Arl1	0	0	0	0	0	0	0	0				1	1	1	5	5	5	20.411	0.0023553	2.8013	234160000	8
P18242;F8WIR1;F6Y6L6	P18242;F8WIR1;F6Y6L6	Cathepsin D	Ctsd	0	0	0	0	0	0	0	0				2	2	2	4.9	4.9	4.9	44.953	0.00068376	2.9959	265690000	8
P14824;F8WIT2	P14824;F8WIT2	Annexin A6;Annexin	Anxa6	0	0	0	0	0	0	0	0				5	5	5	9.2	9.2	9.2	75.884	0	11.767	238760000	7
Q8BXR9;F8WIZ7;Q8BXR9-2;V9GXX3	Q8BXR9;F8WIZ7;Q8BXR9-2;V9GXX3	Oxysterol-binding protein-related protein 6;Oxysterol-binding protein	Osbpl6	0	0	0	0	0	0	0	0				2	2	2	2.3	2.3	2.3	108.92	0.00035474	3.4643	113950000	4
O08550;F8WJ40;F6W623	O08550;F8WJ40	Histone-lysine N-methyltransferase 2B;Histone-lysine N-methyltransferase	Kmt2b	0	0	0	0	0	0	0	0				3	2	2	1.7	1.4	1.4	294.82	0	5.0523	167960000	6
Q9ESV0;F8WJA0;A0A1Y7VKX7;A0A1Y7VLU4;A0A1Y7VK75;A0A1Y7VMS6	Q9ESV0;F8WJA0;A0A1Y7VKX7	ATP-dependent RNA helicase DDX24	Ddx24	37019000	30447000	68494000	36754000	19933000	28270000	16884000	28145000				23	23	23	33.8	33.8	33.8	96.428	0	225.6	6272100000	138
Q80X82;F8WJD4;S4R2Q3;D3Z2M2	Q80X82;F8WJD4	Symplekin	Sympk	0	0	0	10941000	0	0	0	0				16	16	16	19.2	19.2	19.2	142.28	0	49.032	2393000000	36
Q8BQR4;F8WJE3;Q8BQR4-2	Q8BQR4;F8WJE3;Q8BQR4-2	KAT8 regulatory NSL complex subunit 2	Kansl2	0	0	0	0	0	0	0	0				2	2	2	5.1	5.1	5.1	54.173	0	4.7598	86341000	1
F8WJF7;Q922B6;Q8C2K8	F8WJF7;Q922B6;Q8C2K8	E3 ubiquitin-protein ligase TRAF7	Traf7	68705000	87882000	89704000	57856000	0	39581000	41814000	62001000				5	5	5	7.9	7.9	7.9	74.455	0	8.4837	451150000	10
G3UVU2;Q62203;D3YW09;D3Z5A6	G3UVU2;Q62203;D3YW09	Splicing factor 3A subunit 2	Sf3a2	275250000	260170000	316540000	65716000	298390000	340180000	598140000	440890000				9	9	9	18.6	18.6	18.6	51.278	0	14.928	3802600000	74
G3UVV3;S4R2G4	G3UVV3		Zfp407	0	0	0	31637000	5355900	13765000	5532300	0				41	41	41	27.6	27.6	27.6	245.96	0	323.31	10842000000	224
G3UW82	G3UW82		Myh2	0	0	0	24060000	0	0	9520500	0				46	8	8	26.8	5.2	5.2	223.22	0	15.482	100690000	8
Q99K43;G3UW86;G3UXT4;G3UYX6;G3UXB1;G3UYZ3;G3UZL8	Q99K43;G3UW86	Protein regulator of cytokinesis 1	Prc1	0	0	0	0	0	0	0	0				39	1	1	64.3	1.8	1.8	70.289	0	4.8269	1150300000	8
Q80TS5;G3UW89;Q80TS5-2	Q80TS5;G3UW89;Q80TS5-2	Zinc finger protein 423	Znf423;Zfp423	0	0	0	0	0	0	0	0				1	1	1	0.9	0.9	0.9	145.35	0.00068942	3.1156	80308000	1
P14404;G3UYY9;G3UZ13;Q8CCA6;G3UWJ0;O35700;G3UYK2;G3UWT0;G3UZT5	P14404;G3UYY9;G3UZ13;Q8CCA6;G3UWJ0;O35700;G3UYK2;G3UWT0;G3UZT5	MDS1 and EVI1 complex locus protein EVI1	Mecom	0	0	0	0	0	0	0	0				1	1	1	1.3	1.3	1.3	116.85	0.0077543	1.8775	283550000	7
G3UWQ7	G3UWQ7		Prc1	34976000	33201000	0	197220000	114860000	135900000	49280000	21907000				40	40	2	64.8	64.8	4	72.088	0	323.31	70852000000	412
Q6Y7W8;G3UWR2;G3UYG6;G3UYR9;E9Q2M5;G3UZX7;Q6Y7W8-2;G3UZW5	Q6Y7W8;G3UWR2;G3UYG6;G3UYR9;E9Q2M5;G3UZX7	PERQ amino acid-rich with GYF domain-containing protein 2	Gigyf2	9015500	10298000	10577000	8784300	8654200	0	0	7586600				6	6	6	6.2	6.2	6.2	149.19	0	10.606	427440000	14
G3UWZ0;O88379;G3UZ82;G3UWK3;G3UZD1;G3UXR5	G3UWZ0;O88379	Bromodomain adjacent to zinc finger domain protein 1A	Baz1a	0	5353700	11603000	43770000	14360000	11304000	5682800	8576800				39	39	39	30.2	30.2	30.2	178.17	0	210.9	12888000000	183
Q60930;G3UX26;A0A286YCR8;D3YZT5;D3YUN8	Q60930;G3UX26;A0A286YCR8;D3YZT5	Voltage-dependent anion-selective channel protein 2	Vdac2	21454000	0	15167000	16688000	11005000	10364000	13685000	29090000				9	9	9	38.6	38.6	38.6	31.732	0	72.914	4053500000	57
P50171;G3UX44;P50171-2	P50171;G3UX44;P50171-2	Estradiol 17-beta-dehydrogenase 8	Hsd17b8;H2-Ke6	0	0	5876700	0	3800100	0	3688800	4461600				2	2	2	10	10	10	26.588	0.0023341	2.7241	16076000	4
G3UX50;Q3UKR0;O35613	G3UX50;Q3UKR0;O35613	Death domain-associated protein 6	Daxx	0	0	0	0	0	0	0	0				3	3	3	6.3	6.3	6.3	77.208	0	7.8865	449980000	11
Q99N84;G3UYQ9;G3UYX8;G3UX79	Q99N84;G3UYQ9;G3UYX8;G3UX79	28S ribosomal protein S18b, mitochondrial	Mrps18b	9361300	12763000	40650000	5500500	5041600	0	0	3961600				3	3	3	12.6	12.6	12.6	28.702	0	5.4508	845870000	23
G3UXA6;G8JL74;Q8BHD7-2;G3UZ01;F7C521;G3UY95;G3UXZ8;B2RU80;G3UXZ6;A0A1W2P7W3	G3UXA6;G8JL74;Q8BHD7-2;G3UZ01	Polypyrimidine tract-binding protein 3	Ptbp3	78973000	99359000	79372000	215440000	120270000	113910000	48319000	28779000				23	20	3	59.6	56.9	8.8	59.784	0	323.31	41190000000	176
P16951;G3UXC3;P16951-2;F6Z2B2;P16951-3;A2AQE9;A2AQF0	P16951;G3UXC3;P16951-2;F6Z2B2;P16951-3;A2AQE9	Cyclic AMP-dependent transcription factor ATF-2	Atf2	0	0	0	0	0	0	0	0				4	4	4	17	17	17	52.297	0	61.363	720930000	15
Q9D7G0;G3UXL2;Q9CS42	Q9D7G0;G3UXL2;Q9CS42	Ribose-phosphate pyrophosphokinase 1;Ribose-phosphate pyrophosphokinase 2	Prps1;Prps1l3;Prps2	4738400	9611900	8427100	4327400	8329200	10347000	7328200	11645000				6	6	3	24.8	24.8	14.5	34.834	0	23.749	632400000	31
P56959;G3UXT7;Q8CFQ9;Q8BQ46;G3UZD2;Q91VQ2;F6QCI0	P56959;G3UXT7;Q8CFQ9	RNA-binding protein FUS	Fus	184640000	167860000	151560000	93791000	72531000	106500000	143770000	150570000				8	8	8	14.5	14.5	14.5	52.673	0	28.485	3720600000	62
G3UY19;G3XA79	G3UY19;G3XA79		Prc1	0	0	0	0	0	0	0	0				37	1	1	62.5	2.3	2.3	66.505	0	5.4648	1076900000	6
Q8CCS6;G3UY42;Q8CCS6-2;D3YUB9;D3Z5F7;D3Z055;G3UWS5;G3UX74;Q5XFR0;B7ZP52	Q8CCS6;G3UY42;Q8CCS6-2;D3YUB9;D3Z5F7;D3Z055;G3UWS5	Polyadenylate-binding protein 2	Pabpn1;Gm20521	59497000	114480000	120260000	171050000	106320000	93809000	39854000	23120000				14	14	14	55.3	55.3	55.3	32.296	0	279.87	52323000000	173
O35450;G3UY63	O35450;G3UY63	FK506-binding protein-like	Fkbpl	0	0	0	0	0	0	0	0	+			1	1	1	3.5	3.5	3.5	38.301	1	-2	13144000	1
Q9ESZ8;Q3UHU8;G3UYD0;Q9ESZ8-5;Q9ESZ8-4;Q9ESZ8-3;Q9ESZ8-6;Q9ESZ8-2;G3UYJ6;G3UYD7;G3UZU4;G3UX27;G3UWV2;Q99NI3	Q9ESZ8;Q3UHU8;G3UYD0;Q9ESZ8-5;Q9ESZ8-4;Q9ESZ8-3;Q9ESZ8-6;Q9ESZ8-2;G3UYJ6	General transcription factor II-I	Gtf2i	0	12265000	0	0	0	0	0	0				10	10	10	12.3	12.3	12.3	112.26	0	18.53	1096700000	29
O35668;G3UYE4;O35668-2	O35668;G3UYE4;O35668-2	Huntingtin-associated protein 1	Hap1	0	0	0	0	0	0	0	2009900				1	1	1	1.8	1.8	1.8	70.115	0.0074673	1.9014	12038000	5
Q03958;G3UYF9	Q03958;G3UYF9	Prefoldin subunit 6	Pfdn6	0	5305500	0	5585000	0	0	0	0				5	5	5	46.5	46.5	46.5	14.454	0	22.036	732390000	14
Q9Z1X2;G3UYQ3;Q9Z1X2-2	Q9Z1X2;G3UYQ3;Q9Z1X2-2	Phosphatidylserine synthase 2	Ptdss2	0	0	0	0	0	0	0	2211500				1	1	1	2.7	2.7	2.7	55.02	0.0045016	2.3102	12800000	1
Q9DBF1;G3UYR8;Q9DBF1-2	Q9DBF1;G3UYR8;Q9DBF1-2	Alpha-aminoadipic semialdehyde dehydrogenase	Aldh7a1	9745500	11397000	10897000	0	0	0	0	0				2	2	2	3.5	3.5	3.5	58.861	0.00068097	2.9495	40805000	4
G3UYU0;Q3UE17;Q69Z36;F8WJD6;D3YTR3;Q3UE17-2	G3UYU0		Mex3a	0	0	0	10327000	0	0	0	0				10	10	9	26	26	26	54.224	0	68.418	2055400000	33
O08917;G3UYU4	O08917;G3UYU4	Flotillin-1	Flot1	0	0	0	0	0	0	8258200	0				3	3	3	11	11	11	47.513	0.0044973	2.3037	527200000	3
G3UZ31;Q9D8C6	G3UZ31;Q9D8C6	Mediator of RNA polymerase II transcription subunit 11	Med11	0	0	0	0	0	0	0	0				3	3	3	39.4	39.4	39.4	14.062	0	16.549	504880000	19
Q921I2;G3UZG5;G3UZ63;G3X961	Q921I2;G3UZG5;G3UZ63;G3X961	Kelch domain-containing protein 4	Klhdc4	12354000	13686000	14607000	4318600	1480800	0	2262400	2516100				4	4	4	9.6	9.6	9.6	64.86	0	16.935	189410000	13
P99029;G3UZJ4;P99029-2;H3BJQ7	P99029;G3UZJ4;P99029-2;H3BJQ7	Peroxiredoxin-5, mitochondrial	Prdx5	0	0	0	1376400	0	0	0	0				2	2	2	11.9	11.9	11.9	21.897	0.0065769	1.9535	28465000	3
G3UZJ9	G3UZJ9		Rbms3	0	0	0	6696300	0	0	0	0				10	1	1	67	14.1	14.1	22.707	0	24.82	43770000	4
P97493;G3UZY2	P97493;G3UZY2	Thioredoxin, mitochondrial	Txn2	0	0	0	0	0	0	0	0				1	1	1	9	9	9	18.255	0.00070497	3.3807	128340000	2
O89090;G3X8Q0;O89090-2;E9Q0S7;E9Q2V3;E9Q113	O89090;G3X8Q0;O89090-2	Transcription factor Sp1	Sp1	0	0	0	0	0	0	0	0				3	3	3	8.2	8.2	8.2	80.731	0	65.586	385890000	11
G3X8Q1;A0A1W2P8C4	G3X8Q1		Cabin1	0	0	0	0	0	0	0	0				6	6	6	3.9	3.9	3.9	243.17	0	17.78	575910000	11
Q9CQV7;G3X8S1;Q9CQV7-3;Q9CQV7-2	Q9CQV7;G3X8S1;Q9CQV7-3;Q9CQV7-2	Mitochondrial import inner membrane translocase subunit TIM14	Dnajc19	0	0	0	0	0	0	0	0				1	1	1	16.4	16.4	16.4	12.436	0	5.215	0	1
G3X8S8;Q8R3W5	G3X8S8;Q8R3W5	tRNA-splicing endonuclease subunit Sen15	Tsen15	0	0	0	0	0	0	0	0				1	1	1	10.1	10.1	10.1	18.529	0.0023326	2.7164	160390000	2
Q0P678;G3X8T2;H3BIW0;H3BJJ9;H3BKL4	Q0P678;G3X8T2;H3BIW0	Zinc finger CCCH domain-containing protein 18	Zc3h18	95418000	130450000	72979000	87077000	69363000	69632000	69951000	56736000				23	23	17	32.6	32.6	21.3	105.69	0	215.43	17130000000	176
G3X922;D4AFX7;A0A087WRC9;A0A087WS25;A0A1L1STR9	G3X922;D4AFX7		Dnajc13	85635000	124890000	109780000	164630000	107520000	122270000	76503000	52266000				76	76	76	40.1	40.1	40.1	254.44	0	323.31	47566000000	440
G3X926;Q9JJ80;S4R1Y5;S4R2H5;S4R2R2	G3X926;Q9JJ80;S4R1Y5;S4R2H5	Ribosome production factor 2 homolog	Rpf2	22351000	22895000	0	47282000	38886000	35629000	16431000	23369000				15	15	15	53.8	53.8	53.8	31.471	0	110.34	15064000000	105
Q6NZC7;G3X928	Q6NZC7;G3X928	SEC23-interacting protein	Sec23ip	0	0	0	0	0	0	0	0				6	6	6	8.5	8.5	8.5	110.78	0	13.993	217970000	13
Q920B9;G3X956	Q920B9;G3X956	FACT complex subunit SPT16	Supt16h;Supt16	243300000	200460000	191230000	120770000	113340000	104600000	127910000	170040000				24	24	24	27.8	27.8	27.8	119.82	0	116.16	4341900000	141
O35711;G3X957;O35711-2;O35711-4;A0A140LJ14	O35711;G3X957;O35711-2;O35711-4	Liprin-beta-2	Ppfibp2	0	0	0	0	0	0	0	0				3	2	2	4.2	2.9	2.9	98.752	0.0048139	2.2849	158530000	2
Q8K2H1;G3X959;G3UWD4;Q3UBL8;Q8K2H1-2	Q8K2H1;G3X959;G3UWD4;Q3UBL8;Q8K2H1-2	Periphilin-1	Pphln1	0	0	0	0	0	0	0	0				2	2	2	7.9	7.9	7.9	43.835	0	5.2167	579860000	10
G3X963;Q8CDM1;Q8CDM1-2	G3X963;Q8CDM1	ATPase family AAA domain-containing protein 2	Atad2	0	0	0	0	0	0	0	0				5	5	5	6.1	6.1	6.1	155.28	0	19.179	177100000	7
G3X9B1;A0A1Y7VNI1;A0A1Y7VNG8	G3X9B1		Heatr1	39817000	44746000	34191000	21379000	29877000	22393000	28636000	28660000				19	19	19	9.3	9.3	9.3	242.07	0	40.809	1411500000	61
G3X9G7-2;G3X9G7	G3X9G7-2;G3X9G7	Zinc finger protein 809	Zfp809	0	0	0	0	0	0	0	0				4	4	4	13.6	13.6	13.6	41.446	0	18.777	488590000	13
Q9ER88;G3X9M0;A0A0R4J1B9;Q9ER88-2;G3UWZ6;G3UWJ4;G3UZC0;G3UWM7;G3UWR5;G3UYM6;G3UYP3	Q9ER88;G3X9M0;A0A0R4J1B9;Q9ER88-2;G3UWZ6	28S ribosomal protein S29, mitochondrial	Dap3	108820000	153590000	134720000	89078000	48678000	35938000	43292000	44562000				16	16	16	43.7	43.7	43.7	44.699	0	103.51	12349000000	156
Q8CDD9;G5E8M8;G3X9P5	Q8CDD9;G5E8M8;G3X9P5	Ligand-dependent nuclear receptor-interacting factor 1	Lrif1	0	0	0	0	0	0	0	1872900	+			1	1	1	1.3	1.3	1.3	82.997	1	-2	12298000	2
G3X9T1;D3YV82	G3X9T1		Zfp715	0	0	0	0	0	0	0	0				8	7	7	12.8	11.7	11.7	100.73	0	14.954	729070000	19
G5E8G0;G3X9W0;F6ZV59;Q60668-4;Q60668-2;F6SHF3;E9Q5B6;F7A465;A0A0G2JFL4	G5E8G0;G3X9W0;F6ZV59;Q60668-4;Q60668-2;F6SHF3	Heterogeneous nuclear ribonucleoprotein D0	Hnrnpd	0	0	0	0	0	0	0	0				19	1	1	43.9	4.2	4.2	30.608	0.0063091	2.0258	33481000	4
G3X9Z4;F6UFZ5;Q80V88	G3X9Z4;F6UFZ5		Pcf11	0	0	0	14520000	9094800	10473000	0	0				27	27	27	23.2	23.2	23.2	172.72	0	145.97	6435600000	105
G3XA08;P10076	G3XA08;P10076	Zinc finger protein 26	Zfp26	0	0	0	0	0	0	0	0				7	7	6	9.9	9.9	9	108.75	0	20.392	744600000	23
G3XA30	G3XA30		Nsmce4a	0	0	0	0	0	0	0	0				2	2	2	9.4	9.4	9.4	43.752	0	15.64	249110000	4
Q6PGE4;G3XA34	Q6PGE4;G3XA34	Zinc finger protein 316	Znf316;Zfp316	0	0	0	0	0	0	0	0	+			1	1	1	1.2	1.2	1.2	110.81	1	-2	19125000	1
G3XA57;G3XA57-2;G3UW57	G3XA57;G3XA57-2;G3UW57	Rab11 family-interacting protein 2	Rab11fip2	1905300	3870500	0	26928000	5497800	9577300	3133500	0				18	18	18	46.9	46.9	46.9	58.206	0	208.69	7444500000	107
G5E837;F6T088;Q9D968;F6T0G2	G5E837		Hcfc2	0	0	0	0	0	0	0	0				9	9	9	14.5	14.5	14.5	79.434	0	11.567	526160000	15
Q99NB9;G5E866;A0A087WNS2	Q99NB9;G5E866	Splicing factor 3B subunit 1	Sf3b1	1110800000	1087600000	1195800000	780550000	465490000	431890000	350980000	352530000				79	79	79	67.9	67.9	67.9	145.81	0	323.31	150920000000	906
G5E870;A0A087WNZ7;A0A087WRV6;A0A0B4J1N9;A0A087WSG4;A0A087WP92;Q3TP48;A0A087WQ02	G5E870;A0A087WNZ7	E3 ubiquitin-protein ligase TRIP12	Trip12	5231200	2950200	2688800	24921000	8727700	8367900	3933400	2849300				35	35	35	25	25	25	224.13	0	271.98	10585000000	172
Q3TUH1;G5E881;G3UWL8;G3UYJ1;Q3TUH1-2;D6RGT1	Q3TUH1;G5E881;G3UWL8	Phosphatidate cytidylyltransferase, mitochondrial	Tamm41	0	0	0	9177200	0	7559000	0	0				8	8	8	31.2	31.2	31.2	37.827	0	22.726	1834300000	31
Q923Z3;G5E889;D6RCK0	Q923Z3;G5E889	Protein MTO1 homolog, mitochondrial	Mto1	0	0	0	0	0	0	0	0				3	3	3	5.1	5.1	5.1	74.331	0	5.633	155250000	7
G5E8A7;Q80XS6;A0A140LI35	G5E8A7;Q80XS6	Protein Smaug homolog 2	Samd4b	1369400	0	1833300	0	46775000	91207000	97715000	74553000				5	5	5	7.3	7.3	7.3	74.993	0	8.1493	318220000	14
G5E8B9	G5E8B9		Zbtb11	0	0	0	0	0	0	0	0				10	10	10	15.1	15.1	15.1	118.56	0	56.525	2471800000	30
Q8K1X1;G5E8J3	Q8K1X1;G5E8J3	WD repeat-containing protein 11	Wdr11	0	0	0	0	0	0	0	3547400	+			1	1	1	0.6	0.6	0.6	135.94	1	-2	7747800	1
Q61083;G5E8L8	Q61083;G5E8L8	Mitogen-activated protein kinase kinase kinase 2	Map3k2	19968000	19634000	19800000	12993000	11011000	9898500	12201000	16023000				4	4	3	6.6	6.6	5.2	69.573	0	8.829	148000000	15
Q9JLV6;G5E8N7;Q9JLV6-2;A0A0J9YVJ6;E9Q9A5;A0A140LIZ1;A0A0J9YV48;A0A0J9YTV1;A0A0J9YUF9	Q9JLV6;G5E8N7;Q9JLV6-2;A0A0J9YVJ6;E9Q9A5	Bifunctional polynucleotide phosphatase/kinase;Polynucleotide 3-phosphatase;Polynucleotide 5-hydroxyl-kinase	Pnkp	0	0	0	0	0	0	0	0				14	14	14	25.9	25.9	25.9	57.223	0	86.322	3105400000	43
O08967;G5E8Q4	O08967;G5E8Q4	Cytohesin-3	Cyth3	0	0	0	0	0	0	0	0				2	2	2	7.5	7.5	7.5	46.279	0.0074557	1.8877	93334000	2
Q922D4;G5E8R4;Q922D4-2;A0A286YCG3;A0A286YE88	Q922D4;G5E8R4;Q922D4-2;A0A286YCG3;A0A286YE88	Serine/threonine-protein phosphatase 6 regulatory subunit 3	Ppp6r3	0	0	0	0	0	0	0	0				2	2	2	2.5	2.5	2.5	94.652	0.0095502	1.8026	294290000	5
O88196;G5E8T2;O88196-6;O88196-3;O88196-2;O88196-4;O88196-5;D6RFU5;D6RDD2;D6RD03;D6RHT6;A0A0R4J1T2;D3Z485;D3Z2K0;G5E8U3;D3Z502;D3YZ03;F6XYB0;D3Z3E5;D3YZA6;F6ZS17;F7DAQ7;D3Z330	O88196;G5E8T2;O88196-6;O88196-3;O88196-2;O88196-4;O88196-5;D6RFU5;D6RDD2;D6RD03;D6RHT6;A0A0R4J1T2	E3 ubiquitin-protein ligase TTC3	Ttc3	0	0	14721000	19074000	10187000	13958000	26900000	36953000				24	24	24	16.3	16.3	16.3	223.93	0	87.089	5471400000	93
G5E8T3;Q9D104;Q9D7A6;D6RHP8	G5E8T3;Q9D104;Q9D7A6	Signal recognition particle 19 kDa protein	Srp19	0	0	0	10377000	8969600	6113000	0	0				6	6	6	60	60	60	13.621	0	20.984	2069300000	40
G5E8V8;F6RPD4	G5E8V8;F6RPD4		Phax	2371300000	2764000000	2724100000	1502600000	15862000000	16767000000	15635000000	26879000000				24	24	1	59.2	59.2	2.8	40.866	0	152.62	102310000000	345
G5E8Z2	G5E8Z2	Transcription initiation factor TFIID subunit 4B	Taf4b	0	0	0	0	0	0	0	0				10	8	8	14.3	12.6	12.6	90.083	0	17.239	995980000	30
Q8VEM8;G5E902;E9PX16	Q8VEM8;G5E902	Phosphate carrier protein, mitochondrial	Slc25a3	120450000	123670000	168350000	89654000	106700000	83863000	97872000	143800000				9	9	9	24.6	24.6	24.6	39.632	0	23.97	3277100000	50
Q80XN4;G5E905	Q80XN4;G5E905		Zfp871	0	60896000	0	45433000	0	52489000	0	0				7	7	7	15.9	15.9	15.9	69.344	0	33.34	3158900000	42
G5E924;G3UY56;G3UYY3	G5E924		Hnrnpl	1507700000	1864200000	1775600000	870980000	577400000	587190000	519610000	814390000				44	44	7	84.2	84.2	10.9	66.821	0	323.31	180540000000	535
Q8BW56;G8JL42;Q8BW56-2;A0A0A0MQK2;A0A0A0MQI8;B1AY88;B1AY87	Q8BW56;G8JL42;Q8BW56-2;A0A0A0MQK2	Glycosyltransferase-like domain-containing protein 1	Gtdc1	0	0	0	0	0	0	0	0				4	4	4	13	13	13	51.016	0	6.7959	446680000	8
Q6NVF9;H3BJ30;H3BJW3;H3BKW0;H3BLM9	Q6NVF9;H3BJ30;H3BJW3	Cleavage and polyadenylation specificity factor subunit 6	Cpsf6	17047000	24864000	25366000	22147000	14465000	13791000	15432000	13186000				7	7	7	18.9	18.9	18.9	59.152	0	42.034	394290000	22
H3BJC4;I1E4Y2;P81270-3;P81270;P81270-2;H3BKX4;E9PY05;D3YU51;P81270-4	H3BJC4;I1E4Y2;P81270-3;P81270;P81270-2;H3BKX4;E9PY05;D3YU51;P81270-4	Transcriptional regulator ERG	Erg	0	0	0	0	0	13106000	0	0				2	2	2	9.9	9.9	9.9	41.385	0.0039075	2.4566	368890000	2
Q7TN74;H3BKQ7;H3BJD0;H3BL28;H3BJD6	Q7TN74;H3BKQ7;H3BJD0;H3BL28;H3BJD6		Ppp1r9a	0	0	0	0	0	0	0	1928200				1	1	1	1	1	1	122.95	0.0023537	2.7939	12959000	6
Q5NCX5;H3BK72;H3BJZ3;Q5NCX5-2;H9H9T3;H3BLC3	Q5NCX5;H3BK72;H3BJZ3;Q5NCX5-2;H9H9T3	Neuralized-like protein 4	Neurl4	0	0	0	0	0	0	0	0				7	7	7	8.3	8.3	8.3	167.64	0	17.601	814960000	15
Q8R2K4;K3W4L1;H3BK01;A0A087WQC4;H3BJR2;Q8R2K4-2	Q8R2K4;K3W4L1;H3BK01;A0A087WQC4;H3BJR2;Q8R2K4-2	TAF6-like RNA polymerase II p300/CBP-associated factor-associated factor 65 kDa subunit 6L	Taf6l	0	0	0	16193000	12158000	11980000	10919000	0				11	11	11	22.4	22.4	22.4	67.235	0	36.478	2303100000	37
Q8VI24;H3BKH3;Q8VI24-2;Q60611;E9PVB7	Q8VI24;H3BKH3;Q8VI24-2;Q60611;E9PVB7	DNA-binding protein SATB2;DNA-binding protein SATB;DNA-binding protein SATB1	Satb2;Satb1	0	3471400	7212200	0	0	0	3046500	0				2	2	2	2.6	2.6	2.6	82.558	0.0023302	2.6937	25629000	6
Q60875;H3BKH9;H3BJU7;H3BJX8;H3BJ45;H3BJ40;Q60875-5;Q60875-4;Q60875-2;Q60875-3;H3BL15;H3BLF9;H3BJ59;H3BLJ1;H3BIX8;H3BJM4;H3BJ48	Q60875;H3BKH9;H3BJU7;H3BJX8;H3BJ45;H3BJ40;Q60875-5;Q60875-4;Q60875-2;Q60875-3	Rho guanine nucleotide exchange factor 2	Arhgef2	22978000	20572000	17339000	79797000	56106000	47909000	40436000	7797800				37	37	37	49.6	49.6	49.6	111.97	0	215.67	21113000000	230
Q4KWH5;I1E4X4;H3BKK4;I1E4X6;Q4KWH5-2;A0A0A0MQM2;Q4KWH5-4;Q4KWH5-3;H3BKE1;Q4KWH5-5;H3BKX1;E0CY47	Q4KWH5;I1E4X4;H3BKK4;I1E4X6;Q4KWH5-2;A0A0A0MQM2;Q4KWH5-4;Q4KWH5-3;H3BKE1	1-phosphatidylinositol 4,5-bisphosphate phosphodiesterase eta-1;Phosphoinositide phospholipase C	Plch1	0	0	0	12182000	0	7702700	0	0				21	21	20	16.3	16.3	15.9	187.74	0	102.81	3325200000	73
H3BKP8;H3BL88;H3BJL2	H3BKP8;H3BL88;H3BJL2		9930021J03Rik	0	0	0	0	0	0	0	0				4	4	4	2.9	2.9	2.9	218.92	0	7.421	262150000	7
P62874;H3BLF7;H3BKR2	P62874;H3BLF7;H3BKR2	Guanine nucleotide-binding protein G(I)/G(S)/G(T) subunit beta-1	Gnb1	0	0	0	0	0	0	0	0				4	1	1	13.5	4.1	4.1	37.377	0	20.945	254700000	3
Q9Z319;H3BLR7;H3BKS9;H3BLB2;Q9Z319-2	Q9Z319;H3BLR7;H3BKS9;H3BLB2;Q9Z319-2	Atrial natriuretic peptide-converting enzyme;Atrial natriuretic peptide-converting enzyme, N-terminal propeptide;Atrial natriuretic peptide-converting enzyme, activated protease fragment;Atrial natriuretic peptide-converting enzyme, 180 kDa soluble fragment	Corin	0	0	0	0	0	0	16020000	0	+			1	1	1	1	1	1	123	1	-2	117570000	1
P56581;H3BL22;P56581-2;H3BLR1;D3Z417;H3BJJ4	P56581;H3BL22;P56581-2;H3BLR1;D3Z417	G/T mismatch-specific thymine DNA glycosylase	Tdg	0	0	0	0	0	0	0	0				4	4	4	10.9	10.9	10.9	46.879	0	8.3292	558800000	14
H3BL37;F6R3V4;H3BK88	H3BL37;F6R3V4		Tcof1	68648000	86114000	77066000	1011500000	468400000	548550000	378350000	44189000				65	65	3	66.3	66.3	4.5	138.55	0	323.31	208380000000	701
H7BX14;Q8BMZ5-2;Q8BMZ5;A0A0U1RPF7;D3YZ84;D3YY06;D3YWG5;D6RH65;A0A0U1RNS7;A0A0U1RNH2	H7BX14;Q8BMZ5-2;Q8BMZ5;A0A0U1RPF7;D3YZ84;D3YY06;D3YWG5;D6RH65	tRNA-splicing endonuclease subunit Sen34	Tsen34	60562000	56633000	42932000	25209000	95170000	86767000	55086000	60245000				9	9	9	36.5	36.5	36.5	33.828	0	42.046	1175700000	45
H7BX26;A0A0A6YX99;Q6A065-3;A0A0A6YVZ3;Q6A065-2;A0A0A6YXT4;A0A0A6YWV9;A0A0A6YXR9;Q80U49;B9EIX2;Q80U49-2	H7BX26		Cep170	60384000	69732000	54821000	824980000	395100000	432890000	256870000	47683000				101	101	2	69.8	69.8	3.4	173.94	0	323.31	197530000000	1039
Q9Z2Q2;H7BX94;Q9Z2Q2-2;K4DI66;F6ZLH4;Q9Z2Q2-3;E9QKQ3;D3Z5V3	Q9Z2Q2;H7BX94;Q9Z2Q2-2;K4DI66;F6ZLH4;Q9Z2Q2-3	Lysine-rich nucleolar protein 1	Knop1	0	11621000	4439300	121120000	66629000	67030000	49026000	9736800				27	27	27	45.6	45.6	45.6	53.846	0	252.13	34237000000	224
Q6PDM2;H7BX95;Q6PDM2-3;Q6PDM2-2;F7AI47;F6QXN3	Q6PDM2;H7BX95;Q6PDM2-3;Q6PDM2-2	Serine/arginine-rich splicing factor 1	Srsf1	615780000	642010000	528880000	358620000	359970000	345950000	256460000	384620000				21	21	20	61.7	61.7	61.7	27.744	0	132.71	41812000000	255
Q9QX47;H9KV00;Q9QX47-3;H9KV01;H9KV15;Q9QX47-4;Q9QX47-2;H9KV02;F7CU80	Q9QX47;H9KV00;Q9QX47-3;H9KV01;H9KV15;Q9QX47-4;Q9QX47-2	Protein SON	Son	117430000	127900000	134930000	95179000	98947000	89787000	98953000	99861000				35	35	35	20.3	20.3	20.3	265.65	0	171.29	7889000000	219
Q8C827;J3JS23;Q8C827-2;Q8C827-3;J3JS22	Q8C827;J3JS23;Q8C827-2;Q8C827-3	Zinc finger protein 62	Zfp62	0	3419600	0	3501300	2750600	0	2348000	0				11	11	11	16.5	16.5	16.5	104.81	0	29.899	1199300000	32
Q9WV70;J3QK52;Q8BHX6	Q9WV70;J3QK52;Q8BHX6	Nucleolar complex protein 2 homolog	Noc2l	0	0	0	0	0	0	0	0				6	6	6	8.3	8.3	8.3	85.423	0	11.841	767250000	17
Q80UU1;J3QM81;J3QPB4;J3KMQ5;Q80UU1-2	Q80UU1;J3QM81	Ankyrin repeat and zinc finger domain-containing protein 1	Ankzf1	0	0	0	0	0	0	0	0				9	9	9	16.6	16.6	16.6	82.975	0	17.018	750840000	16
Q60931;J3QMG3	Q60931;J3QMG3	Voltage-dependent anion-selective channel protein 3	Vdac3	21463000	20979000	21356000	11663000	13493000	14738000	21421000	33747000				8	8	8	38.2	38.2	38.2	30.752	0	100.58	4008300000	62
J3QMI2;Q8BHK4;Q6P5N6;A0A0J9YUH8;A0A0J9YUA4	J3QMI2;Q8BHK4		Zfp799	0	0	0	0	0	0	0	0				4	4	4	6.8	6.8	6.8	74.684	0	7.1414	281040000	10
J3QMI4	J3QMI4		Calhm3	0	2109100	0	0	0	0	0	0	+			1	1	1	2.9	2.9	2.9	39.327	1	-2	6663000	1
Q5I012;Q5I012-3;J3QNE8;Q5I012-4;Q5I012-2	Q5I012;Q5I012-3;J3QNE8;Q5I012-4;Q5I012-2	Putative sodium-coupled neutral amino acid transporter 10	Slc38a10	0	0	0	0	0	0	0	0				1	1	1	1.4	1.4	1.4	117.19	0.0023514	2.7852	20076000	5
J3QNW0	J3QNW0	DNA (cytosine-5)-methyltransferase	Dnmt1	0	0	0	0	0	0	0	0	+			22	1	1	18.1	1.2	1.2	169.95	1	-2	83730000	1
J3QNY1;Q8BG05-2;B2RXM2;A2AL13;V9GX38	J3QNY1;Q8BG05-2;B2RXM2	Heterogeneous nuclear ribonucleoprotein A3	Gm9242;Hnrnpa3;Gm6793	815830000	787870000	896480000	746950000	1422500000	1231100000	1824600000	2411700000				33	28	3	55.7	52.4	3.9	37.14	0	323.31	236380000000	534
P18572;J3QP71;K3W4Q8;P18572-2	P18572;J3QP71;K3W4Q8;P18572-2	Basigin	Bsg	21530000	18202000	25511000	20004000	22719000	24256000	26025000	24975000				3	3	3	8.2	8.2	8.2	42.444	0	6.157	427900000	23
Q6URW6;K3W4R2;Q6URW6-2;Q6URW6-3;A0A140LI60	Q6URW6;K3W4R2;Q6URW6-2;Q6URW6-3;A0A140LI60	Myosin-14	Myh14	0	0	0	0	0	0	0	0				9	1	1	3.8	0.6	0.6	228.58	0.0042071	2.3762	3204900000	14
Q9D8M7;K4DI61;Q9D8M7-2;E9Q5L7	Q9D8M7;K4DI61;Q9D8M7-2	PHD finger protein 10	Phf10	0	0	0	0	5246700	6307300	0	0				4	4	4	13.5	13.5	13.5	55.839	0	160.17	684610000	15
Q6ZQK0;K4DI67;Q80W41	Q6ZQK0;K4DI67;Q80W41	Condensin-2 complex subunit D3	Ncapd3	0	0	0	0	0	0	0	0				7	7	7	7	7	7	169.43	0	53.211	1061800000	23
L7MU96	L7MU96		Gm13128	0	0	0	0	8601600	6677000	0	10859000				1	1	1	2.7	2.7	2.7	55.162	0.0023561	2.8067	27298000	5
L7N1Y0	L7N1Y0		Dnah7b	0	0	0	0	0	0	0	0	+			1	1	1	0.2	0.2	0.2	466.69	1	-2	2661100000	1
L7N1Z0;L7N248;E9Q6S4	L7N1Z0;L7N248		Gm6871	0	0	0	3022000	0	0	0	0				7	6	5	21.9	19.9	16.4	51.081	0	12.987	871950000	20
O08663;Q3UI33;M0QWM9;Q3TMN1;M0QW69;M0QW48	O08663;Q3UI33;M0QWM9;Q3TMN1;M0QW69;M0QW48	Methionine aminopeptidase 2;Methionine aminopeptidase	Metap2	0	0	0	0	0	0	0	0				2	2	2	6.9	6.9	6.9	52.921	0.0023411	2.7429	1064500000	3
M0QWN7	M0QWN7	Ubiquitin carboxyl-terminal hydrolase	Usp35	0	0	0	35193000	0	0	0	0				1	1	1	1.2	1.2	1.2	112.45	0.0077447	1.8633	55259000	1
P59110;M0QWX4;M0QWV7	P59110;M0QWX4	Sentrin-specific protease 1	Senp1	0	8481900	0	4837300	5193100	0	0	0				7	7	7	18.4	18.4	18.4	72.51	0	14.901	517920000	16
Q8CGI1;M0QWZ1;A0A0J9YTZ5;M0QWS6	Q8CGI1;M0QWZ1;A0A0J9YTZ5	Protein FAM193A	Fam193a	0	0	0	0	0	0	0	0				3	3	3	2.7	2.7	2.7	136.71	0	4.38	120440000	6
O08553;O35098;Q71H75;Q3TMU8	O08553	Dihydropyrimidinase-related protein 2	Dpysl2	0	0	0	0	0	0	0	0				6	3	3	15.9	9.3	9.3	62.277	0.00068259	2.9761	132870000	4
O08579;Q3THM8;B7FAU5;I7HJS1	O08579;Q3THM8;B7FAU5;I7HJS1	Emerin	Emd	105930000	114140000	124890000	71426000	50276000	38891000	74460000	71886000				9	9	9	44.8	44.8	44.8	29.435	0	108.98	2946300000	74
O08582	O08582	GTP-binding protein 1	Gtpbp1	13825000	4814900	7096300	35753000	69715000	30452000	28567000	41784000				24	24	24	54.9	54.9	54.9	72.3	0	186.04	11818000000	150
O08583;O08583-2;Q9JJW6-2;Q9JJW6;G3X9I4	O08583;O08583-2;Q9JJW6-2;Q9JJW6;G3X9I4	THO complex subunit 4;Aly/REF export factor 2	Alyref;Alyref2	60681000	61219000	64117000	407620000	238800000	258470000	112890000	31195000				10	10	10	49.4	49.4	49.4	26.94	0	323.31	104090000000	174
O08599;O08599-2	O08599;O08599-2	Syntaxin-binding protein 1	Stxbp1	0	0	0	0	0	0	0	0				1	1	1	2	2	2	67.568	0.0054037	2.1343	82057000	2
O08709;Q6GT24;D3Z0Y2;Q8BG37;A0A0A6YXQ7	O08709;Q6GT24;D3Z0Y2	Peroxiredoxin-6	Prdx6	0	0	0	4684900	0	0	0	0				7	7	7	31.7	31.7	31.7	24.87	0	26.728	786240000	18
O08715;O08715-4;O08715-2;O08715-5;O08715-3;O08715-6	O08715;O08715-4;O08715-2;O08715-5;O08715-3;O08715-6	A-kinase anchor protein 1, mitochondrial	Akap1	0	0	0	0	0	0	0	0				4	4	4	10.2	10.2	10.2	92.194	0	42.8	746000000	14
O08749	O08749	Dihydrolipoyl dehydrogenase, mitochondrial	Dld	1434100000	1944100000	1628600000	209710000	221650000	834920000	558960000	594850000				19	19	19	36.7	36.7	36.7	54.272	0	50.201	10951000000	110
O08784;H3BIX0	O08784;H3BIX0	Treacle protein	Tcof1	0	0	0	0	0	0	0	0				63	1	1	66.2	2.7	2.7	135	0	60.59	314100000	3
O08791	O08791	Transcription factor COE3	Ebf3	0	0	0	0	0	0	0	0				30	1	1	44.3	3.5	3.5	64.877	0	17.082	779530000	11
Q6NXL3;O08791-2;Q07802-2;Q07802;Q5SWK8;Q5SWK4;O08792;Q8K4J2;Q3UUB6;A2BI84;A2BI80;Q8K4J2-5;Q8K4J2-3;Q8K4J2-4;Q8K4J2-2	Q6NXL3;O08791-2;Q07802-2;Q07802;Q5SWK8;Q5SWK4	Transcription factor COE3;Transcription factor COE1	Ebf3;Ebf1	27142000	38661000	36666000	281700000	260720000	295980000	211740000	173960000				31	31	2	43.8	43.8	2.4	63.944	0	253.24	107100000000	366
O08795;O08795-2	O08795;O08795-2	Glucosidase 2 subunit beta	Prkcsh	0	0	0	0	0	0	0	0				3	3	3	7.3	7.3	7.3	58.792	0	28.613	258930000	6
O08807;B1AZS9	O08807;B1AZS9	Peroxiredoxin-4	Prdx4	0	0	0	7086800	0	6113000	0	0				7	6	6	33.9	31	31	31.052	0	30.771	2258000000	44
O08848	O08848	60 kDa SS-A/Ro ribonucleoprotein	Trove2	0	6197100	5606200	4678400	10947000	7200400	14947000	13057000				3	3	3	5.8	5.8	5.8	60.123	0	5.5934	189410000	17
O08856	O08856	RNA polymerase II elongation factor ELL	Ell	0	0	0	8484100	32890000	8902000	10671000	0				14	14	14	27.2	27.2	27.2	67.146	0	40.76	2723700000	52
O08992;Q3TMX0;H3BLG5;A2AKJ9;A2AKJ6	O08992;Q3TMX0;H3BLG5	Syntenin-1	Sdcbp	7161900	6156500	5240300	5949000	0	0	0	0				4	4	4	21.7	21.7	21.7	32.379	0	77.75	1057500000	30
O08997	O08997	Copper transport protein ATOX1	Atox1	0	0	0	0	0	0	0	0				1	1	1	19.1	19.1	19.1	7.3384	0.00068658	3.0535	37382000	1
O09061	O09061	Proteasome subunit beta type-1	Psmb1	30198000	28497000	21923000	12576000	3779900	4023800	3393700	7229400				4	4	4	23.3	23.3	23.3	26.372	0	11.583	617860000	19
O09100	O09100	Endothelial transcription factor GATA-2	Gata2	0	0	0	0	0	0	0	0				1	1	1	6	6	6	50.467	0	25.24	202870000	3
O09106;D3YYI8	O09106;D3YYI8	Histone deacetylase 1;Histone deacetylase	Hdac1;Gm10093	0	0	0	18886000	13775000	0	0	0				13	7	7	44.2	31.7	31.7	55.074	0	78.939	5727000000	49
O09165;E9Q489	O09165;E9Q489	Calsequestrin-1;Calsequestrin	Casq1	0	0	0	17173000	0	0	0	0				3	3	3	7.7	7.7	7.7	46.377	0	4.2821	31995000	4
O35066	O35066	Kinesin-like protein KIF3C	Kif3c	0	0	0	0	0	0	0	0				2	1	1	5.8	4.4	4.4	89.972	0	17.786	7599200	2
O35129;F6QPR1;F6Q8V7	O35129;F6QPR1	Prohibitin-2	Phb2	0	0	23893000	16193000	27389000	30294000	36253000	42677000				12	12	12	42.8	42.8	42.8	33.296	0	36.759	4481600000	74
O35130;A0A0N4SUL6	O35130;A0A0N4SUL6	Ribosomal RNA small subunit methyltransferase NEP1	Emg1	0	0	0	0	16423000	14595000	18647000	18345000				6	6	6	38.1	38.1	38.1	26.974	0	19.059	1418300000	36
O35134;A0A0U1RPM9;A0A0U1RPX8	O35134	DNA-directed RNA polymerase I subunit RPA1	Polr1a	2507400	5200700	5684400	238510000	137810000	117750000	73941000	1849000				84	84	83	59.2	59.2	58.6	194.11	0	323.31	120450000000	791
O35144;O35144-2	O35144;O35144-2	Telomeric repeat-binding factor 2	Terf2	0	0	0	0	0	0	0	0				10	1	1	27.5	3.7	3.7	60.263	0.0074906	1.9252	295140000	2
O35218	O35218	Cleavage and polyadenylation specificity factor subunit 2	Cpsf2	4683600	9452000	8638300	214180000	115640000	104240000	51416000	11439000				45	45	45	78.8	78.8	78.8	88.382	0	323.31	60926000000	365
O35226;O35226-2;O35226-5;O35226-4;O35226-3	O35226;O35226-2;O35226-5;O35226-4;O35226-3	26S proteasome non-ATPase regulatory subunit 4	Psmd4	0	0	0	0	0	0	0	0				2	2	2	6.6	6.6	6.6	40.703	0	7.5386	105720000	3
O35286;Q497W9;A0A0G2JG10;A0A0G2JGQ5	O35286;Q497W9;A0A0G2JG10	Pre-mRNA-splicing factor ATP-dependent RNA helicase DHX15	Dhx15	423870000	407280000	438960000	576440000	531980000	560630000	473710000	548180000				51	51	50	62.3	62.3	61.1	91.006	0	323.31	185110000000	660
O35295;Q8R4E6;Q8R4E6-2	O35295	Transcriptional activator protein Pur-beta	Purb	68085000	71897000	89461000	120610000	488910000	388490000	426730000	543360000				17	15	15	80.2	75	75	33.901	0	323.31	36312000000	124
O35326;Q9D8S5	O35326;Q9D8S5	Serine/arginine-rich splicing factor 5	Srsf5	224690000	251490000	155570000	134050000	189740000	164280000	111240000	169940000				9	8	8	37.2	37.2	37.2	30.891	0	69.483	22120000000	90
O35344	O35344	Importin subunit alpha-4	Kpna3	33170000	39108000	16125000	17566000	10350000	16795000	0	0				9	9	6	24.2	24.2	18.4	57.772	0	26.87	4553400000	56
O35382;Q8C391;Q9CXE1	O35382;Q8C391;Q9CXE1	Exocyst complex component 4	Exoc4	8322700	9109600	10012000	3605500	7928800	8047800	8458200	8501900				8	8	8	12.8	12.8	12.8	110.54	0	22.311	816310000	25
O35385	O35385	Serine/threonine-protein phosphatase with EF-hands 2	Ppef2	0	0	0	0	0	0	0	0				2	2	2	2.8	2.8	2.8	86.644	0.0062854	1.9771	235440000	5
O35427;A0A0J9YU23;A0A0J9YVE5	O35427;A0A0J9YU23	DNA-directed RNA polymerase III subunit RPC9	Crcp	0	0	0	4630700	0	0	0	0				4	4	4	44.6	44.6	44.6	16.683	0	14.168	1015800000	15
O35465;O35465-2;F6WP10	O35465;O35465-2	Peptidyl-prolyl cis-trans isomerase FKBP8	Fkbp8	14582000	16541000	18666000	13101000	14140000	12837000	19655000	18608000				8	8	8	30.8	30.8	30.8	43.528	0	145.73	2700000000	55
O35473;A0A0A0MQK7	O35473;A0A0A0MQK7	Nuclear nucleic acid-binding protein C1D	C1d	0	0	0	0	0	0	0	0				3	3	3	19.9	19.9	19.9	15.945	0	3.6431	660820000	11
O35492;A0A1L1SST3;A0A1L1SQZ6;A0A1L1STP6;A0A1L1SQT5	O35492;A0A1L1SST3;A0A1L1SQZ6	Dual specificity protein kinase CLK3	Clk3	0	0	0	5425300	5192000	5208600	0	0				11	11	11	20.5	20.5	20.5	73.797	0	52.602	2814700000	53
O35493;P22518;O35493-2;B0QZP9	O35493;P22518;O35493-2	Dual specificity protein kinase CLK4;Dual specificity protein kinase CLK1	Clk4;Clk1	0	0	0	0	0	0	0	0				5	5	5	13.3	13.3	13.3	57.344	0	14.335	583710000	11
O35593	O35593	26S proteasome non-ATPase regulatory subunit 14	Psmd14	0	0	0	0	0	0	0	0				2	2	2	6.5	6.5	6.5	34.577	0.00068213	2.9635	121960000	7
O35623	O35623	BET1 homolog	Bet1	0	0	0	0	0	0	0	0				2	2	2	24.6	24.6	24.6	13.274	0	7.7613	294600000	10
O35643;Q5SVG5;Q5SVG4	O35643;Q5SVG5;Q5SVG4	AP-1 complex subunit beta-1	Ap1b1	0	0	0	0	0	0	0	0				15	5	5	18.1	6.2	6.2	103.93	0	6.9376	1132600000	14
O35648;A0A286YDP0;A0A286YCB3;A0A286YD15;A0A286YDS3	O35648;A0A286YDP0	Centrin-3	Cetn3	0	16713000	0	21166000	16834000	0	10079000	0				5	5	5	30.5	30.5	30.5	19.519	0	30.675	2223000000	37
O35685	O35685	Nuclear migration protein nudC	Nudc	25706000	36093000	32097000	22105000	30358000	38129000	37901000	42129000				10	10	10	39.8	39.8	39.8	38.358	0	65.644	1795800000	62
O35690;Q8C741;P63013;Q8BYH0;P70390;P63013-2;O70137;O35137;A0A0A6YWN6;Q9CY80;B7ZW86;A0A140T8S9;G3UZ44;F6UTR6;A2APZ7;A0A1W2P7M4;A2AG22;A2AIK5;A0A1W2P8B9;O88933;Q8BYH0-2;Q06348;P70390-2;O09113;Q8C8B0;O35602;O08934	O35690;Q8C741	Paired mesoderm homeobox protein 2B	Phox2b	0	0	0	16117000	35730000	50830000	52377000	50673000				6	6	1	15.9	15.9	3.5	31.621	0	18.986	2417000000	48
O35691;Q3TUQ5;A0A1W2P6S1	O35691;Q3TUQ5	Pinin	Pnn	75569000	101720000	99476000	53817000	54498000	47707000	47789000	62303000				16	16	16	29	29	29	82.435	0	140.36	4222100000	89
O35737;Q8C2Q7;D3Z6Y3	O35737;Q8C2Q7	Heterogeneous nuclear ribonucleoprotein H;Heterogeneous nuclear ribonucleoprotein H, N-terminally processed	Hnrnph1	236600000	267760000	266520000	169990000	174830000	198410000	173300000	224760000				18	18	11	58.4	58.4	36.7	49.199	0	192.14	16383000000	168
O35857	O35857	Mitochondrial import inner membrane translocase subunit TIM44	Timm44	0	0	0	0	0	0	0	0				2	2	2	6	6	6	51.091	0	6.9014	215950000	12
O35874	O35874	Neutral amino acid transporter A	Slc1a4	0	0	0	0	0	0	0	2598900				1	1	1	3.8	3.8	3.8	56.061	0.0023577	2.8115	5353300	1
O35887;G3V004;G3UXA8;G3UWR0;G3UY49;G3UWV3;G3UXA3	O35887;G3V004;G3UXA8;G3UWR0	Calumenin	Calu	0	0	0	0	0	0	0	0	+			8	2	2	27.6	6	6	37.063	1	-2	75800000	3
O35900;O35901	O35900;O35901	U6 snRNA-associated Sm-like protein LSm2	Lsm2	87852000	294600000	66527000	155110000	76174000	122480000	112960000	71212000				6	6	6	69.5	69.5	69.5	10.834	0	29.622	5899000000	55
O35980	O35980	Endonuclease III-like protein 1	Nthl1	0	0	0	0	0	0	0	0				4	4	4	16.7	16.7	16.7	33.636	0	6.9628	140760000	3
O54724	O54724	Polymerase I and transcript release factor	Ptrf	0	0	0	8546700	0	0	3708900	0				5	5	5	14	14	14	43.953	0	18.385	1146500000	28
O54734	O54734	Dolichyl-diphosphooligosaccharide--protein glycosyltransferase 48 kDa subunit	Ddost	17776000	19235000	18180000	21130000	30143000	23356000	15920000	36746000				7	7	7	20.9	20.9	20.9	49.027	0	79.762	4723300000	56
O54774;A0A1W2P6Q6	O54774	AP-3 complex subunit delta-1	Ap3d1	6876500	7407100	8103900	5553600	0	0	0	0				9	9	9	8.2	8.2	8.2	135.08	0	13.346	513240000	15
O54781	O54781	SRSF protein kinase 2;SRSF protein kinase 2 N-terminal;SRSF protein kinase 2 C-terminal	Srpk2	31587000	29021000	30120000	116560000	61722000	74403000	51502000	20492000				28	23	1	47.3	41	3.8	76.756	0	323.31	31444000000	196
O54825	O54825	Bystin	Bysl	0	0	0	0	0	0	0	0				2	2	2	3.9	3.9	3.9	49.783	0	3.685	203940000	10
O54833;A0A1D5RM74;A0A1D5RLE4;A0A1D5RM55	O54833;A0A1D5RM74;A0A1D5RLE4	Casein kinase II subunit alpha	Csnk2a2	16716000	19615000	18646000	55972000	31605000	35706000	18941000	21000000				24	24	24	71.1	71.1	71.1	41.215	0	190.45	23573000000	216
O54836;B9EI21	O54836;B9EI21	Zinc finger matrin-type protein 3	Zmat3	0	0	0	50960000	24132000	32705000	14344000	5820400				12	12	12	58.6	58.6	58.6	32.001	0	243.19	14350000000	112
O54904	O54904	Beta-1,3-galactosyltransferase 1	B3galt1	0	0	0	0	0	0	0	0				3	3	3	12	12	12	37.993	0	6.3457	594350000	6
Q9QYZ8;O54908	Q9QYZ8;O54908	Dickkopf-related protein 2;Dickkopf-related protein 1	Dkk2;Dkk1	0	0	0	0	0	0	0	0				1	1	1	3.9	3.9	3.9	28.432	0.0095297	1.7799	79660000	1
O54941	O54941	SWI/SNF-related matrix-associated actin-dependent regulator of chromatin subfamily E member 1	Smarce1	14361000	16042000	14014000	6250600	10801000	12666000	7857900	8465800				7	7	7	22.9	22.9	22.9	46.638	0	20.106	699280000	26
O54946-2;O54946;A0A0G2JER9;G3X8S5;A0A0G2JGN9;A0A0G2JEI3;Q9QYI8;F6YRQ2	O54946-2;O54946;A0A0G2JER9;G3X8S5;A0A0G2JGN9;A0A0G2JEI3	DnaJ homolog subfamily B member 6	Dnajb6	48740000	24672000	39797000	24036000	18722000	20204000	22235000	23737000				6	6	6	25.6	25.6	25.6	26.977	0	45.204	4002300000	49
O54950	O54950	5-AMP-activated protein kinase subunit gamma-1	Prkag1	34414000	35278000	38556000	21463000	18901000	18398000	24087000	34136000				4	4	3	12.1	12.1	9.1	37.52	0	6.6805	203710000	23
O54962	O54962	Barrier-to-autointegration factor;Barrier-to-autointegration factor, N-terminally processed	Banf1	81685000	88716000	103630000	33097000	0	31387000	0	44019000				6	6	6	55.1	55.1	55.1	10.102	0	35.953	2547400000	31
O54984;A0A1B0GRE1	O54984	ATPase Asna1	Asna1	0	0	0	0	0	0	0	0				4	4	4	17.2	17.2	17.2	38.822	0	11.293	238760000	6
O55022	O55022	Membrane-associated progesterone receptor component 1	Pgrmc1	0	0	0	7609100	10144000	0	0	12439000				5	5	4	32.8	32.8	28.2	21.694	0	29.35	1263100000	29
O55028;A0A0U1RNL7;A0A0U1RPT4;D3Z7R0;A0A0U1RQ97;A0A0U1RQ50	O55028;A0A0U1RNL7;A0A0U1RPT4;D3Z7R0;A0A0U1RQ97	[3-methyl-2-oxobutanoate dehydrogenase [lipoamide]] kinase, mitochondrial	Bckdk	505120000	539770000	561700000	242110000	531380000	464180000	594080000	537830000				11	11	11	29.1	29.1	29.1	46.587	0	47.093	3754100000	88
O55029	O55029	Coatomer subunit beta	Copb2	14570000	29417000	33988000	9463700	20098000	19091000	20310000	18036000				8	8	8	9.9	9.9	9.9	102.45	0	15.804	497250000	27
O55057	O55057	Retinal rod rhodopsin-sensitive cGMP 3,5-cyclic phosphodiesterase subunit delta	Pde6d	0	0	0	0	0	0	0	0				1	1	1	8	8	8	17.348	0.0054348	2.1998	38121000	3
O55125;Q5SVG6	O55125	Protein NipSnap homolog 1	Nipsnap1	159170000	171820000	194440000	118500000	138270000	102080000	99855000	143920000				14	14	14	57.7	57.7	57.7	33.363	0	131.82	30991000000	131
O55126;Q7TMG8;A0A0G2JEV1	O55126;Q7TMG8	Protein NipSnap homolog 2	Gbas	0	0	0	13657000	0	0	0	0				5	5	5	23.5	23.5	23.5	32.932	0	14.427	1414300000	37
O55135;A6PWZ2;D6RG53;D6RJJ3;B1AZQ4	O55135	Eukaryotic translation initiation factor 6	Eif6	53847000	49710000	48960000	32088000	24756000	19859000	36013000	34956000				8	8	8	40.4	40.4	40.4	26.511	0	85.908	5379000000	72
O55142	O55142	60S ribosomal protein L35a	Rpl35a	155980000	141330000	116970000	84410000	64784000	64215000	70272000	99042000				10	10	10	58.2	58.2	58.2	12.554	0	36.027	9000600000	63
O55143;O55143-2	O55143;O55143-2	Sarcoplasmic/endoplasmic reticulum calcium ATPase 2	Atp2a2	18263000	18685000	34258000	16452000	20901000	32247000	20811000	43174000				21	12	10	25.7	15.2	12.5	114.86	0	53.724	1978500000	74
O55187;O55187-2	O55187;O55187-2	E3 SUMO-protein ligase CBX4	Cbx4	3794100	5000600	3518900	65740000	27090000	25502000	25910000	13119000				21	21	21	34.3	34.3	34.3	60.522	0	128.94	17666000000	165
O55234;Q8BTY5	O55234;Q8BTY5	Proteasome subunit beta type-5	Psmb5	14310000	22534000	35880000	9283000	6280900	5092300	0	6673800				4	4	4	17.4	17.4	17.4	28.532	0	7.3629	206070000	15
O70126	O70126	Aurora kinase B	Aurkb	0	0	0	0	0	0	0	0				5	5	4	19.1	19.1	16.8	39.384	0	8.915	369260000	10
O70152;A2BDX2;F8WII3	O70152;A2BDX2	Dolichol-phosphate mannosyltransferase subunit 1	Dpm1	16141000	19900000	43500000	22540000	0	0	0	0				5	5	5	21.2	21.2	21.2	29.174	0	12.081	733230000	25
O70157;Q3V3P1;Q5NCT0;B0QZI1;Q5NCT1	O70157;Q3V3P1;Q5NCT0;B0QZI1	DNA topoisomerase 3-alpha;DNA topoisomerase	Top3a	0	0	0	9654900	3453700	3843100	3875500	0				15	14	14	17.5	16.5	16.5	112.36	0	59.745	4302300000	73
O70194	O70194	Eukaryotic translation initiation factor 3 subunit D	Eif3d	91493000	98982000	106800000	64090000	43914000	38814000	52838000	58706000				11	11	11	28.1	28.1	28.1	63.988	0	63.503	2787100000	65
O70250	O70250	Phosphoglycerate mutase 2	Pgam2	0	0	0	4118900	0	0	0	0				3	2	2	12.3	8.3	8.3	28.827	0.0080371	1.8489	11689000	2
O70310	O70310	Glycylpeptide N-tetradecanoyltransferase 1	Nmt1	17089000	28471000	9675900	7910500	7661300	8131900	8229000	8880800				3	3	3	7.5	7.5	7.5	56.888	0	11.293	377310000	16
O70318;A0A1W2P6I5;A0A1W2P7I4;A0A1W2P7I2;A0A1W2P7H7;A0A1W2P896;Q9Z2H5;E9PV14;A2AUK5;A0A1W2P6H2;A2AUK7;A2AUK8;Q9Z2H5-3;Q9Z2H5-2;A0A286YDD0	O70318;A0A1W2P6I5	Band 4.1-like protein 2	Epb41l2	10418000	10020000	10012000	71951000	46866000	38770000	8894700	5046100				46	46	3	55.4	55.4	3.7	109.94	0	323.31	27315000000	325
O70435;E0CX62;E0CZ34;F8WH02;E0CYL6	O70435;E0CX62	Proteasome subunit alpha type-3	Psma3	83312000	181520000	207060000	114470000	16318000	11224000	25281000	21731000				8	8	8	38	38	38	28.405	0	21.092	1028600000	30
O70456	O70456	14-3-3 protein sigma	Sfn	27348000	3683300	3897100	17890000	5705700	0	4744400	0				8	5	5	26.2	16.1	16.1	27.706	0	8.1047	118500000	12
O70472;A0A087WRG7	O70472	Transmembrane protein 131	Tmem131	7663700	11205000	9918800	19047000	8847600	10942000	2289400	2876600				18	18	18	13.6	13.6	13.6	204.65	0	105.13	4697000000	109
O70480;Q8BSN6	O70480;Q8BSN6	Vesicle-associated membrane protein 4	Vamp4	0	0	0	0	0	0	0	0				1	1	1	9.9	9.9	9.9	16.353	0	7.718	83020000	5
O70503;O70503-2	O70503;O70503-2	Very-long-chain 3-oxoacyl-CoA reductase	Hsd17b12	0	5744600	17803000	142270000	51183000	72475000	62706000	0				18	18	18	56.1	56.1	56.1	34.741	0	76.782	31989000000	150
O70551;F8WGJ7;B2KF32	O70551	SRSF protein kinase 1	Srpk1	34189000	37985000	39460000	334770000	165100000	166010000	95891000	16963000				36	36	31	64.7	64.7	58	73.088	0	323.31	100990000000	368
O70591;F8WJ30	O70591;F8WJ30	Prefoldin subunit 2	Pfdn2	0	0	0	6474200	5047100	0	0	0				3	3	3	23.4	23.4	23.4	16.534	0	32.695	805050000	26
O88271	O88271	Craniofacial development protein 1	Cfdp1	0	0	0	0	0	0	0	0				2	2	2	9.8	9.8	9.8	32.921	0	4.1029	109980000	2
O88342	O88342	WD repeat-containing protein 1	Wdr1	0	0	0	0	0	0	0	0				2	2	2	5.1	5.1	5.1	66.406	0	6.1287	206860000	6
O88384;Q91XH6;E0CYE5;F6UHS3	O88384;Q91XH6;E0CYE5;F6UHS3	Vesicle transport through interaction with t-SNAREs homolog 1B	Vti1b	0	0	0	0	0	0	0	0				2	2	2	10.3	10.3	10.3	26.713	0	8.1694	237490000	17
O88396	O88396	GrpE protein homolog 2, mitochondrial	Grpel2	0	7775800	15065000	0	14412000	19114000	7093900	25660000				3	3	3	13.8	13.8	13.8	25.029	0	4.3381	99165000	8
O88441	O88441	Metaxin-2	Mtx2	28914000	0	29696000	21451000	6055800	0	6358900	5916700				2	2	2	7.6	7.6	7.6	29.758	0	5.9667	544320000	13
O88472-2;O88472	O88472-2;O88472	Tumor necrosis factor receptor superfamily member 17	Tnfrsf17	0	0	0	0	0	0	0	0	+			1	1	1	4.4	4.4	4.4	19.932	1	-2	0	1
O88508;G3UX07;G3UXY2;G3UY43;G3UZK0;G3UZN5;O88508-2	O88508;G3UX07;G3UXY2	DNA (cytosine-5)-methyltransferase 3A	Dnmt3a	8476000	7942700	12649000	5445100	7800500	6862800	5963600	8653400				3	3	3	5.8	5.8	5.8	101.67	0	6.3197	62536000	8
O88532;F6QJP7;D3Z5G4;F6V459;F6RTK9	O88532	Zinc finger RNA-binding protein	Zfr	143520000	174590000	282120000	426060000	1005500000	1052400000	1345500000	1796000000				55	55	55	52	52	52	116.86	0	323.31	103760000000	597
O88569;O88569-2;A0A0N4SUM2	O88569;O88569-2	Heterogeneous nuclear ribonucleoproteins A2/B1	Hnrnpa2b1	1270700000	1381800000	1337500000	975240000	1812300000	1645100000	2018800000	2651400000				35	34	4	77.3	77.3	13.6	37.402	0	323.31	177880000000	544
O88569-3	O88569-3	Heterogeneous nuclear ribonucleoproteins A2/B1	Hnrnpa2b1	0	0	0	0	0	0	0	0				32	1	1	91	13	13	32.46	0	38.369	132960000	1
O88574	O88574	Histone deacetylase complex subunit SAP30	Sap30	0	0	0	0	0	0	0	0				3	3	3	14.5	14.5	14.5	23.231	0	5.6864	296690000	7
O88653	O88653	Ragulator complex protein LAMTOR3	Lamtor3	0	0	0	0	0	0	0	0				2	2	2	31.5	31.5	31.5	13.553	0	10.485	179910000	2
O88665	O88665	Bromodomain-containing protein 7	Brd7	0	0	0	14530000	8927200	10149000	8952900	0				7	7	7	16.9	16.9	16.9	73.999	0	45.633	1575500000	33
O88667;Q6PGA2	O88667;Q6PGA2	GTP-binding protein RAD	Rrad	0	0	0	0	0	0	0	0				2	2	2	10.1	10.1	10.1	33.279	0	18.401	467690000	16
O88696	O88696	ATP-dependent Clp protease proteolytic subunit, mitochondrial	Clpp	32187000	36266000	39951000	22589000	13180000	11507000	10429000	10050000				3	3	3	15.1	15.1	15.1	29.8	0	7.6237	214860000	14
O88700;E9PZ97;A0A0U1RPP0;A0A0U1RPS3	O88700;E9PZ97	Bloom syndrome protein homolog	Blm	3317600	2051200	2411100	377790000	245780000	258520000	93492000	2555200				77	77	77	55.3	55.3	55.3	158.36	0	323.31	162750000000	693
O88796	O88796	Ribonuclease P protein subunit p30	Rpp30	165020000	94484000	98928000	46814000	19492000	12611000	11586000	17194000				13	13	13	64.2	64.2	64.2	29.473	0	183.8	8990000000	71
O88852	O88852	Testis-specific Y-encoded-like protein 1	Tspyl1	0	0	0	0	0	0	0	0				9	9	9	29.8	29.8	29.8	42.993	0	28.313	1499100000	27
O88874;Q3U3M5	O88874;Q3U3M5	Cyclin-K	Ccnk	0	0	0	25833000	11632000	14248000	12041000	0				11	11	11	26.9	26.9	26.9	61.363	0	78.137	6254000000	57
O88895;Q3UM33	O88895;Q3UM33	Histone deacetylase 3;Histone deacetylase	Hdac3	0	0	0	0	0	0	0	0				2	2	2	5.4	5.4	5.4	48.364	0	4.9356	196560000	3
O88910;Q6XE40	O88910;Q6XE40	MAGUK p55 subfamily member 3	Mpp3	0	0	0	0	0	0	0	0				1	1	1	2.1	2.1	2.1	64.4	0.00068894	3.1117	47677000	2
O88939;D3Z4C3;O88939-2;D3YVF8	O88939;D3Z4C3;O88939-2;D3YVF8	Zinc finger and BTB domain-containing protein 7A	Zbtb7a	0	0	0	6265200	0	0	0	0				6	6	6	13.9	13.9	13.9	60.28	0	16.788	1739600000	34
O88947;Q3U3V1	O88947;Q3U3V1	Coagulation factor X;Factor X light chain;Factor X heavy chain;Activated factor Xa heavy chain	F10	0	0	0	0	0	0	0	0	+			1	1	1	1.9	1.9	1.9	54.017	1	-2	20701000	1
O88952;Q8JZS0;O88951;Q3TUM0	O88952;Q8JZS0	Protein lin-7 homolog C;Protein lin-7 homolog A	Lin7c;Lin7a	18833000	11127000	10546000	8440100	10841000	10147000	17533000	10109000				6	6	6	40.1	40.1	40.1	21.834	0	11.211	961230000	20
O88967	O88967	ATP-dependent zinc metalloprotease YME1L1	Yme1l1	57866000	85262000	84392000	60558000	66757000	67775000	69057000	82189000				19	19	19	36.1	36.1	36.1	80.027	0	191.58	11199000000	161
O88990	O88990	Alpha-actinin-3	Actn3	0	0	0	95683000	0	0	14863000	0				17	17	12	22.2	22.2	15.9	103.04	0	47.35	610980000	29
O88995	O88995	NF-kappa-B inhibitor-like protein 1	Nfkbil1	0	0	0	0	0	0	0	0				1	1	1	5.5	5.5	5.5	43.202	0.0023295	2.692	37964000	7
O89079;D3Z315;F6YFR7;E9Q6I5;F6XIG5	O89079;D3Z315;F6YFR7	Coatomer subunit epsilon	Cope	0	0	0	0	0	0	0	0				6	6	6	36	36	36	34.567	0	37.778	2150100000	34
O89086;Q8BG13;S4R2M6	O89086;Q8BG13;S4R2M6	RNA-binding protein 3	Rbm3	0	0	0	14323000	16707000	0	0	26566000				5	5	5	51	51	51	16.604	0	22.133	1811600000	26
P00405	P00405	Cytochrome c oxidase subunit 2	Mtco2	0	0	0	3617900	0	0	0	0				2	2	2	10.1	10.1	10.1	25.976	0	3.792	5566200	2
P01900;P01901;Q8HWB2;Q3TH01;P01895-2;P01895;P14428;P04223-2;P01899;P03991;P04223;P01897;P01898;P14426;O19441;A0A0B4J1G3;G3UXW2;E9PWT4;E9QJR9;P79568;E9PX63;A7VMS6;E9Q0G4;G3UXE9;P01896;P14430;P14429	P01900;P01901;Q8HWB2;Q3TH01;P01895-2;P01895;P14428;P04223-2;P01899;P03991;P04223	H-2 class I histocompatibility antigen, D-D alpha chain;H-2 class I histocompatibility antigen, K-B alpha chain;H-2 class I histocompatibility antigen, alpha chain;H-2 class I histocompatibility antigen, K-Q alpha chain;H-2 class I histocompatibility antigen, K-K alpha chain;H-2 class I histocompatibility antigen, D-B alpha chain;H-2 class I histocompatibility antigen, K-W28 alpha chain	H2-D1;H2-K1;H2-Q4	0	0	0	0	0	0	0	0				4	4	4	13.2	13.2	13.2	41.11	0	4.4787	555680000	11
P01942;Q91VB8	P01942;Q91VB8	Hemoglobin subunit alpha	Hba;haemaglobin alpha 2	43922000	21419000	0	53986000	8427400	0	26044000	6691500				6	6	5	47.9	47.9	41.5	15.085	0	17.871	1642200000	34
P02088	P02088	Hemoglobin subunit beta-1	Hbb-b1	0	0	0	0	0	0	0	0				7	1	1	59.2	8.8	8.8	15.84	0.00068423	3.0038	30332000	1
P02340;Q549C9;Q80ZA1;I7HIK9	P02340;Q549C9;Q80ZA1;I7HIK9	Cellular tumor antigen p53	Tp53;Trp53	0	0	0	15296000	6970200	14521000	0	0				11	11	11	39.8	39.8	39.8	43.155	0	66.281	4438700000	69
P03930	P03930	ATP synthase protein 8	Mtatp8	0	0	0	0	0	0	0	0				1	1	1	19.4	19.4	19.4	7.7662	0.0062716	1.966	18068000	2
P03975	P03975	IgE-binding protein	Iap	445250000	668140000	556450000	1654900000	1127700000	910830000	589070000	430620000				34	34	34	53.3	53.3	53.3	62.747	0	323.31	499990000000	446
P05064;A6ZI44;Q9CPQ9;A6ZI46;D3YWI1;D3Z510;A0A0U1RPN8;A0A0U1RPT5;A6ZI47;D3YV98;P05063;Q91Y97	P05064;A6ZI44;Q9CPQ9;A6ZI46;D3YWI1;D3Z510;A0A0U1RPN8	Fructose-bisphosphate aldolase A;Fructose-bisphosphate aldolase	Aldoa;Aldoart1	133240000	36980000	47529000	338530000	41925000	27515000	108160000	50318000				21	21	21	67	67	67	39.355	0	104.22	4224700000	69
P05132;P05132-2;P68181;P68181-4;P68181-2;P68181-3;H6TMF5	P05132;P05132-2;P68181;P68181-4;P68181-2;P68181-3	cAMP-dependent protein kinase catalytic subunit alpha;cAMP-dependent protein kinase catalytic subunit beta	Prkaca;Prkacb	18405000	29966000	17324000	21530000	18211000	16672000	7745600	0				7	7	7	16.5	16.5	16.5	40.57	0	52.289	4399100000	44
P05202	P05202	Aspartate aminotransferase, mitochondrial	Got2	10705000	12063000	12756000	15940000	8022500	9586900	10847000	9669200				13	13	13	34.4	34.4	34.4	47.411	0	43.646	1304200000	43
P05213;P68368;A0A0A0MQA5;A0A087WRB4;A0A087WQS4;Q3UX10;A0A087WSB0;A0A087WSL5	P05213;P68368;A0A0A0MQA5	Tubulin alpha-1B chain;Tubulin alpha-4A chain	Tuba1b;Tuba4a	1792400000	1218000000	2530600000	894760000	732700000	985040000	761450000	1264500000				21	21	1	59.4	59.4	3.1	50.151	0	169.65	37291000000	192
P05627	P05627	Transcription factor AP-1	Jun	0	0	0	0	0	0	0	0				1	1	1	4.2	4.2	4.2	35.943	0.001019	2.9283	56679000	1
P05977;E0CZ30	P05977;E0CZ30	Myosin light chain 1/3, skeletal muscle isoform	Myl1	0	0	0	481620000	8636700	8024700	228010000	0				7	7	1	45.7	45.7	9	20.594	0	20.042	2357600000	23
P06745;CON__Q3ZBD7;A0A0U1RQ72;A0A0U1RP97;A0A0U1RQ18	P06745	Glucose-6-phosphate isomerase	Gpi	0	0	0	0	0	0	0	0				8	8	8	24	24	24	62.766	0	44.462	612200000	10
P06837	P06837	Neuromodulin	Gap43	12008000	10995000	19130000	9417400	10616000	10528000	10772000	11916000				1	1	1	7.9	7.9	7.9	23.632	0	14.404	177040000	14
P07310;A0A0J9YKD4;Q04447	P07310;A0A0J9YKD4	Creatine kinase M-type	Ckm	0	0	0	746670000	6777200	8357000	128400000	0				11	11	11	35.2	35.2	35.2	43.044	0	67.272	1101800000	33
P07356;B0V2N8;B0V2N7;B0V2N5	P07356;B0V2N8;B0V2N7;B0V2N5	Annexin A2;Annexin	Anxa2	173120000	59842000	40930000	52299000	29318000	18654000	10102000	52643000				10	10	10	26.3	26.3	26.3	38.676	0	24.213	1325700000	48
P07724	P07724	Serum albumin	Alb	16065000	0	0	101060000	3367100	0	8182100	0				8	7	7	12.8	11.3	11.3	68.692	0	11.449	212200000	10
P07901;B7ZC50;A2A6A2;B7ZC49	P07901	Heat shock protein HSP 90-alpha	Hsp90aa1	94101000	138670000	106510000	71503000	124900000	126380000	165160000	214320000				28	18	18	39.3	25.8	25.8	84.787	0	150.32	7915600000	141
P07903;E9PUM0;H3BJK4;H3BLF5	P07903;E9PUM0	DNA excision repair protein ERCC-1	Ercc1	0	0	0	0	0	0	0	0				7	7	7	27.5	27.5	27.5	32.909	0	17.1	1610700000	32
P08030;A0A1D5RLR6	P08030	Adenine phosphoribosyltransferase	Aprt	0	0	0	0	0	0	0	0				3	3	3	23.3	23.3	23.3	19.724	0	10.433	364740000	9
P08113;F7C312	P08113;F7C312	Endoplasmin	Hsp90b1	36027000	41793000	37370000	39233000	46187000	47766000	53180000	66850000				25	24	24	35.7	34.2	34.2	92.475	0	192.28	6789600000	139
P08228	P08228	Superoxide dismutase [Cu-Zn]	Sod1	0	0	0	0	0	0	0	0				2	2	2	22.7	22.7	22.7	15.942	0	4.3244	87080000	2
P08249;A0A0G2JF23;A0A0G2JGY4	P08249	Malate dehydrogenase, mitochondrial	Mdh2	26589000	0	0	59204000	0	12086000	21422000	0				15	15	15	56.5	56.5	56.5	35.611	0	151.53	5651700000	62
P08551	P08551	Neurofilament light polypeptide	Nefl	64291000	62716000	57171000	31528000	10683000	11896000	37933000	18882000				10	9	9	22.8	21.2	21.2	61.508	0	22.117	505630000	44
P08752;A0A0A6YWA9	P08752;A0A0A6YWA9	Guanine nucleotide-binding protein G(i) subunit alpha-2	Gnai2	13032000	17626000	44984000	28103000	33362000	35711000	36609000	35778000				9	9	4	29.6	29.6	14.1	40.489	0	32.265	2189400000	54
P09103;E9Q8G8	P09103	Protein disulfide-isomerase	P4hb	36274000	32181000	43078000	25734000	17281000	23055000	18795000	19207000				16	16	16	35.8	35.8	35.8	57.058	0	115.65	4420300000	90
P09242;E9Q7P8;B1AXF5;B1AXF6	P09242	Alkaline phosphatase, tissue-nonspecific isozyme	Alpl	66278000	36059000	35944000	14323000	13826000	17693000	15989000	16584000				9	9	9	24.6	24.6	24.6	57.514	0	24.905	943950000	43
P09405;A0A087WRM5	P09405	Nucleolin	Ncl	1916000000	1733500000	1950900000	14038000000	10574000000	9799700000	6486400000	3139300000				57	57	57	57.1	57.1	57.1	76.722	0	323.31	1966800000000	1241
P09411;S4R2M7;P09041	P09411;S4R2M7	Phosphoglycerate kinase 1;Phosphoglycerate kinase	Pgk1	0	0	0	30040000	0	0	3162500	0				7	7	7	20.1	20.1	20.1	44.55	0	9.9093	450090000	10
P09450	P09450	Transcription factor jun-B	Junb	0	0	0	0	3930600	0	0	0				4	4	4	12.5	12.5	12.5	35.765	0	20.054	590920000	23
P09671	P09671	Superoxide dismutase [Mn], mitochondrial	Sod2	0	0	0	0	0	0	0	0				1	1	1	6.3	6.3	6.3	24.603	0.000693	3.1729	16622000	2
P09926	P09926	Surfeit locus protein 2	Surf2	0	0	0	0	0	0	0	0				2	2	2	14	14	14	30.355	0	6.8039	276860000	4
P0C090;A2AVP4;A0A0N4SVF7	P0C090;A2AVP4	Roquin-2	Rc3h2	13266000	15833000	9460800	65796000	92105000	164140000	137010000	165970000				58	48	48	59.6	52.5	52.5	131.29	0	323.31	51137000000	343
Q3THW5;P0C0S6;Q8R029;Q3UA95;G3UWL7	Q3THW5;P0C0S6;Q8R029;Q3UA95	Histone H2A.V;Histone H2A.Z;Histone H2A	H2afv;H2afz	12147000	18415000	18357000	22947000	18746000	8697900	12016000	10702000				6	4	4	53.9	46.9	46.9	13.509	0	95.478	3271200000	32
P0CG14	P0CG14	Chromosome transmission fidelity protein 8 homolog isoform 2	Chtf8	0	0	0	0	0	0	0	0				3	3	3	9	9	9	52.244	0	10.411	574940000	3
P0DP28;P0DP27;P0DP26;Q3UKW2	P0DP28;P0DP27;P0DP26;Q3UKW2		Calm1	146900000	215010000	166000000	209520000	135650000	142440000	203030000	144360000				10	10	2	45.6	45.6	14.1	16.837	0	44.967	13949000000	76
P10107	P10107	Annexin A1	Anxa1	0	0	0	0	0	1832400	0	0				1	1	1	3.2	3.2	3.2	38.734	0.0026516	2.6218	19996000	2
P10126;D3YZ68;D3Z3I8	P10126	Elongation factor 1-alpha 1	Eef1a1	1063800000	1204800000	1391600000	403060000	411450000	342560000	730840000	1123500000				25	25	14	56.9	56.9	34.8	50.113	0	323.31	59060000000	258
P10400	P10400	Retrovirus-related Pol polyprotein;Reverse transcriptase;Endonuclease	Pol	0	0	0	0	0	0	0	0				2	2	2	19.2	19.2	19.2	13.302	0	4.9984	3330000000	18
P11370;P10404;B2RQY6;Q3TZL0	P11370;P10404	Retrovirus-related Env polyprotein from Fv-4 locus;MLV-related proviral Env polyprotein;Surface protein;Transmembrane protein	Fv4	0	0	0	19925000	0	7196200	0	0				5	5	5	4.6	4.6	4.6	74.452	0	29.68	2678600000	44
P10639	P10639	Thioredoxin	Txn	5607500	0	0	11519000	0	0	0	0				3	3	3	29.5	29.5	29.5	11.675	0	9.3114	965600000	22
P10711;E9PYD5;P10711-2	P10711;E9PYD5;P10711-2	Transcription elongation factor A protein 1	Tcea1	0	0	0	0	0	0	0	0				3	3	3	11.3	11.3	11.3	33.88	0	5.3765	146210000	12
P10751	P10751	Zinc finger protein 11	Zfp11	0	0	0	0	0	0	0	0				1	1	1	2.5	2.5	2.5	75.604	0	3.834	290530000	7
P10754;P10754-2;A0A2I3BQW3	P10754;P10754-2	Zinc finger protein 13	Zfp13	0	0	0	0	0	0	0	0				3	3	3	10.4	10.4	10.4	56.054	0	9.5726	235940000	9
P10852;P10852-2;A0A0U1RP98;A0A0U1RPL8;A0A0U1RPK4;A0A0U1RPG5;A0A0U1RP32	P10852;P10852-2;A0A0U1RP98	4F2 cell-surface antigen heavy chain	Slc3a2	48950000	41109000	51051000	20976000	30785000	34177000	58928000	41386000				10	10	10	21.1	21.1	21.1	58.336	0	30.371	2122200000	67
P10853;Q8CGP1;Q8CBB6;Q64475;Q8CGP2;Q8CGP2-2;P70696	P10853;Q8CGP1;Q8CBB6;Q64475;Q8CGP2;Q8CGP2-2;P70696	Histone H2B type 1-F/J/L;Histone H2B type 1-K;Histone H2B;Histone H2B type 1-B;Histone H2B type 1-P;Histone H2B type 1-A	Hist1h2bf;Hist1h2bk;Hist1h2br;Hist1h2bb;Hist1h2bp;Hist1h2ba	0	0	0	0	0	0	0	0	+			13	1	0	70.6	5.6	0	13.936	1	-2	645340000	11
P10922	P10922	Histone H1.0;Histone H1.0, N-terminally processed	H1f0	260580000	225740000	224350000	198590000	187970000	137240000	123080000	185400000				9	9	9	28.4	28.4	28.4	20.861	0	39.538	23291000000	142
P11031	P11031	Activated RNA polymerase II transcriptional coactivator p15	Sub1	605730000	621090000	660530000	379670000	318180000	337990000	386630000	414580000				13	13	13	74.8	74.8	74.8	14.427	0	110.34	27607000000	165
P11087;P11087-2	P11087;P11087-2	Collagen alpha-1(I) chain	Col1a1	0	0	0	4199500	0	0	4767700	0				3	3	3	5.2	5.2	5.2	138.03	0	4.2	133050000	3
P11103	P11103	Poly [ADP-ribose] polymerase 1	Parp1	0	0	0	0	0	0	0	0				32	1	1	34.2	1.9	1.9	113.1	0.00070225	3.3379	187960000	5
P11352;A0A0A6YVV2;A0A0A6YY34	P11352;A0A0A6YVV2;A0A0A6YY34	Glutathione peroxidase 1;Glutathione peroxidase	Gpx1	0	0	0	98139000	0	0	0	0				9	9	9	60.7	60.7	60.7	22.329	0	71.926	4252500000	60
P11438	P11438	Lysosome-associated membrane glycoprotein 1	Lamp1	0	0	0	0	0	0	0	3238200				2	2	2	5.7	5.7	5.7	43.865	0.00070102	3.3245	7075500	3
P11440;D3Z2T9;P97377;Q80YP0;P97377-2	P11440;D3Z2T9	Cyclin-dependent kinase 1	Cdk1	0	0	0	0	0	0	0	0				5	4	4	19.5	16.8	16.8	34.106	0	9.3661	191310000	9
P11499;E9Q3D6;E9Q0C3;E9PX27;D3Z1R1	P11499	Heat shock protein HSP 90-beta	Hsp90ab1	1082700000	1077300000	980740000	702180000	1187500000	1032100000	1201200000	1633900000				34	34	23	47	47	33.1	83.28	0	323.31	63318000000	363
Q8K469;P11928;Q05BJ7	Q8K469;P11928;Q05BJ7	2-5-oligoadenylate synthase 1A	Oas1g;Oas1a	0	0	0	0	0	0	0	0				2	2	2	9.8	9.8	9.8	42.481	0	4.4587	221890000	4
P11983;P11983-2;F2Z483	P11983;P11983-2	T-complex protein 1 subunit alpha	Tcp1	215880000	252270000	228060000	134240000	142050000	156940000	202950000	225670000				21	21	21	44.1	44.1	44.1	60.448	0	147.17	6872900000	164
P12382;A0A1W2P6Q4	P12382	ATP-dependent 6-phosphofructokinase, liver type	Pfkl	0	0	0	0	11782000	7366000	19163000	16911000				6	5	5	9.7	7.3	7.3	85.359	0	14.934	422210000	12
P12787	P12787	Cytochrome c oxidase subunit 5A, mitochondrial	Cox5a	0	2916800	0	15338000	5072000	0	0	0				5	5	5	33.6	33.6	33.6	16.101	0	10.269	437260000	12
P12815-2;P12815	P12815-2;P12815	Programmed cell death protein 6	Pdcd6	0	0	0	0	0	0	0	0				3	3	3	18.5	18.5	18.5	21.663	0	9.3052	241020000	10
P12970;A0A140T8L3;V9GX35	P12970;A0A140T8L3	60S ribosomal protein L7a	Rpl7a	1317300000	1463400000	1371700000	753430000	816940000	840880000	727640000	999990000				22	22	22	60.9	60.9	60.9	29.976	0	109.31	92853000000	253
P13011;P13516;Q99PL7	P13011	Acyl-CoA desaturase 2	Scd2	0	0	0	0	0	0	0	0				3	3	3	14.8	14.8	14.8	40.916	0	47.152	1415400000	28
P13020-2;P13020;A0A0J9YUQ8;A6PWS5;CON__Q3SX14;A0A0J9YUJ8	P13020-2;P13020;A0A0J9YUQ8	Gelsolin	Gsn	0	0	0	0	0	0	0	0				7	7	7	13.5	13.5	13.5	80.762	0	19.354	550110000	14
P13541;M0QWL0	P13541	Myosin-3	Myh3	0	0	0	0	0	0	0	0	+			24	1	0	12.8	0.4	0	223.79	1	-2	227700000	3
P13864;P13864-2	P13864;P13864-2	DNA (cytosine-5)-methyltransferase 1	Dnmt1	43544000	61915000	59587000	42144000	30354000	57597000	41820000	42903000				24	24	3	19.1	19.1	3.4	183.19	0	102.37	4969500000	140
P14069	P14069	Protein S100-A6	S100a6	0	0	0	0	0	0	0	0				2	2	2	28.1	28.1	28.1	10.051	0	15.386	60782000	6
P14115	P14115	60S ribosomal protein L27a	Rpl27a	196670000	202650000	213700000	156240000	138310000	126250000	124490000	127730000				5	5	5	31.8	31.8	31.8	16.605	0	12.552	19261000000	56
P14131	P14131	40S ribosomal protein S16	Rps16	819820000	836600000	881940000	557850000	444820000	486120000	390120000	551320000				11	11	11	54.8	54.8	54.8	16.445	0	34.807	29358000000	174
P14148;F6XI62	P14148;F6XI62	60S ribosomal protein L7	Rpl7	1481800000	1491900000	1485600000	641700000	674260000	655660000	766860000	1109900000				24	24	24	57.4	57.4	57.4	31.419	0	102.44	52433000000	282
P14152;B1ATQ3	P14152	Malate dehydrogenase, cytoplasmic	Mdh1	0	0	0	26759000	0	0	4667300	0				7	7	7	26.9	26.9	26.9	36.511	0	57.192	1282600000	24
P14206;A0A1L1SRW0;A0A1L1SUK3	P14206	40S ribosomal protein SA	Rpsa	392070000	500580000	404690000	232490000	274640000	195860000	219370000	352730000				15	15	15	63.7	63.7	63.7	32.838	0	132.21	28861000000	128
P14211	P14211	Calreticulin	Calr	0	0	0	11621000	10045000	0	0	0				13	13	13	38.9	38.9	38.9	47.994	0	83.414	2273600000	42
P14576;E9PXC0;A0A1W2P809;A0A1Y7VJJ0;P14576-2	P14576;E9PXC0	Signal recognition particle 54 kDa protein	Srp54;Srp54c	0	0	0	0	0	0	0	0				6	6	6	10.7	10.7	10.7	55.72	0	11.182	813030000	8
P14685	P14685	26S proteasome non-ATPase regulatory subunit 3	Psmd3	0	2127000	4149200	2419300	0	2009400	0	0				3	3	3	6	6	6	60.718	0	5.51	118580000	7
P14733	P14733	Lamin-B1	Lmnb1	343380000	365900000	339550000	224570000	205290000	208750000	210020000	279520000				21	20	18	35.7	35.7	32	66.785	0	48.318	2623700000	114
P14869;S4R1N1;D3YVM5	P14869;S4R1N1;D3YVM5	60S acidic ribosomal protein P0	Rplp0	288710000	352990000	349980000	240880000	176210000	210720000	212930000	205420000				14	14	14	56.2	56.2	56.2	34.216	0	151.48	48154000000	165
P14873	P14873	Microtubule-associated protein 1B;MAP1B heavy chain;MAP1 light chain LC1	Map1b	2182200000	3028500000	2510900000	1690500000	1411200000	1483000000	1613200000	1869000000				109	109	107	57.6	57.6	57.2	270.25	0	323.31	180760000000	1285
P15066	P15066	Transcription factor jun-D	Jund	0	0	0	0	0	0	0	0				3	3	3	14.4	14.4	14.4	34.904	0	24.853	1205800000	14
P15331-3;P15331;G5E846;P15331-2;G3X981	P15331-3;P15331;G5E846;P15331-2;G3X981	Peripherin	Prph	2841900000	2758000000	2578500000	725490000	1210200000	1114200000	1750900000	2958500000				52	52	48	82.9	82.9	76.4	52.686	0	323.31	67714000000	571
P15620	P15620	Zinc finger protein 271	Znf271	0	0	0	0	0	0	0	0				3	3	3	6.7	6.7	6.7	67.035	0	7.8267	311160000	8
P15864;Q07133;I7HFT9	P15864	Histone H1.2	Hist1h1c	7619300000	7667000000	7729800000	8268400000	5886100000	5984600000	5720500000	5277100000				14	14	6	42.5	42.5	21.2	21.266	0	58.548	461360000000	257
P16014	P16014	Secretogranin-1;CCB peptide;PE-11	Chgb	7912400	5429100	8572000	4062500	5648700	0	5138500	0				3	3	3	6.5	6.5	6.5	77.968	0	5.5182	58685000	10
P16015	P16015	Carbonic anhydrase 3	Ca3	0	0	0	26413000	0	0	0	0				2	2	2	6.9	6.9	6.9	29.366	0.0074883	1.9202	34275000	3
P16254;A2AUM6	P16254;A2AUM6	Signal recognition particle 14 kDa protein;Signal recognition particle 14 kDa protein, N-terminally processed	Srp14	0	0	0	78941000	58836000	59675000	33465000	15851000				5	5	5	38.2	38.2	38.2	12.51	0	38.777	12317000000	58
P16374;Q8K0D9	P16374;Q8K0D9	Zinc finger protein 60	Zfp60	0	0	0	0	0	0	0	0				2	1	0	5.4	2.8	0	82.273	0.007183	1.9303	53785000	4
P16460	P16460	Argininosuccinate synthase	Ass1	519510000	601260000	573910000	343970000	276660000	289800000	248180000	401490000				13	13	13	26	26	26	46.584	0	26.326	5666100000	122
P17012;P23607	P17012;P23607	Zinc finger X-chromosomal protein;Zinc finger autosomal protein	Zfx;Zfa	0	0	0	0	0	0	0	0				3	3	3	4.8	4.8	4.8	90.025	0	6.4475	636880000	12
P17095	P17095	High mobility group protein HMG-I/HMG-Y	Hmga1	44687000	52826000	0	0	33589000	0	0	44742000				2	2	1	29	29	15	11.614	0	18.998	838440000	18
P17095-1	P17095-1	High mobility group protein HMG-I/HMG-Y	Hmga1	0	0	0	0	0	0	0	0				2	1	1	30.2	14.6	14.6	10.617	0.0010201	2.9374	75058000	8
P17141;A0A1Y7VLM5;A0A1Y7VJF3;A0A1Y7VJ69	P17141;A0A1Y7VLM5;A0A1Y7VJF3	Zinc finger protein 37	Zfp37	0	4782300	0	59415000	22422000	28931000	20353000	0				24	24	3	39.1	39.1	4.4	67.226	0	313.21	17184000000	205
P17182;Q6PHC1;B0QZL1;B1ARR7;B1ARR6;A0A0N4SUI6;D3YVD3;D3Z2S4;A0A0N4SUW8;Q5SX61;Q5SX60	P17182;Q6PHC1	Alpha-enolase	Eno1	17418000	5286200	34527000	38506000	36247000	27351000	24291000	17883000				19	19	16	53.2	53.2	47	47.14	0	117.84	4507700000	70
P17426;P17426-2;A0A140LIG7	P17426;P17426-2	AP-2 complex subunit alpha-1	Ap2a1	0	0	0	12280000	0	0	0	0				19	15	15	24.9	18.9	18.9	107.66	0	53.798	1664300000	31
P17427;A0A140LHG0	P17427	AP-2 complex subunit alpha-2	Ap2a2	26608000	21228000	21569000	15220000	17350000	11377000	0	10334000				21	21	17	27.7	27.7	21.5	104.02	0	73.872	4223700000	91
P17742;A0A1L1SST0;A0A1L1SRX5;F8VPN3;V9GXC1;V9GX31	P17742;A0A1L1SST0	Peptidyl-prolyl cis-trans isomerase A;Peptidyl-prolyl cis-trans isomerase A, N-terminally processed	Ppia	25038000	21012000	21114000	28657000	27234000	35218000	24118000	21187000				7	7	7	54.3	54.3	54.3	17.971	0	67.906	7875000000	54
P17751;H7BXC3	P17751;H7BXC3	Triosephosphate isomerase	Tpi1	11191000	10079000	14247000	27658000	5239300	3898100	26984000	5502700				10	10	10	42.5	42.5	42.5	32.191	0	25.918	548770000	25
Q61696;P17879	Q61696;P17879	Heat shock 70 kDa protein 1A;Heat shock 70 kDa protein 1B	Hspa1a;Hspa1b	0	0	0	0	0	0	0	0				9	1	0	12.2	2.5	0	70.078	0.0029635	2.546	40133000	1
P17897	P17897	Lysozyme C-1	Lyz1	0	0	0	0	0	0	0	0				1	1	1	8.1	8.1	8.1	16.794	0.0036066	2.5065	14812000	2
P18155;A0A0N4SVS2;A0A0N4SVW2	P18155	Bifunctional methylenetetrahydrofolate dehydrogenase/cyclohydrolase, mitochondrial;NAD-dependent methylenetetrahydrofolate dehydrogenase;Methenyltetrahydrofolate cyclohydrolase	Mthfd2	0	0	0	9618800	6083100	8175300	0	0				6	6	6	24.9	24.9	24.9	37.863	0	23.089	1814100000	37
P18760;F8WGL3	P18760;F8WGL3	Cofilin-1	Cfl1	103710000	103150000	115460000	82505000	65376000	70972000	70208000	77773000				8	8	7	56	56	49.4	18.559	0	28.945	2748700000	60
P18872-2;P18872;D3Z2M7;F7BLT7	P18872-2;P18872;D3Z2M7	Guanine nucleotide-binding protein G(o) subunit alpha	Gnao1	24279000	42579000	20326000	15330000	9298200	9758100	13725000	11996000				7	4	4	24.9	15.8	15.8	40.036	0	14.259	455680000	21
P19157;P46425	P19157;P46425	Glutathione S-transferase P 1;Glutathione S-transferase P 2	Gstp1;Gstp2	0	0	0	0	0	0	0	0				7	7	7	47.1	47.1	47.1	23.609	0	25.054	490270000	12
P19246	P19246	Neurofilament heavy polypeptide	Nefh	83488000	43507000	42963000	43193000	30643000	29747000	54850000	74178000				8	7	7	7.9	7.1	7.1	116.99	0	18.415	417960000	36
P19253;A0A1B0GSB2;A0A1B0GSQ6;A0A1B0GS68;A0A1B0GTA1;A0A1B0GSC2;A0A1B0GRH1;A0A1B0GT00;A0A1B0GQW6;A0A1B0GSJ2;A0A1B0GSF0;A0A1B0GSL5;A0A140T8K2	P19253;A0A1B0GSB2;A0A1B0GSQ6;A0A1B0GS68;A0A1B0GTA1;A0A1B0GSC2;A0A1B0GRH1	60S ribosomal protein L13a	Rpl13a	446390000	520620000	538350000	266920000	263180000	232240000	310200000	414560000				11	11	11	45.3	45.3	45.3	23.464	0	33.31	21508000000	139
P19324;A0A140LHK0;A0A140LHR4	P19324	Serpin H1	Serpinh1	13312000	16215000	12457000	10178000	13476000	14927000	16024000	19269000				5	5	5	18	18	18	46.533	0	57.729	405440000	21
P19536;Q9D881	P19536;Q9D881	Cytochrome c oxidase subunit 5B, mitochondrial	Cox5b	0	0	0	0	0	25955000	0	0				2	2	2	18	18	18	13.813	0.0023506	2.7826	240680000	8
P19783;M0QWX7	P19783	Cytochrome c oxidase subunit 4 isoform 1, mitochondrial	Cox4i1	16937000	19399000	17096000	15986000	28667000	27784000	21058000	0				4	4	4	30.8	30.8	30.8	19.53	0	9.9418	651250000	22
P20029	P20029	78 kDa glucose-regulated protein	Hspa5	2708100000	3150000000	2921200000	1852500000	1144100000	1168500000	1187200000	1440200000				50	50	47	63.5	63.5	63.5	72.421	0	323.31	232230000000	718
P20065-2;P20065;CON__P21752;Q9D2R9;A2AEH9	P20065-2;P20065;CON__P21752;Q9D2R9;A2AEH9	Thymosin beta-4;Hematopoietic system regulatory peptide	Tmsb4x;Tmsb15a	0	0	0	0	0	0	3041700	0			+	2	1	1	40.9	25	25	5.0526	0.0095532	1.8034	17440000	3
P20108	P20108	Thioredoxin-dependent peroxide reductase, mitochondrial	Prdx3	0	0	0	0	0	0	0	0				5	5	5	22.6	22.6	22.6	28.127	0	8.8645	742550000	11
P20152;A0A0A6YWC8;A2AKJ2;P03995;P03995-2	P20152;A0A0A6YWC8	Vimentin	Vim	852160000	811060000	673380000	587710000	613170000	546090000	650720000	628500000				39	33	30	71.2	62.9	60.3	53.687	0	187.21	14776000000	257
P20357;Q3TLQ0;Q80X35;Q80ZL4;E9Q8Y2;G3UZE9;F7ALC8;G3UZV6;G3UZJ2;G3UWW1	P20357;Q3TLQ0;Q80X35;Q80ZL4;E9Q8Y2;G3UZE9	Microtubule-associated protein 2;Microtubule-associated protein	Map2	0	5840300	0	0	0	5329400	5569100	0				6	6	6	5.4	5.4	5.4	199.13	0	14.317	519410000	10
P20801	P20801	Troponin C, skeletal muscle	Tnnc2	0	0	0	50809000	0	0	15713000	0				5	4	4	33.8	29.4	29.4	18.11	0	9.4885	93915000	9
P21107-2;D3Z6I8;E9Q7Q3;D3Z2H9;D3YVR0	P21107-2;D3Z6I8;E9Q7Q3;D3Z2H9		Tpm3;Tpm3-rs7	51825000	45122000	46785000	31875000	26599000	32328000	29931000	51304000				14	10	5	52.8	39.9	16.9	29.02	0	45.833	4868400000	60
P21550;J3QPZ9;Q5SX59	P21550;J3QPZ9	Beta-enolase;Enolase	Eno3	0	0	0	232850000	1144000	1897600	48879000	0				11	9	8	32.7	25.3	23.5	47.024	0	54.402	340260000	16
P21956-2;P21956	P21956-2;P21956	Lactadherin	Mfge8	3067000	0	2241700	0	0	0	0	0				2	2	2	5.6	5.6	5.6	47.169	0	3.9644	6971200	3
P21995	P21995	Embigin	Emb	0	0	4627200	5360300	0	0	0	0				3	3	3	10.6	10.6	10.6	37.064	0	12.99	363130000	20
P23116	P23116	Eukaryotic translation initiation factor 3 subunit A	Eif3a	165260000	254910000	139080000	77002000	53096000	83931000	60665000	70408000				29	29	29	23.4	23.4	23.4	161.93	0	68.687	6550500000	176
P23198;Q9DCC5;D3Z1A9;D3Z313	P23198;Q9DCC5;D3Z1A9;D3Z313	Chromobox protein homolog 3	Cbx3	87388000	86455000	95872000	40315000	50659000	64029000	67472000	79255000				6	6	5	29.5	29.5	20.8	20.855	0	56.199	3937300000	65
P23798;B1AR14	P23798	Polycomb group RING finger protein 2	Pcgf2	0	0	0	0	0	0	0	0				5	4	4	17.3	14.9	14.9	37.723	0	23.933	844990000	16
P23949	P23949	Zinc finger protein 36, C3H1 type-like 2	Zfp36l2	0	0	0	0	0	0	0	0				3	3	3	7.2	7.2	7.2	50.069	0	16.614	485250000	8
P24270;A2AL20	P24270	Catalase	Cat	72877000	0	0	5184700	0	0	0	0				4	4	4	7.4	7.4	7.4	59.795	0	5.4822	181390000	7
P24369	P24369	Peptidyl-prolyl cis-trans isomerase B	Ppib	8942100	7552200	0	3870900	0	0	0	0				4	4	4	16.7	16.7	16.7	23.713	0	10.031	230990000	11
P24547;A0A0A6YY72;A0A0A6YXS4	P24547;A0A0A6YY72	Inosine-5-monophosphate dehydrogenase 2	Impdh2	0	0	0	0	53642000	38787000	35168000	59843000				13	13	13	31.7	31.7	31.7	55.814	0	21.026	727230000	28
P24788;A2A9P6;P24788-2;Q64434	P24788;A2A9P6;P24788-2	Cyclin-dependent kinase 11B	Cdk11b	11327000	11927000	10220000	0	4771100	4900900	4084100	5384600				5	5	5	7.5	7.5	7.5	91.512	0	8.1533	327260000	17
P25206	P25206	DNA replication licensing factor MCM3	Mcm3	20571000	23880000	25254000	14868000	14818000	15024000	20447000	17940000				10	10	10	14.8	14.8	14.8	91.545	0	19.395	654250000	36
P25444;D3YVC1;D3YWJ3;D3Z536	P25444;D3YVC1;D3YWJ3	40S ribosomal protein S2	Rps2	408670000	506970000	433130000	368130000	403880000	424250000	321150000	241900000				17	17	17	58.4	58.4	58.4	31.231	0	95.763	42622000000	151
P25916;A2ASR8;A2ASR7;A2ASR6;A2ASR5	P25916;A2ASR8;A2ASR7	Polycomb complex protein BMI-1	Bmi1	14889000	0	0	16674000	13087000	25114000	6821700	10531000				7	7	6	25.6	25.6	23.1	36.707	0	124.22	6196500000	50
P26039	P26039	Talin-1	Tln1	0	0	0	0	0	0	0	0				1	1	1	0.6	0.6	0.6	269.82	0.00070004	3.3146	61129000	1
P26041;P26040	P26041;P26040	Moesin;Ezrin	Msn;Ezr	0	0	0	0	0	0	0	0				5	1	1	8.5	2.4	2.4	67.766	0	3.6772	16533000	1
P26043;Q7TSG6	P26043;Q7TSG6	Radixin	Rdx	0	0	0	0	0	0	0	0				7	7	3	12.7	12.7	6.7	68.542	0	12.73	1132500000	28
P26350;A0A087WP98;A0A087WPN6;A0A087WQN2	P26350	Prothymosin alpha;Prothymosin alpha, N-terminally processed;Thymosin alpha	Ptma	0	0	0	0	0	0	0	0				3	3	3	26.1	26.1	26.1	12.254	0	18.664	1311500000	18
P26369;Q80XR5;Q3KQM4;A0A140LJK3;A0A140LJ08	P26369;Q80XR5;Q3KQM4	Splicing factor U2AF 65 kDa subunit	U2af2	71272000	48244000	81587000	373190000	228070000	266850000	153880000	56072000				18	18	18	57.5	57.5	57.5	53.516	0	323.31	80075000000	231
P26443;F7CFA5	P26443	Glutamate dehydrogenase 1, mitochondrial	Glud1	0	30743000	19822000	0	0	14600000	0	20290000				5	5	5	10.2	10.2	10.2	61.336	0	18.258	209350000	15
P26516	P26516	26S proteasome non-ATPase regulatory subunit 7	Psmd7	0	0	0	0	0	0	0	0				1	1	1	7.5	7.5	7.5	36.539	0.0095355	1.7852	82943000	1
P26645	P26645	Myristoylated alanine-rich C-kinase substrate	Marcks	0	0	0	7057000	0	8818300	0	11790000				5	5	5	41.1	41.1	41.1	29.661	0	152.31	1004000000	15
P26883	P26883	Peptidyl-prolyl cis-trans isomerase FKBP1A	Fkbp1a	0	0	0	0	0	0	0	0				1	1	1	12	12	12	11.922	0.0023585	2.8127	137320000	4
P27048;A0A0G2JGN4	P27048;A0A0G2JGN4	Small nuclear ribonucleoprotein-associated protein B	Snrpb	98690000	87251000	144710000	89147000	785850000	804800000	928830000	1580200000				9	9	1	32.9	32.9	6.1	23.656	0	29.523	21671000000	105
P27546;P27546-3;P27546-2;P27546-4;A0A0G2JFT4;A0A0G2JG35;A0A140T8T5;A0A0G2JDN7;E9PZ43;A0A0G2JFK3;A0A0G2JDY5;A0A0G2JFH2;A0A0G2JE57;Q78TF3;A0A0G2JDU1	P27546;P27546-3;P27546-2	Microtubule-associated protein 4	Map4	4273400	44511000	5057500	4175200	0	4480100	0	0				7	7	7	8.2	8.2	8.2	117.43	0	8.2492	312750000	9
P27641	P27641	X-ray repair cross-complementing protein 5	Xrcc5	0	0	0	0	0	0	0	0				7	7	7	13.8	13.8	13.8	83.056	0	24.289	841060000	23
P27659;A0A087WQK0;A0A087WNS0;Q9CQ09;E9PWZ3	P27659	60S ribosomal protein L3	Rpl3	922660000	634020000	687180000	417690000	441540000	408120000	393460000	611200000				25	25	25	58.8	58.8	58.8	46.109	0	323.31	104000000000	288
P27661	P27661	Histone H2AX	H2afx	0	0	0	0	0	0	0	0				7	2	1	39.9	21.7	5.6	15.142	0	25.604	14866000	4
P27773;F6Q404	P27773	Protein disulfide-isomerase A3	Pdia3	23359000	27868000	30087000	24640000	14176000	21444000	25112000	26105000				20	20	20	44.8	44.8	44.8	56.678	0	109.5	4712000000	92
P28063	P28063	Proteasome subunit beta type-8	Psmb8	0	0	0	0	0	0	0	1576800				1	1	1	4.3	4.3	4.3	30.26	0	4.4045	40431000	3
P28658	P28658	Ataxin-10	Atxn10	27845000	25932000	28936000	16482000	13704000	22840000	30390000	32650000				7	7	7	17.1	17.1	17.1	53.706	0	24.228	386030000	35
P28667	P28667	MARCKS-related protein	Marcksl1	0	0	0	3393300	0	3727000	3518500	0				4	4	4	43	43	43	20.165	0	79.32	625050000	14
P28740-2	P28740-2	Kinesin-like protein KIF2A	Kif2a	0	0	0	0	0	0	0	0				26	1	1	49	2.7	2.7	74.844	0	14.789	201160000	9
P29341;Q9D4E6;A0A2I3BR37;A2A5N3;F6ZAX1;Q8C7D3	P29341	Polyadenylate-binding protein 1	Pabpc1	2746800000	3167500000	2482900000	1357100000	1551000000	1275900000	1427200000	2087100000				34	34	18	57.5	57.5	34.9	70.67	0	323.31	90520000000	480
P29595;A0A2I3BRG0	P29595;A0A2I3BRG0	NEDD8	Nedd8	0	0	0	0	0	0	0	0				2	2	2	17.3	17.3	17.3	8.9723	0	8.3347	125240000	6
P29758	P29758	Ornithine aminotransferase, mitochondrial	Oat	0	0	6079700	5067100	0	0	0	0				9	9	9	27.8	27.8	27.8	48.354	0	66.18	897310000	13
P30415;Q8CBP6;S4R2L3;S4R1C3;Q3TQ51;S4R1L7	P30415;Q8CBP6	NK-tumor recognition protein;Putative peptidyl-prolyl cis-trans isomerase	Nktr	6795500	6066400	0	33135000	8221300	13711000	6463700	0				31	31	31	28.7	28.7	28.7	163.45	0	227.03	10409000000	183
P30416;F7CAT1;F6S2D5	P30416;F7CAT1;F6S2D5	Peptidyl-prolyl cis-trans isomerase FKBP4;Peptidyl-prolyl cis-trans isomerase FKBP4, N-terminally processed;Peptidyl-prolyl cis-trans isomerase	Fkbp4	0	0	0	0	0	0	0	0				4	4	4	9	9	9	51.572	0	7.9966	435700000	8
P30658	P30658	Chromobox protein homolog 2	Cbx2	0	0	0	8795900	0	0	0	0				6	6	6	14.8	14.8	14.8	54.917	0	18.091	1013600000	31
P30681;A0A1B0GQX9	P30681	High mobility group protein B2	Hmgb2	0	13346000	0	13329000	0	0	0	0				6	5	5	34.8	27.1	27.1	24.162	0	16.12	1552300000	28
P31001	P31001	Desmin	Des	0	0	0	9870200	0	0	0	0				6	2	2	10.9	4.7	4.7	53.497	0.00070077	3.3234	20132000	3
P31230;Q3UZG4;A0A0G2JDW6;A0A0G2JDV0;A0A0G2JEU9;A0A0G2JDH0	P31230;Q3UZG4	Aminoacyl tRNA synthase complex-interacting multifunctional protein 1;Endothelial monocyte-activating polypeptide 2	Aimp1	8914100	9327600	9569000	266750000	6211800000	4514800000	4577500000	4858000000				29	29	29	82.6	82.6	82.6	33.997	0	323.31	109860000000	437
P31324;H3BK84	P31324;H3BK84	cAMP-dependent protein kinase type II-beta regulatory subunit	Prkar2b	0	0	0	0	0	0	0	0				9	6	6	31.7	24.8	24.8	46.167	0	28.827	1743000000	14
P31786;Q4VWZ5;D3Z563;M0QWU8	P31786;Q4VWZ5;D3Z563;M0QWU8	Acyl-CoA-binding protein	Dbi	0	0	0	0	0	0	0	0				2	2	2	39.1	39.1	39.1	10	0	6.5299	238880000	4
P32067;A2AR07;F6SXM5;D6RI87	P32067;A2AR07	Lupus La protein homolog	Ssb	2380900000	1996000000	2100100000	1423800000	1829600000	1697500000	2262000000	2964600000				29	29	29	54.5	54.5	54.5	47.756	0	271.51	128190000000	375
P32233	P32233	Developmentally-regulated GTP-binding protein 1	Drg1	13616000	0	22943000	16033000	14164000	0	0	11028000				7	7	7	21	21	21	40.512	0	37.226	1295300000	32
P32848	P32848	Parvalbumin alpha	Pvalb	0	0	0	703660000	9874600	11978000	235240000	0				6	6	6	50.9	50.9	50.9	11.93	0	30.65	1106200000	20
P32921;P32921-2	P32921;P32921-2	Tryptophan--tRNA ligase, cytoplasmic;T1-TrpRS;T2-TrpRS	Wars	0	0	0	0	0	0	0	0				3	3	3	8.5	8.5	8.5	54.357	0	4.9268	155570000	4
P34022;H7BX22	P34022	Ran-specific GTPase-activating protein	Ranbp1	0	0	0	0	0	0	0	0				3	3	3	27.6	27.6	27.6	23.596	0	6.7785	418170000	12
P34884	P34884	Macrophage migration inhibitory factor	Mif	0	0	0	0	0	0	0	0				3	3	3	35.7	35.7	35.7	12.504	0	20.501	388800000	7
P35278;Q8C266;Q9CQD1;P61021;A2A5F5;A2A5F6	P35278;Q8C266	Ras-related protein Rab-5C	Rab5c	8132500	0	8213000	11570000	9708000	11248000	8934300	7720900				7	7	7	43.5	43.5	43.5	23.412	0	16.223	1606300000	30
P35279;P35279-2;P61294;D3YV69;A0A1L1SRS6	P35279;P35279-2;P61294;D3YV69	Ras-related protein Rab-6A;Ras-related protein Rab-6B	Rab6a;Rab6b	17219000	16451000	17749000	8925300	11794000	15187000	16383000	19571000				5	5	4	27.4	27.4	22.1	23.59	0	17.404	678820000	21
P35283;A2CG35	P35283;A2CG35	Ras-related protein Rab-12	Rab12	0	0	0	7291500	0	0	0	0				11	11	11	41.6	41.6	41.6	27.328	0	27.271	2412900000	52
P35293	P35293	Ras-related protein Rab-18	Rab18	0	0	0	0	0	0	0	0				4	4	4	24.3	24.3	24.3	23.035	0	9.1319	318460000	10
P35486	P35486	Pyruvate dehydrogenase E1 component subunit alpha, somatic form, mitochondrial	Pdha1	2552300000	1338500000	4990000000	989400000	277430000	227240000	90670000	158100000				21	21	21	46.7	46.7	46.7	43.231	0	69.73	10431000000	126
P35550;A0A140LIR6	P35550	rRNA 2-O-methyltransferase fibrillarin	Fbl	174500000	172250000	152770000	400140000	297510000	268580000	155080000	160410000				22	22	17	68.2	68.2	60.6	34.306	0	242.38	115310000000	290
P35564	P35564	Calnexin	Canx	82191000	88484000	84737000	60313000	97503000	112390000	105970000	117080000				15	15	15	26.7	26.7	26.7	67.277	0	52.059	3735900000	139
P35585;D3YZ71	P35585;D3YZ71	AP-1 complex subunit mu-1	Ap1m1	0	0	0	0	0	0	0	0				2	2	2	5.4	5.4	5.4	48.542	0	6.3343	214420000	6
P35601;P35601-2	P35601;P35601-2	Replication factor C subunit 1	Rfc1	56270000	56135000	42981000	950830000	504980000	517350000	342040000	36661000				68	68	2	63.8	63.8	1.5	125.98	0	323.31	285410000000	876
P35700;B1AXW5;B1AXW6;B1AXW4	P35700;B1AXW5;B1AXW6;B1AXW4	Peroxiredoxin-1	Prdx1	201560000	55800000	60015000	61495000	52968000	73026000	60361000	131320000				9	9	8	43.7	43.7	39.7	22.176	0	25.502	4229300000	73
P35922-9;E9QAS9;D3Z6U8;E9QNF5;P35922-8;P35922-7;P35922-11;P35922-10;P35922-12	P35922-9;E9QAS9;D3Z6U8;E9QNF5;P35922-8;P35922-7;P35922-11;P35922-10;P35922-12	Fragile X mental retardation protein 1 homolog	Fmr1	0	0	0	0	0	0	0	0				34	1	1	66	1.9	1.9	64.096	0.0083359	1.833	135210000	6
P35979;F8VQK7	P35979	60S ribosomal protein L12	Rpl12	528230000	301140000	320010000	288590000	184010000	156670000	148290000	442750000				8	8	8	63.6	63.6	63.6	17.804	0	147.02	22534000000	86
P37040;Q05DV1;E9PVT9;E9Q997	P37040;Q05DV1	NADPH--cytochrome P450 reductase	Por	0	0	0	0	0	0	0	0				6	6	6	8.8	8.8	8.8	77.043	0	10.559	352300000	10
P38060	P38060	Hydroxymethylglutaryl-CoA lyase, mitochondrial	Hmgcl	23912000	27019000	24875000	20777000	13869000	20581000	16949000	24354000				2	2	2	5.8	5.8	5.8	34.238	0.00069638	3.223	175860000	8
P38647	P38647	Stress-70 protein, mitochondrial	Hspa9	392300000	490420000	478360000	272970000	250060000	223000000	242840000	296530000				28	28	28	45.7	45.7	45.7	73.46	0	187.26	11753000000	251
P39749;Q91Z50	P39749;Q91Z50	Flap endonuclease 1	Fen1	0	0	0	0	0	0	0	0				2	2	2	7.1	7.1	7.1	42.314	0.0036089	2.5085	126360000	2
P40201;Q8C7Q2;G3V014;G3UWS6	P40201;Q8C7Q2;G3V014	Chromodomain-helicase-DNA-binding protein 1	Chd1	0	0	0	6287000	0	0	0	0				23	22	18	18.4	17.9	15.5	196.38	0	115.68	2651200000	66
P40630;A0A0R4J1N9;P40630-2;D3Z0F3	P40630;A0A0R4J1N9;P40630-2;D3Z0F3	Transcription factor A, mitochondrial	Tfam	74222000	97695000	55412000	592690000	379120000	387730000	334190000	62117000				25	25	25	70.8	70.8	70.8	27.987	0	136.22	143450000000	259
P41105	P41105	60S ribosomal protein L28	Rpl28	152130000	139060000	325530000	131610000	118550000	116710000	151540000	119700000				6	6	6	40.1	40.1	40.1	15.733	0	21.843	5062200000	43
P42125	P42125	Enoyl-CoA delta isomerase 1, mitochondrial	Eci1	0	0	0	0	0	0	0	0				1	1	1	5.5	5.5	5.5	32.25	0.0036101	2.5097	40102000	5
P42128;A0A0G2JG71	P42128	Forkhead box protein K1	Foxk1	17690000	0	26103000	19471000	29079000	28344000	26153000	45983000				13	13	13	26.1	26.1	26.1	74.919	0	84.162	3732900000	70
P42582;P50220;Q9EQM3	P42582	Homeobox protein Nkx-2.5	Nkx2-5	0	0	0	0	0	0	0	0				5	5	5	14.8	14.8	14.8	34.162	0	17.918	980040000	21
P42669	P42669	Transcriptional activator protein Pur-alpha	Pura	107520000	109900000	119540000	371020000	458860000	489460000	316170000	544260000				17	17	15	50.5	50.5	45.2	34.883	0	323.31	104970000000	176
P42932;H3BL49;H3BJB6;H3BLL1;H3BKG2;H3BKR8	P42932;H3BL49	T-complex protein 1 subunit theta	Cct8	23902000	27063000	40669000	24167000	21234000	32963000	33893000	34760000				15	15	15	32.3	32.3	32.3	59.555	0	56.648	3783800000	78
Q9DCW5;P43024	Q9DCW5;P43024	Cytochrome c oxidase subunit 6A, mitochondrial;Cytochrome c oxidase subunit 6A1, mitochondrial	Cox6a1	0	0	0	0	0	0	0	0				1	1	1	16.1	16.1	16.1	12.483	0.0051216	2.2277	174030000	4
P43274	P43274	Histone H1.4	Hist1h1e	3885300000	3619200000	3531700000	3990200000	2842800000	3334500000	3141300000	3306000000				10	3	3	31.1	13.2	13.2	21.977	0	44.231	224330000000	71
P43275	P43275	Histone H1.1	Hist1h1a	1029500000	533630000	828840000	1320800000	865370000	1198100000	785720000	911260000				12	8	7	38	32.4	29.1	21.785	0	188.61	135740000000	119
P43276	P43276	Histone H1.5	Hist1h1b	1809800000	2303800000	1838000000	4012100000	1895800000	1995700000	1899300000	1294400000				11	9	9	33.6	26.5	26.5	22.576	0	30.62	297420000000	172
P43277	P43277	Histone H1.3	Hist1h1d	0	0	749420000	0	0	0	0	0				10	1	1	30.8	7.2	7.2	22.099	0	9.0546	46766000000	37
P45376;D3YVJ7	P45376	Aldose reductase	Akr1b1	0	12312000	0	17086000	7914000	0	12191000	0				7	7	7	25.6	25.6	25.6	35.732	0	33.246	2027500000	13
P45591;A0A1Y7VJ71	P45591;A0A1Y7VJ71	Cofilin-2	Cfl2	0	5115100	0	5797200	0	0	0	0				3	2	2	19.9	13.3	13.3	18.709	0.0010187	2.9275	126610000	8
P45878	P45878	Peptidyl-prolyl cis-trans isomerase FKBP2	Fkbp2	0	0	0	0	0	0	0	0				1	1	1	8.6	8.6	8.6	15.344	0.0035995	2.5033	135130000	4
P46061	P46061	Ran GTPase-activating protein 1	Rangap1	32952000	30291000	30742000	14642000	23069000	20978000	25910000	21303000				12	12	12	23.9	23.9	23.9	63.53	0	52.817	1639900000	51
P46096;P46097;A0A0R4J2C2	P46096	Synaptotagmin-1	Syt1	9951600	0	0	0	0	0	0	0				5	5	5	11.9	11.9	11.9	47.417	0	7.5594	322910000	12
P46460;G3UX86	P46460;G3UX86	Vesicle-fusing ATPase	Nsf	2561000	2624300	2637100	2138500	3615600	0	0	0				4	4	4	5.4	5.4	5.4	82.613	0	8.3656	84188000	5
P46471;Q8BVQ9	P46471;Q8BVQ9	26S protease regulatory subunit 7	Psmc2	33627000	29848000	39005000	17954000	10109000	8688700	16658000	22538000				6	6	6	14.5	14.5	14.5	48.647	0	16.206	1282700000	24
P46638;P62492;G3UY29;E9Q3P9;F8WGS1;G3UZD3;G3UZL4;E9Q6B3	P46638;P62492;G3UY29;E9Q3P9;F8WGS1;G3UZD3	Ras-related protein Rab-11B;Ras-related protein Rab-11A	Rab11b;Rab11a	28217000	27931000	23676000	30291000	32988000	36432000	30894000	40576000				8	8	8	43.1	43.1	43.1	24.489	0	18.548	1553400000	50
P46660	P46660	Alpha-internexin	Ina	37409000	56005000	38209000	22269000	19031000	21076000	28651000	0				7	5	5	13.8	11.4	11.4	55.382	0	9.4932	244150000	14
P46737	P46737	Lys-63-specific deubiquitinase BRCC36	Brcc3	0	0	0	0	0	0	0	0				1	1	1	4.1	4.1	4.1	33.34	0.00068823	3.1013	51058000	2
P47753;Q5RKN9;A0A0G2JE27	P47753;Q5RKN9	F-actin-capping protein subunit alpha-1	Capza1	24816000	23657000	21823000	32271000	21911000	29138000	35548000	25235000				12	10	10	70.3	60.8	60.8	32.939	0	196.43	7669000000	82
P47754;D6RCW7;A0A0N4SVM0	P47754;D6RCW7;A0A0N4SVM0	F-actin-capping protein subunit alpha-2	Capza2	0	0	12184000	46569000	24103000	26927000	22009000	6286800				12	12	10	71.3	71.3	61.9	32.967	0	323.31	15196000000	125
P47757-2;P47757;A2AMW0;P47757-4;F7CAZ6;A0A0A0MQI9;F6YHZ8	P47757-2;P47757;A2AMW0;P47757-4;F7CAZ6	F-actin-capping protein subunit beta	Capzb	26404000	26847000	14133000	75296000	0	56572000	27037000	16229000				14	14	14	53.3	53.3	53.3	30.628	0	90.231	10141000000	85
P47857;P47857-2;P47857-3	P47857;P47857-2;P47857-3	ATP-dependent 6-phosphofructokinase, muscle type	Pfkm	38893000	34454000	29935000	18688000	29389000	24118000	21149000	38029000				8	8	8	9.1	9.1	9.1	85.268	0	12.028	944120000	40
P47867;P47867-2	P47867;P47867-2	Secretogranin-3	Scg3	0	0	0	0	0	0	0	0	+			1	1	1	2.3	2.3	2.3	53.326	1	-2	762110000	7
P47911;A0A0J9YU32	P47911	60S ribosomal protein L6	Rpl6	1522400000	1520600000	1488400000	1019400000	737850000	732260000	657650000	921220000				18	18	18	44.6	44.6	44.6	33.509	0	86.252	76103000000	232
P47930;P47930-2	P47930;P47930-2	Fos-related antigen 2	Fosl2	0	0	0	0	0	0	0	0				1	1	1	3.7	3.7	3.7	35.298	0	6.1939	122220000	5
P47955;E9Q3T0	P47955;E9Q3T0	60S acidic ribosomal protein P1	Rplp1;Gm10073	0	0	0	49983000	56426000	67616000	0	0				4	4	4	89.5	89.5	89.5	11.475	0	323.31	22099000000	47
P47962;D3YYV8	P47962;D3YYV8	60S ribosomal protein L5	Rpl5	884030000	810710000	787960000	571070000	452410000	505670000	586440000	755280000				18	18	18	52.9	52.9	52.9	34.4	0	95.885	37807000000	252
P47963	P47963	60S ribosomal protein L13	Rpl13	447640000	570420000	513720000	193530000	264900000	192850000	274690000	365420000				18	18	18	66.4	66.4	66.4	24.305	0	119.48	24626000000	189
P47964;D3YX71	P47964	60S ribosomal protein L36	Rpl36	0	0	0	0	0	0	0	0	+			6	1	1	44.8	16.2	16.2	12.215	1	-2	16344000	1
P48036;A0A0G2JGQ0	P48036	Annexin A5	Anxa5	0	0	0	0	0	0	0	0				4	4	4	16	16	16	35.752	0	7.6842	164670000	5
P48678;P48678-2;P48678-3;D3YUF7	P48678;P48678-2;P48678-3	Prelamin-A/C;Lamin-A/C	Lmna	369200000	154790000	355630000	230780000	178250000	87944000	67420000	218200000				24	24	23	37.3	37.3	36.1	74.237	0	50.884	1851200000	104
P48722;P48722-2;E0CY23;A0A0N4SW76;A0A0N4SVU2	P48722;P48722-2;E0CY23	Heat shock 70 kDa protein 4L	Hspa4l	13071000	16590000	16336000	11964000	0	0	0	10127000				4	3	3	5.5	3.6	3.6	94.381	0	3.9346	76578000	10
P48758	P48758	Carbonyl reductase [NADPH] 1	Cbr1	0	0	0	0	0	0	0	0				1	1	1	5.1	5.1	5.1	30.641	0.0057052	2.093	50123000	5
P48771	P48771	Cytochrome c oxidase subunit 7A2, mitochondrial	Cox7a2	0	0	0	0	0	0	0	0				1	1	1	15.7	15.7	15.7	9.2908	0.0077592	1.8793	84227000	2
P48962;Q3V132	P48962	ADP/ATP translocase 1	Slc25a4	517740000	366060000	630910000	403360000	531360000	421680000	538360000	760320000				18	10	10	57.7	31.2	31.2	32.904	0	27.915	13795000000	91
P49135	P49135	TFIIH basal transcription factor complex helicase XPB subunit	Ercc3	0	0	0	0	0	0	0	0				2	2	2	4	4	4	89.125	0.0062913	1.9813	107780000	2
P49312;Q5EBP8;P49312-2;V9GXF8	P49312;Q5EBP8;P49312-2	Heterogeneous nuclear ribonucleoprotein A1;Heterogeneous nuclear ribonucleoprotein A1, N-terminally processed	Hnrnpa1	474420000	679690000	740190000	1897000000	7281400000	5481600000	5316600000	8362200000				39	39	33	75.3	75.3	71.6	34.196	0	323.31	572440000000	717
P49452	P49452	Centromere protein C	Cenpc	0	0	0	0	0	0	0	0				2	2	2	4.7	4.7	4.7	102.15	0.0039101	2.4601	98939000	1
P49717	P49717	DNA replication licensing factor MCM4	Mcm4	7962700	7799500	0	3496700	4609400	5051100	0	5307700				3	3	3	3.9	3.9	3.9	96.735	0	3.9353	1206800000	6
P49718;Q52KC3	P49718;Q52KC3	DNA replication licensing factor MCM5;DNA helicase	Mcm5	0	0	0	0	0	0	0	0				3	3	3	4.8	4.8	4.8	82.342	0	5.8085	236260000	4
P49722;Q8BKE0	P49722	Proteasome subunit alpha type-2	Psma2	32745000	39496000	37461000	26602000	17638000	13096000	13948000	17486000				5	5	5	15.8	15.8	15.8	25.926	0	7.3819	334070000	11
P49962;D3YZX8	P49962;D3YZX8	Signal recognition particle 9 kDa protein	Srp9	10690000	16730000	10552000	53028000	27187000	23279000	9864400	0				5	5	5	65.1	65.1	65.1	10.194	0	63.328	19593000000	68
P50247	P50247	Adenosylhomocysteinase	Ahcy	0	0	0	0	0	0	0	0				3	3	3	9.3	9.3	9.3	47.688	0	8.1819	192290000	6
P50396;D6RI86	P50396;D6RI86	Rab GDP dissociation inhibitor alpha	Gdi1	0	0	0	0	0	0	0	0				4	2	2	10.3	5.6	5.6	50.521	0	5.8941	135560000	2
P50580;Q3TGU7;P50580-2	P50580;Q3TGU7;P50580-2	Proliferation-associated protein 2G4	Pa2g4	180480000	247630000	259670000	159470000	102910000	113060000	119510000	101230000				16	16	16	45.2	45.2	45.2	43.698	0	46.452	2070900000	90
P51150;A0A0N4SVR6;A0A0N4SVG9	P51150;A0A0N4SVR6;A0A0N4SVG9	Ras-related protein Rab-7a	Rab7a	20477000	32177000	26122000	11532000	24775000	30177000	32122000	18526000				7	7	7	39.6	39.6	39.6	23.489	0	32.949	1227400000	33
P51410;D3Z629;A0A0G2JES3;A0A140T8T4;D3YZT0;A0A0G2JFQ3;S4R1R7	P51410;D3Z629;A0A0G2JES3;A0A140T8T4;D3YZT0	60S ribosomal protein L9	Rpl9	130210000	148160000	166640000	106510000	107180000	107520000	102360000	99079000				8	8	8	50	50	50	21.881	0	48.222	11913000000	68
P51612;A0A0U1RP06	P51612;A0A0U1RP06	DNA repair protein complementing XP-C cells homolog	Xpc	0	0	0	3921000	0	0	0	0				8	8	8	12.6	12.6	12.6	104.52	0	213.82	1042300000	34
P51859;E0CXA0;E0CYW7	P51859;E0CXA0	Hepatoma-derived growth factor	Hdgf	0	0	0	0	0	0	0	0				6	5	5	28.7	25.3	25.3	26.268	0	10.762	367450000	8
P51881	P51881	ADP/ATP translocase 2;ADP/ATP translocase 2, N-terminally processed	Slc25a5	626760000	756730000	796380000	399910000	701960000	485870000	520510000	676100000				19	19	11	55	55	28.5	32.931	0	48.041	28800000000	138
P52293;A2A600;A2A601;A6PW68;F2Z431;A2A602	P52293;A2A600;A2A601	Importin subunit alpha-1	Kpna2	55238000	72133000	54943000	42476000	78439000	62952000	58331000	61432000				14	14	14	28.9	28.9	28.9	57.927	0	81.632	5057900000	65
P52432;D3Z7Q8;D3Z3D6;G3UXX5;G3UX92	P52432;D3Z7Q8;D3Z3D6;G3UXX5	DNA-directed RNA polymerases I and III subunit RPAC1	Polr1c	10304000	0	0	142800000	75878000	68067000	52665000	0				17	17	17	63.3	63.3	63.3	39.106	0	323.31	46123000000	173
P52479;P52479-2;G3X9U6	P52479;P52479-2	Ubiquitin carboxyl-terminal hydrolase 10	Usp10	6125800	0	6905200	6958900	9451400	7574900	0	0				15	15	15	20.3	20.3	20.3	87.021	0	34.506	1941900000	38
P52480;A0A1L1SU37;A0A1L1SUV0;A0A1L1SSN6;A0A1L1STV8;A0A1L1SQV8;A0A1L1ST52;A0A1L1SVH2	P52480;A0A1L1SU37	Pyruvate kinase PKM	Pkm	17401000	7558700	9877600	126920000	5153900	7242400	46594000	3338900				21	21	1	46.3	46.3	3.2	57.844	0	91.334	3277000000	69
P52480-2	P52480-2	Pyruvate kinase PKM	Pkm	0	0	0	0	0	0	0	0	+			21	1	1	44.6	1.5	1.5	57.984	1	-2	76821000	5
P52651;Q3UJH4;V9GXJ4	P52651;Q3UJH4;V9GXJ4	Homeobox protein Rhox5	Rhox5	11224000	12250000	11538000	9666700	0	11405000	0	0				4	4	4	43.3	43.3	43.3	23.045	0	139.12	1574300000	29
P52875;D3YV67	P52875	Transmembrane protein 165	Tmem165	0	0	0	0	0	0	0	0				3	3	3	14.6	14.6	14.6	34.79	0	30.204	484770000	14
P53026;D6RE43	P53026	60S ribosomal protein L10a	Rpl10a	0	0	0	0	0	0	0	0				15	1	1	44.7	6.5	6.5	24.916	0	3.7076	403940000	1
P53395;A0A0G2JGU0	P53395	Lipoamide acyltransferase component of branched-chain alpha-keto acid dehydrogenase complex, mitochondrial	Dbt	41449000000	69326000000	50285000000	17901000000	29531000000	21340000000	20989000000	45313000000				38	38	38	76.3	76.3	76.3	53.246	0	323.31	774150000000	921
P53986	P53986	Monocarboxylate transporter 1	Slc16a1	211800000	238970000	253890000	153180000	158710000	201110000	189280000	283400000				3	3	3	8.5	8.5	8.5	53.267	0	57.096	2249300000	43
P53994;P59279;Q3TEG7;G3UXQ7;G3V022	P53994;P59279;Q3TEG7	Ras-related protein Rab-2A;Ras-related protein Rab-2B	Rab2a;Rab2b	0	11082000	12004000	7629800	13042000	10726000	9782400	8178800				5	5	5	31.1	31.1	31.1	23.547	0	26.628	774460000	31
P54071	P54071	Isocitrate dehydrogenase [NADP], mitochondrial	Idh2	4891100	4203900	4728500	6705800	0	0	3611100	3473400				3	3	3	8.8	8.8	8.8	50.906	0	5.0501	96909000	12
P54116	P54116	Erythrocyte band 7 integral membrane protein	Stom	86596000	76320000	104230000	54992000	43505000	40178000	57537000	65432000				7	7	7	30.6	30.6	30.6	31.375	0	38.552	1665200000	82
P54728;P54726;Q8CAP3;Q3TN85	P54728	UV excision repair protein RAD23 homolog B	Rad23b	5696700	7850100	8334600	6948700	0	7647700	5141100	0				4	4	4	12	12	12	43.512	0	4.4978	314560000	18
P54775;A0A140LIZ5	P54775;A0A140LIZ5	26S protease regulatory subunit 6B	Psmc4	0	0	0	0	16696000	0	0	0				5	5	5	15.1	15.1	15.1	47.408	0	7.6618	288450000	13
P54823	P54823	Probable ATP-dependent RNA helicase DDX6	Ddx6	97448000	90570000	106270000	127380000	90099000	69598000	68897000	25561000				17	17	17	50.5	50.5	50.5	54.191	0	213.78	33092000000	121
P55096;A0A0G2JDI9	P55096;A0A0G2JDI9	ATP-binding cassette sub-family D member 3	Abcd3	0	0	0	6394800	5733500	6599900	0	0				15	15	15	28.2	28.2	28.2	75.474	0	65.043	5407700000	72
P55200;P55200-2;D3Z5H5;S4R199;A0A1L1SQS9;S4R2S5	P55200;P55200-2	Histone-lysine N-methyltransferase 2A;MLL cleavage product N320;MLL cleavage product C180	Kmt2a	0	0	0	11277000	0	0	0	0				18	18	17	7.6	7.6	7.4	429.64	0	112.4	3300600000	68
P55258;P61028;Q9DD03;Q3TYH2;Q8K386	P55258;P61028	Ras-related protein Rab-8A;Ras-related protein Rab-8B	Rab8a;Rab8b	0	0	0	3168900	0	0	0	0				5	3	3	22.7	13	13	23.668	0	6.0048	549160000	22
P56135;F8WHP8	P56135;F8WHP8	ATP synthase subunit f, mitochondrial	Atp5j2	0	0	0	0	0	0	0	0				3	3	3	22.7	22.7	22.7	10.344	0	5.1829	574050000	9
P56394	P56394	Cytochrome c oxidase copper chaperone	Cox17	0	0	0	0	0	0	0	0				1	1	1	25.4	25.4	25.4	6.784	0	7.7399	74499000	1
P56480	P56480	ATP synthase subunit beta, mitochondrial	Atp5b	102650000	98560000	108400000	105110000	87379000	84861000	95507000	127050000				19	19	19	47.6	47.6	47.6	56.3	0	125.89	11467000000	125
P56960;Q8K366;F6VYQ6	P56960;Q8K366;F6VYQ6	Exosome component 10	Exosc10	15172000	17191000	12609000	110820000	62799000	70924000	27680000	9305800				42	42	42	63.1	63.1	63.1	100.94	0	323.31	35842000000	351
P57722;P57722-2;E9Q7D8;P57724;A0A087WR61;A0A087WSI1;A0A1L1SUS5;A0A1L1SRP9;A0A1L1SQ99;A0A087WRH3;A0A0R4J044	P57722;P57722-2;E9Q7D8	Poly(rC)-binding protein 3	Pcbp3	0	0	0	0	0	0	0	0				9	4	4	39.6	24.5	24.5	39.294	0	17.519	300140000	7
P57759;F8WJI4;F8WIM7;D6RG87	P57759;F8WJI4;F8WIM7;D6RG87	Endoplasmic reticulum resident protein 29	Erp29	0	0	0	0	0	0	0	0				2	2	2	8	8	8	28.823	0.0026587	2.6443	62027000	3
P57784;G5E883;A0A0U1RNZ6	P57784;G5E883	U2 small nuclear ribonucleoprotein A	Snrpa1	1214000000	1251000000	1236500000	439940000	7622400000	7729400000	11780000000	17197000000				24	24	24	60.4	60.4	60.4	28.357	0	310.8	70947000000	276
P57787	P57787	Monocarboxylate transporter 4	Slc16a3	0	0	0	0	0	0	0	0				2	2	2	5.3	5.3	5.3	50.373	0.00035778	3.55	169290000	8
P58059;D3YVZ9	P58059;D3YVZ9	28S ribosomal protein S21, mitochondrial	Mrps21	20753000	17547000	19447000	11861000	0	0	8314300	0				3	3	3	40.2	40.2	40.2	10.561	0	10.964	81560000	6
P58064	P58064	28S ribosomal protein S6, mitochondrial	Mrps6	24538000	39533000	49744000	19138000	12725000	15858000	19242000	0				6	6	6	44.8	44.8	44.8	14.308	0	16.539	2367600000	45
P58069	P58069	Ras GTPase-activating protein 2	Rasa2	0	0	0	4471400	3807500	4510000	4696300	4985000				7	7	7	8	8	8	96.4	0	11.777	567520000	16
P58252	P58252	Elongation factor 2	Eef2	215760000	195480000	189650000	128770000	180200000	161740000	154000000	242330000				35	35	35	45.1	45.1	45.1	95.313	0	123.68	9994600000	180
P58334	P58334	Krueppel-like factor 16	Klf16	0	0	0	13984000	8754900	8313600	5791100	0				5	5	5	39.8	39.8	39.8	25.652	0	118.63	6028500000	38
P58468;Q3TVF6	P58468;Q3TVF6	Protein FAM207A	Fam207a	46592000	28226000	40190000	168400000	99110000	138270000	100930000	58093000				13	13	13	62.1	62.1	62.1	24.814	0	146.98	45714000000	129
P58501;F6YY19;P58501-2	P58501	PAX3- and PAX7-binding protein 1	Paxbp1	12900000	14526000	9332300	5490200	0	6951400	0	0				7	7	7	10.8	10.8	10.8	104.83	0	20.796	618940000	25
P58771;Q8BSH3;P58771-2;E9Q452;E9Q454;F8WID5;B7ZNL3;S4R2U0	P58771;Q8BSH3;P58771-2;E9Q452;E9Q454;F8WID5;B7ZNL3;S4R2U0	Tropomyosin alpha-1 chain	Tpm1	22056000	26300000	27359000	355640000	19489000	22390000	152500000	0				15	15	0	53.2	53.2	0	32.68	0	42.623	3645100000	50
P58774;CON__Q3SX28;A2AIM4;P58774-2;A2AIM5	P58774;CON__Q3SX28;A2AIM4;P58774-2	Tropomyosin beta chain	Tpm2	859620	912890	777940	230990000	2560400	518020	14037000	789100			+	13	7	7	39.8	23.2	23.2	32.836	0	18.965	289810000	14
P59470;A0A1L1SSC8	P59470	DNA-directed RNA polymerase III subunit RPC2	Polr3b	0	0	16399000	5726000	0	0	0	0				23	23	23	25.6	25.6	25.6	127.71	0	82.906	6711800000	104
P59708;A0A1W2P7L7	P59708;A0A1W2P7L7	Splicing factor 3B subunit 6	Sf3b6	66832000	57036000	43449000	71475000	31737000	45174000	23412000	73734000				8	8	8	70.4	70.4	70.4	14.585	0	32.682	16180000000	99
P59999;Q3TX55;E9PWA7	P59999;Q3TX55;E9PWA7	Actin-related protein 2/3 complex subunit 4	Arpc4	0	0	0	0	0	0	0	0				4	4	4	28	28	28	19.667	0	11.65	361840000	15
P60122;D3YW60	P60122	RuvB-like 1	Ruvbl1	155060000	155480000	205120000	243730000	187670000	185210000	101830000	166910000				23	23	23	63.6	63.6	63.6	50.213	0	323.31	87000000000	254
P60229	P60229	Eukaryotic translation initiation factor 3 subunit E	Eif3e	55713000	74237000	78332000	44468000	24697000	31852000	32597000	37035000				13	13	13	32.4	32.4	32.4	52.22	0	41.802	2238900000	64
P60335	P60335	Poly(rC)-binding protein 1	Pcbp1	40746000	48493000	58838000	56054000	49555000	33975000	42944000	55098000				12	12	7	48.6	48.6	34.6	37.497	0	151.21	10860000000	116
P60521;Q9DCD6;Q8R3R8;B1AR50	P60521;Q9DCD6;Q8R3R8;B1AR50	Gamma-aminobutyric acid receptor-associated protein-like 2;Gamma-aminobutyric acid receptor-associated protein;Gamma-aminobutyric acid receptor-associated protein-like 1	Gabarapl2;Gabarap;Gabarapl1	0	0	0	0	0	0	0	0				2	2	2	16.2	16.2	16.2	13.667	0.0023349	2.7269	114130000	3
P60670;P60670-2	P60670;P60670-2	Nuclear protein localization protein 4 homolog	Nploc4	0	0	0	0	0	0	0	0				2	2	2	3.6	3.6	3.6	68.016	0.0042044	2.3723	132360000	2
P60710;E9Q1F2;E9Q5F4;G3UZ07;Q8BFZ3;F8WGM8;E9Q2D1;F6WX90;E9Q3M9;V9GXQ2	P60710;E9Q1F2;E9Q5F4;G3UZ07	Actin, cytoplasmic 1;Actin, cytoplasmic 1, N-terminally processed	Actb;Actg1	0	0	0	0	0	0	0	0				30	1	1	82.1	4.5	4.5	41.736	0	53.69	2828300000	20
P60766;P60766-1	P60766;P60766-1	Cell division control protein 42 homolog	Cdc42	0	0	0	0	0	0	0	0				3	3	3	22	22	22	21.258	0	9.6397	697530000	14
P60824;D3YU80	P60824;D3YU80	Cold-inducible RNA-binding protein	Cirbp	59395000	77439000	64446000	73431000	115390000	78475000	89605000	151690000				10	10	2	62.8	62.8	10.5	18.607	0	184.51	12296000000	93
P60843;P10630;Q8BTU6;P10630-2;E9Q561	P60843;P10630;Q8BTU6;P10630-2	Eukaryotic initiation factor 4A-I;Eukaryotic initiation factor 4A-II;Eukaryotic initiation factor 4A-II, N-terminally processed	Eif4a1;Eif4a2	22050000	36260000	40294000	26920000	11615000	18351000	24889000	27183000				16	14	14	40.9	36.9	36.9	46.153	0	105.78	4810600000	89
P60867	P60867	40S ribosomal protein S20	Rps20	752960000	449780000	349680000	224580000	220840000	230630000	202870000	436610000				6	6	6	39.5	39.5	39.5	13.373	0	55.414	17194000000	71
P60879;P60879-2	P60879;P60879-2	Synaptosomal-associated protein 25	Snap25	0	0	0	0	0	0	0	0				1	1	1	7.3	7.3	7.3	23.315	0.00035524	3.4786	123540000	4
P61027	P61027	Ras-related protein Rab-10	Rab10	33735000	0	0	0	18649000	17986000	33903000	33961000				8	8	7	41	41	35.5	22.541	0	26.169	4045800000	46
P61089;A0A1W2P7Z3	P61089;A0A1W2P7Z3	Ubiquitin-conjugating enzyme E2 N	Ube2n	2633500	2396700	3456500	3411700	5142000	4039900	5647900	4807000				2	2	2	13.8	13.8	13.8	17.138	0.00035753	3.5482	198800000	10
P61161	P61161	Actin-related protein 2	Actr2	0	0	287930000	299590000	0	525740000	0	0				6	6	6	19.8	19.8	19.8	44.76	0	17.694	26145000000	20
P61164;Q8R5C5	P61164;Q8R5C5	Alpha-centractin;Beta-centractin	Actr1a;Actr1b	0	0	0	0	0	0	0	13995000				2	2	2	5.3	5.3	5.3	42.613	0.0095238	1.7695	32649000	2
P61166	P61166	Transmembrane protein 258	Tmem258	0	0	0	0	0	0	0	0				1	1	1	10.1	10.1	10.1	9.0788	0.0062952	1.9963	90999000	7
P61205;P84078;Q8BSL7	P61205;P84078;Q8BSL7	ADP-ribosylation factor 3;ADP-ribosylation factor 1;ADP-ribosylation factor 2	Arf3;Arf1;Arf2	0	0	0	0	0	0	0	0				4	4	2	35.4	35.4	18.2	20.601	0	34.289	1067000000	17
P61216	P61216	Transcription initiation factor TFIID subunit 13	Taf13	0	0	0	0	0	0	0	0				1	1	1	8.1	8.1	8.1	14.287	0.0035948	2.4921	83984000	3
P61219	P61219	DNA-directed RNA polymerases I, II, and III subunit RPABC2	Polr2f	0	0	0	0	0	0	0	0				2	2	2	20.5	20.5	20.5	14.464	0	4.3597	1726900000	9
P61222	P61222	ATP-binding cassette sub-family E member 1	Abce1	29264000	24912000	19322000	11054000	17951000	15235000	15687000	19118000				7	7	7	13.7	13.7	13.7	67.314	0	13.319	952370000	22
P61290;A2A4J3;A2A4J1	P61290;A2A4J3;A2A4J1	Proteasome activator complex subunit 3	Psme3	0	0	0	0	0	0	0	0				3	3	3	11.8	11.8	11.8	29.506	0	7.2042	272040000	15
P61327;Q9CQL1;A0A023T778;G3UZW7	P61327;Q9CQL1;A0A023T778;G3UZW7	Protein mago nashi homolog;Protein mago nashi homolog 2	Magoh;Magohb	0	0	0	0	0	0	0	0				6	6	6	41.8	41.8	41.8	17.163	0	16.076	1642200000	41
P61358;A2A4Q0	P61358	60S ribosomal protein L27	Rpl27	570560000	689640000	884920000	1420500000	799380000	1006800000	563420000	499220000				8	8	8	48.5	48.5	48.5	15.798	0	103.43	252750000000	248
P61514;A0A1D5RL86	P61514	60S ribosomal protein L37a	Rpl37a	0	0	0	10888000	6258400	4937400	0	0				3	3	3	42.4	42.4	42.4	10.275	0	41.39	3129600000	25
P61620;Q9JLR1;Q9CYJ6;A2ATT9	P61620;Q9JLR1;Q9CYJ6	Protein transport protein Sec61 subunit alpha isoform 1;Protein transport protein Sec61 subunit alpha isoform 2	Sec61a1;Sec61a2	18155000	15058000	0	13342000	54931000	15322000	66364000	75292000				4	4	4	8.8	8.8	8.8	52.264	0	8.2808	930990000	22
P61750;E9Q798;P84084;F6UFB9;D3YV25;E9Q2C2	P61750;E9Q798;P84084;F6UFB9	ADP-ribosylation factor 4;ADP-ribosylation factor 5	Arf4;Arf5	0	0	2584200	5401000	0	0	0	0				4	2	2	29.4	12.2	12.2	20.396	0.0071808	1.929	260000000	9
P61963	P61963	DDB1- and CUL4-associated factor 7	Dcaf7	25991000	26628000	29221000	11540000	13645000	0	11632000	19421000				6	6	6	22.2	22.2	22.2	38.926	0	27.188	1015000000	29
P61965;F6Q3W0	P61965;F6Q3W0	WD repeat-containing protein 5	Wdr5	4790700	0	6238200	15905000	7773000	0	0	0				10	10	10	39.2	39.2	39.2	36.588	0	41.113	4074200000	60
P61982	P61982	14-3-3 protein gamma;14-3-3 protein gamma, N-terminally processed	Ywhag	204460000	214510000	189470000	153020000	166470000	167300000	191420000	233220000				13	10	8	51.4	47.4	43.3	28.302	0	81.583	5534000000	56
P62082;F6SVV1	P62082;F6SVV1	40S ribosomal protein S7	Rps7;Gm9493	1198800000	927180000	943490000	588950000	496380000	381610000	555110000	662940000				15	15	15	69.1	69.1	69.1	22.127	0	165.69	99059000000	166
P62137	P62137	Serine/threonine-protein phosphatase PP1-alpha catalytic subunit	Ppp1ca	26254000	36279000	36728000	42004000	54218000	36613000	29050000	18054000				17	17	6	69.7	69.7	24.8	37.54	0	143.87	18617000000	115
P62141;A0A0J9YUU8;A0A0J9YUG2	P62141	Serine/threonine-protein phosphatase PP1-beta catalytic subunit	Ppp1cb	31382000	17092000	29179000	15643000	11876000	26768000	27113000	22319000				16	7	6	61.8	30.3	26.9	37.186	0	51.379	7677300000	65
P62192	P62192	26S protease regulatory subunit 4	Psmc1	24140000	23152000	21771000	13004000	13941000	11852000	13752000	16507000				2	2	2	4.8	4.8	4.8	49.184	0	5.2282	265490000	18
P62196;Q8K1K2	P62196;Q8K1K2	26S protease regulatory subunit 8	Psmc5	10430000	15585000	15923000	9173400	8746900	7281500	6346300	9025200				8	8	8	25.4	25.4	25.4	45.626	0	20.214	355080000	27
P62242	P62242	40S ribosomal protein S8	Rps8	564840000	552290000	426570000	296990000	276320000	265880000	223690000	246110000				13	13	13	52.4	52.4	52.4	24.205	0	134.12	29300000000	146
P62245;F8WJ41;D3YVB4;D3Z712	P62245;F8WJ41;D3YVB4;D3Z712	40S ribosomal protein S15a	Rps15a	86489000	79348000	96973000	127230000	111100000	96270000	96741000	124730000				11	11	11	66.9	66.9	66.9	14.839	0	66.385	35880000000	144
P62259;D6REF3;F6WA09	P62259;D6REF3	14-3-3 protein epsilon	Ywhae	104440000	125630000	119700000	85986000	80604000	84941000	93915000	107220000				13	10	10	52.2	45.1	45.1	29.174	0	38.347	3009300000	76
P62264;D3YVF4;D3Z7I1	P62264;D3YVF4;D3Z7I1	40S ribosomal protein S14	Rps14	220770000	271970000	263090000	250690000	245520000	177280000	182400000	163000000				11	11	11	68.9	68.9	68.9	16.273	0	125.38	38318000000	125
P62267	P62267	40S ribosomal protein S23	Rps23	433060000	328210000	190770000	218940000	189030000	135590000	134300000	205720000				7	7	7	32.9	32.9	32.9	15.807	0	17.493	10524000000	62
P62274	P62274	40S ribosomal protein S29	Rps29	3379800	0	0	0	0	0	0	0				2	2	2	33.9	33.9	33.9	6.6767	0.00035663	3.5138	92764000	10
P62281;A0A1B0GRR3;A0A1B0GSE8	P62281;A0A1B0GRR3;A0A1B0GSE8	40S ribosomal protein S11	Rps11	478960000	672770000	1010000000	303230000	268640000	288450000	271590000	401480000				16	16	16	65.2	65.2	65.2	18.431	0	62.538	25249000000	176
P62301;Q921R2;A0A0U1RQ71	P62301;Q921R2	40S ribosomal protein S13	Rps13	139910000	201590000	145220000	188850000	138280000	121240000	77360000	122420000				12	12	12	50.3	50.3	50.3	17.222	0	78.184	48180000000	146
P62305;E9Q0W8;E9Q4F4	P62305;E9Q0W8;E9Q4F4	Small nuclear ribonucleoprotein E	Snrpe	0	0	0	0	0	0	0	0				3	3	3	38	38	38	10.803	0	25.796	13066000000	21
P62307	P62307	Small nuclear ribonucleoprotein F	Snrpf	203890000	226010000	291650000	145780000	1644100000	1341100000	1364500000	3147800000				8	8	8	48.8	48.8	48.8	9.7251	0	68.528	25945000000	232
P62309	P62309	Small nuclear ribonucleoprotein G	Snrpg	0	0	0	38939000	0	43656000	0	15928000				3	3	3	36.8	36.8	36.8	8.496	0	10.81	5562000000	27
P62311	P62311	U6 snRNA-associated Sm-like protein LSm3	Lsm3	0	0	0	6155900	3952200	0	0	0				4	4	4	43.1	43.1	43.1	11.845	0	30.346	1238900000	13
P62313	P62313	U6 snRNA-associated Sm-like protein LSm6	Lsm6	107950000	126670000	135730000	76736000	76103000	72536000	80479000	99558000				5	5	5	45	45	45	9.1275	0	12.059	3418800000	51
P62315	P62315	Small nuclear ribonucleoprotein Sm D1	Snrpd1	181960000	148130000	153440000	151960000	477660000	680580000	390290000	824530000				5	5	5	58.8	58.8	58.8	13.281	0	91.854	35884000000	103
P62317	P62317	Small nuclear ribonucleoprotein Sm D2	Snrpd2	1010600000	939820000	980110000	666260000	4147700000	2259300000	8604900000	3864700000				14	14	14	72	72	72	13.527	0	152.42	56124000000	242
P62320;A0A1W2P7K5	P62320;A0A1W2P7K5	Small nuclear ribonucleoprotein Sm D3	Snrpd3	376770000	350260000	414730000	274180000	1424200000	1142700000	1978400000	2760600000				9	9	9	61.1	61.1	61.1	13.916	0	279.72	49561000000	180
P62322;A0A0N4SUT0;A0A0N4SVK3	P62322;A0A0N4SUT0;A0A0N4SVK3	U6 snRNA-associated Sm-like protein LSm5	Lsm5	0	0	0	0	0	0	0	0				2	2	2	46.2	46.2	46.2	9.9374	0	12.6	1138500000	8
P62334	P62334	26S protease regulatory subunit 10B	Psmc6	0	0	0	0	0	0	0	0				2	2	2	5.7	5.7	5.7	44.172	0	5.7377	163930000	7
P62488	P62488	DNA-directed RNA polymerase II subunit RPB7	Polr2g	0	0	0	0	0	0	0	0				4	4	4	23.3	23.3	23.3	19.294	0	9.0101	572270000	13
P62627;A2AVR9	P62627;A2AVR9	Dynein light chain roadblock-type 1	Dynlrb1	0	0	0	0	0	0	0	0				2	2	2	20.8	20.8	20.8	10.99	0.0023474	2.7716	86597000	5
P62631	P62631	Elongation factor 1-alpha 2	Eef1a2	0	0	0	0	0	0	0	0				15	4	4	35.4	11	11	50.454	0	18.15	2008500000	25
P62700	P62700	Protein yippee-like 5	Ypel5	0	0	0	0	0	0	0	0				2	2	2	21.5	21.5	21.5	13.841	0	4.6085	140970000	3
P62702;V9GWY0	P62702;V9GWY0	40S ribosomal protein S4, X isoform;40S ribosomal protein S4	Rps4x;Gm15013	806370000	777040000	779500000	555900000	549600000	450530000	342950000	464940000				24	24	24	71.1	71.1	71.1	29.597	0	143.09	72829000000	315
P63330;P62715;P97470	P63330;P62715	Serine/threonine-protein phosphatase 2A catalytic subunit alpha isoform;Serine/threonine-protein phosphatase 2A catalytic subunit beta isoform	Ppp2ca;Ppp2cb	0	0	0	0	0	0	0	0				3	3	3	16.5	16.5	16.5	35.608	0	54.778	1491900000	20
P62717;A0A1D5RM85;A0A1D5RLW5;A0A1D5RME4;A0A1D5RM79;A0A1D5RMC7	P62717;A0A1D5RM85;A0A1D5RLW5;A0A1D5RME4;A0A1D5RM79	60S ribosomal protein L18a	Rpl18a	229000000	160700000	166720000	130930000	90137000	102090000	122160000	117200000				13	13	13	61.9	61.9	61.9	20.732	0	69.306	8855900000	114
P62751;D3YTY6	P62751	60S ribosomal protein L23a	Rpl23a	895340000	964110000	1811900000	1226200000	1068400000	942890000	764290000	940470000				11	11	11	50.6	50.6	50.6	17.695	0	164.33	132340000000	177
P62754	P62754	40S ribosomal protein S6	Rps6	587340000	495720000	558040000	502260000	359300000	346330000	270090000	392980000				13	13	13	41.4	41.4	41.4	28.68	0	104.34	35736000000	181
P62774	P62774	Myotrophin	Mtpn	0	0	0	0	0	0	0	0				1	1	1	14.4	14.4	14.4	12.861	0	37.071	187430000	1
P62806	P62806	Histone H4	Hist1h4a	2641000000	2752000000	1781600000	1162500000	1409400000	970960000	968460000	1060800000				17	17	17	71.8	71.8	71.8	11.367	0	141.11	192400000000	279
P62814	P62814	V-type proton ATPase subunit B, brain isoform	Atp6v1b2	0	0	0	0	0	0	0	0				1	1	1	3.1	3.1	3.1	56.55	0.0006847	3.0059	68964000	1
P62821	P62821	Ras-related protein Rab-1A	Rab1A	0	0	0	0	0	0	0	0	+			7	1	1	50.2	5.9	5.9	22.677	1	-2	22927000	7
P62827;Q14AA6;Q61820	P62827	GTP-binding nuclear protein Ran	Ran	63551000	56708000	59082000	62163000	52187000	27474000	40116000	22383000				12	12	12	44.4	44.4	44.4	24.423	0	38.379	6076100000	93
P62830;A2A6F8	P62830	60S ribosomal protein L23	Rpl23	135620000	77362000	128780000	94134000	93070000	93921000	96040000	184080000				9	9	9	64.3	64.3	64.3	14.865	0	49.028	19693000000	110
P62849;P62849-2;P62849-3;A0A286YEB7	P62849;P62849-2;P62849-3;A0A286YEB7	40S ribosomal protein S24	Rps24	232230000	251690000	231160000	258740000	195240000	268200000	142670000	108280000				4	4	4	34.6	34.6	34.6	15.423	0	28.213	24128000000	80
P62855	P62855	40S ribosomal protein S26	Rps26	0	0	0	44823000	39145000	48788000	0	0				4	4	4	31.3	31.3	31.3	13.015	0	29.641	8943300000	21
P62858;G3UYV7	P62858;G3UYV7	40S ribosomal protein S28	Rps28	64857000	117070000	148520000	67160000	74351000	76971000	61566000	99702000				6	6	6	71	71	71	7.8409	0	81.401	11814000000	77
P62869;A6PWE0	P62869	Transcription elongation factor B polypeptide 2	Tceb2	87180000	103000000	82456000	126260000	91967000	43131000	53658000	81487000				8	8	8	67.8	67.8	67.8	13.17	0	40.242	19539000000	103
P62876	P62876	DNA-directed RNA polymerases I, II, and III subunit RPABC5	Polr2l	0	0	0	24362000	22170000	27109000	11781000	0				4	4	4	74.6	74.6	74.6	7.645	0	34.543	6845700000	41
P62878	P62878	E3 ubiquitin-protein ligase RBX1;E3 ubiquitin-protein ligase RBX1, N-terminally processed	Rbx1	6058600	0	0	0	0	11568000	12239000	14153000				3	3	3	32.4	32.4	32.4	12.274	0	37.324	816770000	29
P62892	P62892	60S ribosomal protein L39	Rpl39	0	0	0	0	0	0	0	0				1	1	1	19.6	19.6	19.6	6.4066	0.00035461	3.4624	898010000	7
P62897;CON__P62894	P62897;CON__P62894	Cytochrome c, somatic	Cycs	0	0	0	6699400	4316800	0	0	0			+	4	4	4	32.4	32.4	32.4	11.605	0	24.028	972810000	19
P62900;A0A0A6YX26;A0A0A6YXL3	P62900;A0A0A6YX26;A0A0A6YXL3	60S ribosomal protein L31	Rpl31	1012400000	939230000	1206000000	1010300000	1020600000	942490000	918290000	943110000				15	15	15	59.2	59.2	59.2	14.463	0	38.468	135080000000	158
P62908;D3YV43;A0A140LI77	P62908;D3YV43;A0A140LI77	40S ribosomal protein S3	Rps3	561000000	483130000	518630000	250110000	262880000	232660000	218230000	355340000				21	21	21	77.8	77.8	77.8	26.674	0	155.1	38924000000	250
P62911;P17932	P62911	60S ribosomal protein L32	Rpl32	163720000	143300000	116650000	101840000	110490000	101090000	105750000	123880000				5	5	5	40	40	40	15.86	0	20.875	9680000000	52
P62918	P62918	60S ribosomal protein L8	Rpl8	943110000	903620000	792540000	633760000	556650000	503470000	404450000	551360000				19	19	19	66.1	66.1	66.1	28.024	0	271	66124000000	247
P62960;A2BGG7	P62960;A2BGG7	Nuclease-sensitive element-binding protein 1	Ybx1	7521100000	7482100000	7029500000	5217000000	3243800000	3174700000	3046400000	3272600000				33	33	25	78.9	78.9	65.2	35.73	0	323.31	347230000000	537
P62962;Q5SX49;CON__P02584;J3QMC2	P62962;Q5SX49;CON__P02584	Profilin-1;Profilin	Pfn1	0	0	0	0	0	0	0	0			+	5	5	5	37.9	37.9	37.9	14.957	0	48.525	1453300000	18
P62996;F8WJG3;P62996-2	P62996;F8WJG3	Transformer-2 protein homolog beta	Tra2b	224250000	231160000	218670000	102650000	110670000	98967000	67067000	125500000				19	19	18	51.7	51.7	51.7	33.665	0	112.9	34088000000	180
P63001;Q3TLP8;Q05144;P60764;A2AC13	P63001;Q3TLP8;Q05144	Ras-related C3 botulinum toxin substrate 1;Ras-related C3 botulinum toxin substrate 2	Rac1;Rac2	0	0	0	0	0	0	0	0				3	3	3	18.2	18.2	18.2	21.45	0	7.158	502300000	6
P63017;Q504P4;P17156;D3Z5E2	P63017;Q504P4	Heat shock cognate 71 kDa protein	Hspa8	2439600000	2723300000	3133800000	2899700000	2139900000	2269900000	1893300000	2445900000				47	44	38	75.4	75.4	67.5	70.87	0	323.31	559660000000	760
P63028;D3YU75	P63028;D3YU75	Translationally-controlled tumor protein	Tpt1	0	0	0	0	0	0	0	0				2	2	2	15.7	15.7	15.7	19.462	0.0016938	2.8891	389020000	4
P63037;B1AXY1;B1AXX9;B1AXY0	P63037	DnaJ homolog subfamily A member 1	Dnaja1	152740000	142980000	132240000	94844000	106650000	93945000	102460000	139460000				11	11	11	36.3	36.3	36.3	44.868	0	136.15	14581000000	126
P63038;P63038-2;D3Z2F2;D3Z7J9	P63038	60 kDa heat shock protein, mitochondrial	Hspd1	69461000	99126000	94692000	92199000	80357000	73084000	93103000	88518000				27	27	27	48.7	48.7	48.7	60.955	0	323.31	7963000000	137
P63085;F6VEI7;Q63844;D3Z6D8;A0A0U1RPX4;D3Z3G6	P63085	Mitogen-activated protein kinase 1	Mapk1	6912700	9750900	7141900	0	10274000	8794600	13733000	15429000				5	5	5	13.7	13.7	13.7	41.275	0	4.8046	227530000	7
P63087;P63087-2;A0A0G2JGC1;A0A0G2JFF1	P63087;P63087-2;A0A0G2JGC1;A0A0G2JFF1	Serine/threonine-protein phosphatase PP1-gamma catalytic subunit	Ppp1cc	0	0	0	0	0	0	0	0				14	2	2	55.1	5.9	5.9	36.983	0	7.8697	1600400000	24
P63094;Q6R0H7;Z4YKV1;P63094-3;P63094-2;Q6R0H7-4;A2A610	P63094;Q6R0H7;Z4YKV1;P63094-3;P63094-2;Q6R0H7-4;A2A610	Guanine nucleotide-binding protein G(s) subunit alpha isoforms short;Guanine nucleotide-binding protein G(s) subunit alpha isoforms XLas	Gnas	0	9409400	0	6445900	6930900	7306600	0	8127800				4	3	3	15.2	12.4	12.4	45.663	0	9.4624	415640000	8
P63101;A0A2I3BQ03;D3YXN6;D3YXF4;D3YW45	P63101;A0A2I3BQ03	14-3-3 protein zeta/delta	Ywhaz	144490000	109110000	125610000	87920000	97010000	85788000	80825000	152110000				15	15	12	55.9	55.9	51.8	27.771	0	282.51	11111000000	102
P63154	P63154	Crooked neck-like protein 1	Crnkl1	83971000	100460000	72444000	59665000	55507000	65374000	64896000	82601000				20	20	20	31.4	31.4	31.4	83.415	0	65.86	3162600000	94
P63163	P63163	Small nuclear ribonucleoprotein-associated protein N	Snrpn	0	0	0	0	0	0	0	2918500	+			9	1	1	31.7	5.8	5.8	24.614	1	-2	8990200	1
P63166;A0A087WRQ4	P63166;A0A087WRQ4	Small ubiquitin-related modifier 1	Sumo1	21774000	18694000	26598000	16033000	16296000	12868000	15740000	19625000				3	3	3	34.7	34.7	34.7	11.557	0	6.8343	478170000	13
P63168;Q80ZS7	P63168;Q80ZS7	Dynein light chain 1, cytoplasmic	Dynll1;BC048507	0	88896000	0	63055000	58554000	57130000	0	56597000				5	5	2	59.6	59.6	33.7	10.366	0	171.77	17880000000	87
P63260;G3UYG0;B1ATY1;E9Q606	P63260	Actin, cytoplasmic 2;Actin, cytoplasmic 2, N-terminally processed	Actg1	761450000	877240000	1006100000	1875500000	914950000	980690000	1204300000	703150000				30	30	1	82.1	82.1	4.5	41.792	0	323.31	177040000000	471
P63276	P63276	40S ribosomal protein S17	Rps17	86739000	120810000	95362000	138730000	117300000	112510000	69829000	61650000				8	8	8	63	63	63	15.524	0	182.28	33322000000	134
P63280;Q8CFZ0;G3UZL6;G3UYP0	P63280;Q8CFZ0;G3UZL6;G3UYP0	SUMO-conjugating enzyme UBC9	Ube2i	0	0	0	0	0	0	0	0				2	2	2	13.3	13.3	13.3	18.007	0	7.0623	572070000	16
P63325;Q3UW83	P63325;Q3UW83	40S ribosomal protein S10	Rps10	144170000	219220000	241340000	168220000	151710000	106510000	133450000	178970000				6	6	6	35.8	35.8	35.8	18.916	0	64.824	6541200000	58
P63328;P63328-2	P63328;P63328-2	Serine/threonine-protein phosphatase 2B catalytic subunit alpha isoform	Ppp3ca	0	0	0	0	0	0	0	0				2	2	2	4.6	4.6	4.6	58.643	0	4.4371	14658000	3
P67778;Q5SQG5	P67778;Q5SQG5	Prohibitin	Phb	0	0	0	11383000	9842200	9496200	0	11415000				7	7	7	28.7	28.7	28.7	29.82	0	20.846	1894900000	38
P67871;G3UXG7;G3UZJ5;G3UXU2;G3UZA4;G3UZX4;G3UWU5	P67871;G3UXG7;G3UZJ5;G3UXU2	Casein kinase II subunit beta	Csnk2b	108520000	49359000	170330000	96126000	68431000	72151000	50288000	65249000				9	9	9	61.9	61.9	61.9	24.942	0	173.86	21289000000	90
P67984;Q9D7S7;Q9D7S7-2	P67984	60S ribosomal protein L22	Rpl22	569090000	596380000	471400000	865630000	628390000	528070000	407860000	372150000				8	8	8	60.2	60.2	60.2	14.759	0	136.21	135100000000	116
P68033;P62737;P63268;D3YZY0;D3Z2K3;A0A1D5RM20;A0A0U1RQ96	P68033;P62737;P63268;D3YZY0;D3Z2K3;A0A1D5RM20	Actin, alpha cardiac muscle 1;Actin, aortic smooth muscle;Actin, gamma-enteric smooth muscle	Actc1;Acta2;Actg2	0	0	0	7066300	0	0	0	0				19	1	1	52.5	5.6	5.6	42.019	0	6.3181	15002000	2
P68040	P68040	Guanine nucleotide-binding protein subunit beta-2-like 1;Guanine nucleotide-binding protein subunit beta-2-like 1, N-terminally processed	Gnb2l1	684860000	866790000	772490000	492200000	596770000	455980000	429770000	842340000				23	23	23	77.3	77.3	77.3	35.076	0	152.13	33025000000	235
P68134	P68134	Actin, alpha skeletal muscle	Acta1	0	0	0	0	0	0	0	0				19	5	1	52.5	23.3	5.6	42.051	0	65.668	20307000000	45
P68369;P05214	P68369;P05214	Tubulin alpha-1A chain;Tubulin alpha-3 chain	Tuba1a;Tuba3a	0	0	0	0	0	0	0	0				21	2	1	59.4	6.2	3.1	50.135	0	8.7605	748280000	9
P68372;A2AQ07;CON__ENSEMBL:ENSBTAP00000025008;G3UZR1	P68372	Tubulin beta-4B chain	Tubb4b	1279400000	1385400000	1044900000	265520000	516990000	471570000	802750000	1283200000				22	22	1	57.3	57.3	2.7	49.83	0	290.42	47545000000	314
P68510	P68510	14-3-3 protein eta	Ywhah	66792000	67780000	94422000	43132000	59730000	58961000	68474000	99563000				9	5	5	30.9	19.5	19.5	28.211	0	14.712	2023900000	32
P70168	P70168	Importin subunit beta-1	Kpnb1	33393000	33795000	32255000	26914000	26569000	27790000	21366000	20595000				12	12	12	17	17	17	97.183	0	38.705	4943400000	84
P70182;F8WI18;D3YUY3;O70161;P70181;O70161-2;F8WHW6;P70181-2;O70161-3	P70182;F8WI18;D3YUY3	Phosphatidylinositol 4-phosphate 5-kinase type-1 alpha	Pip5k1a	4463300	5458400	4942800	115250000	293490000	216550000	304750000	201390000				24	24	1	49.6	49.6	5.5	60.484	0	137.67	26498000000	276
P70182-3;P70182-2	P70182-3;P70182-2	Phosphatidylinositol 4-phosphate 5-kinase type-1 alpha	Pip5k1a	0	0	0	0	0	0	0	0				24	1	1	49.7	5.7	5.7	60.555	0	21.694	857620000	10
P70195	P70195	Proteasome subunit beta type-7	Psmb7	52139000	46656000	52299000	27066000	0	0	24366000	0				2	2	2	7.6	7.6	7.6	29.891	0	4.5034	305250000	14
P70275	P70275	Semaphorin-3E	Sema3e	0	0	0	0	0	0	0	0				1	1	1	1.8	1.8	1.8	89.542	0	4.0129	113790000	1
P70279;A2ALA0	P70279	Surfeit locus protein 6	Surf6	50781000	52007000	52157000	61589000	53418000	52696000	40253000	33041000				16	16	16	34.4	34.4	34.4	41.234	0	38.269	8945100000	94
P70296;D6RHS6;D3Z1V4	P70296;D6RHS6;D3Z1V4	Phosphatidylethanolamine-binding protein 1;Hippocampal cholinergic neurostimulating peptide	Pebp1	0	0	0	15066000	0	0	0	0				6	6	6	49.7	49.7	49.7	20.83	0	39.12	1483000000	25
P70318;Q921W2;D3Z3Y4;D6RGU1;A0A0U1RPB0;A0A0U1RPD3;Q8CII5;G5E8L2;Q80ZW7;P52912;A0A0U1RPE1;A0A0N4SUX1;D3Z4H6;A0A0N4SVR8;D3YY02;A0A0U1RP00;A0A0U1RPL4;A0A0N4SW78	P70318;Q921W2;D3Z3Y4;D6RGU1	Nucleolysin TIAR	Tial1	340840000	234230000	124080000	143270000	6444000	8479600	9553100	8711700				13	13	13	34.7	34.7	34.7	43.388	0	42.834	2272300000	51
P70333	P70333	Heterogeneous nuclear ribonucleoprotein H2	Hnrnph2	3036000	0	0	0	0	2930200	3367900	0				10	4	3	28.1	10.2	5.6	49.279	0	4.0948	162390000	10
P70349;B0R1E3	P70349;B0R1E3	Histidine triad nucleotide-binding protein 1	Hint1	0	0	0	0	0	0	0	0				2	2	2	30.2	30.2	30.2	13.777	0	14.144	554750000	14
P70362	P70362	Ubiquitin fusion degradation protein 1 homolog	Ufd1l	0	0	0	0	0	0	0	0				2	2	2	9.8	9.8	9.8	34.481	0.00069711	3.2472	232760000	1
P70372	P70372	ELAV-like protein 1	Elavl1	439650000	384870000	492340000	1223200000	778580000	885660000	575670000	398930000				21	20	20	70.9	68.1	68.1	36.169	0	285.64	180630000000	331
P70398;Q4FE56;G3UZS3;E9PWA9;F8VPU6	P70398;Q4FE56	Probable ubiquitin carboxyl-terminal hydrolase FAF-X;Ubiquitin carboxyl-terminal hydrolase	Usp9x	0	0	0	0	0	0	0	0				9	9	9	4.1	4.1	4.1	290.71	0	16.759	425690000	21
P70428;V9GX32;E9Q1M5;A2AIG3;A2AIG6;F6WHC9	P70428;V9GX32;E9Q1M5	Exostosin-2	Ext2	0	0	0	34583000	23032000	17171000	12804000	0				22	22	22	37.5	37.5	37.5	82.063	0	92.466	12184000000	110
P70441	P70441	Na(+)/H(+) exchange regulatory cofactor NHE-RF1	Slc9a3r1	0	0	0	0	0	0	0	0				1	1	1	6.5	6.5	6.5	38.6	0	9.7374	16729000	2
P70670;Q60817	P70670;Q60817	Nascent polypeptide-associated complex subunit alpha, muscle-specific form;Nascent polypeptide-associated complex subunit alpha	Naca	23629000	27484000	23974000	19751000	11084000	12757000	13540000	13654000				4	4	4	2.5	2.5	2.5	220.5	0	38.786	1210700000	37
P70698;P70303;P70303-3;P70303-2	P70698	CTP synthase 1	Ctps1	0	0	5109700	0	0	0	3768100	0				3	3	3	5.9	5.9	5.9	66.682	0.0026596	2.6493	37473000	3
P70700;A2AP84	P70700;A2AP84	DNA-directed RNA polymerase I subunit RPA2	Polr1b	10373000	14144000	14757000	138350000	71614000	78274000	46650000	4422400				40	40	40	37.5	37.5	37.5	128.21	0	297.53	45777000000	299
P80313;A0A0N4SV00;A0A0N4SV22	P80313;A0A0N4SV00	T-complex protein 1 subunit eta	Cct7	62855000	101070000	71543000	35201000	49160000	63755000	44123000	59363000				15	15	15	33.5	33.5	33.5	59.652	0	45.784	4167600000	69
P80314;A0A1W2P7B7;A0A1W2P6Q3;A0A1W2P828;A0A1W2P871;A0A1W2P8B6	P80314	T-complex protein 1 subunit beta	Cct2	29457000	53823000	29776000	25123000	29209000	35061000	32595000	48351000				15	15	15	36.8	36.8	36.8	57.477	0	64.131	4461100000	82
P80315;G5E839;G3UYW5;G3UXF3;G3UXG2	P80315;G5E839	T-complex protein 1 subunit delta	Cct4	28679000	35653000	38979000	25126000	25100000	23573000	29790000	29548000				11	11	11	20.8	20.8	20.8	58.066	0	30.678	3053200000	79
P80316;E0CZA1	P80316	T-complex protein 1 subunit epsilon	Cct5	45076000	75739000	50479000	23162000	36832000	33380000	39112000	53288000				17	17	17	42.3	42.3	42.3	59.623	0	95.048	3825000000	51
P80317;Q61390;B1AT05	P80317	T-complex protein 1 subunit zeta	Cct6a	66293000	112980000	78877000	67546000	99185000	100870000	91489000	123810000				17	17	17	36.3	36.3	36.3	58.004	0	152.8	4570300000	96
P81122	P81122	Insulin receptor substrate 2	Irs2	193270000	202850000	130260000	96578000	146180000	131080000	238590000	309300000				7	7	7	7	7	7	136.76	0	11.821	1614200000	23
P83870	P83870	PHD finger-like domain-containing protein 5A	Phf5a	120130000	156590000	29343000	89560000	0	18388000	0	0				7	7	7	41.8	41.8	41.8	12.405	0	11.306	3016600000	25
P83887;Q8VCK3	P83887;Q8VCK3	Tubulin gamma-1 chain;Tubulin gamma-2 chain	Tubg1;Tubg2	0	0	0	0	0	0	0	0				4	4	4	10	10	10	51.1	0	7.4585	373950000	11
P83917;Q7TPM0;Q9CYJ8	P83917;Q7TPM0;Q9CYJ8	Chromobox protein homolog 1	Cbx1	0	29113000	0	0	0	0	0	0				3	2	2	23.8	15.1	15.1	21.418	0	6.6275	336360000	10
P84089;G3UW85;A0A1W2P7H9;A0A1W2P7T3	P84089;G3UW85;A0A1W2P7H9;A0A1W2P7T3	Enhancer of rudimentary homolog	Erh	113820000	108710000	190360000	134950000	103320000	84842000	67289000	71290000				5	5	5	51	51	51	12.259	0	109.21	44444000000	67
P84091;Q3TWV4	P84091;Q3TWV4	AP-2 complex subunit mu	Ap2m1	42111000	53302000	43099000	30063000	36506000	29728000	26548000	31578000				15	15	15	42.1	42.1	42.1	49.654	0	96.996	5087000000	87
P84104;P84104-2;A2A4X6	P84104;P84104-2;A2A4X6	Serine/arginine-rich splicing factor 3	Srsf3;Gm12355	144980000	261570000	177210000	658950000	485280000	485740000	395710000	147880000				14	14	14	51.2	51.2	51.2	19.329	0	172.62	112680000000	135
P97304;A0A0J9YUH6;A0A0J9YV27	P97304	DNA-directed RNA polymerases I and III subunit RPAC2	Polr1d	0	0	8983200	67988000	24859000	24830000	24004000	0				6	6	5	64.7	64.7	57.1	15.072	0	160.99	12811000000	73
P97310	P97310	DNA replication licensing factor MCM2	Mcm2	0	0	0	0	0	0	0	0				2	2	2	2.8	2.8	2.8	102.08	0.00035714	3.5235	146020000	5
P97311;Q3ULG5	P97311;Q3ULG5	DNA replication licensing factor MCM6;DNA helicase	Mcm6	5698200	4932900	6152300	5511200	4634400	5623300	5360900	9012800				5	5	5	7.9	7.9	7.9	92.866	0	12.451	355920000	20
P97350	P97350	Plakophilin-1	Pkp1	15298000	0	0	0	0	0	0	0				2	2	2	3.6	3.6	3.6	80.895	0	3.8809	17239000	3
P97351	P97351	40S ribosomal protein S3a	Rps3a	1356700000	1456300000	1977300000	966950000	870700000	901370000	988430000	1367300000				23	23	23	65.2	65.2	65.2	29.885	0	275.47	99768000000	336
P97357;J3KMG9;A0A0A6YXZ8;A0A0A6YW00	P97357;J3KMG9;A0A0A6YXZ8	TATA box-binding protein-associated factor RNA polymerase I subunit A	Taf1a	0	90683000	95381000	43170000	36269000	37407000	92605000	0				22	22	22	55.8	55.8	55.8	52.717	0	147.33	11875000000	136
P97358;P97358-2;A0A1Y7VK37	P97358;P97358-2	TATA box-binding protein-associated factor RNA polymerase I subunit B	Taf1b	0	0	0	34221000	17737000	23588000	10099000	0				12	12	12	30.7	30.7	30.7	67.953	0	91.516	9309900000	91
P97376	P97376	Protein FRG1	Frg1	0	0	0	4622300	5056500	3055900	0	0				5	5	5	32.2	32.2	32.2	29.127	0	54.398	1700800000	31
P97379-2;P97379;A0A0J9YTQ8;A0A0J9YUY8	P97379-2;P97379	Ras GTPase-activating protein-binding protein 2	G3bp2	27832000	31728000	28096000	262110000	166180000	184930000	97032000	41068000				26	26	24	60.1	60.1	57.5	50.784	0	322.61	82485000000	309
P97427;Q6P1J1;A0A0J9YUZ1;A0A0J9YTX5	P97427;Q6P1J1	Dihydropyrimidinase-related protein 1	Crmp1	10607000	14708000	10621000	5901800	7495700	7482400	9992300	8073400				9	6	5	17.3	13.1	10.8	62.167	0	15.509	388060000	32
P97434;Q5SWZ5;P97434-3;P97434-5;P97434-2;F6S5I0;F6RND9;P97434-4;F6XZM9	P97434;Q5SWZ5;P97434-3;P97434-5;P97434-2;F6S5I0;F6RND9;P97434-4	Myosin phosphatase Rho-interacting protein	Mprip	17366000	15456000	20740000	12904000	12775000	13697000	15274000	13102000				6	6	6	6.9	6.9	6.9	116.41	0	9.2817	164610000	12
P97450;E9QAD6	P97450;E9QAD6	ATP synthase-coupling factor 6, mitochondrial	Atp5j	0	0	0	0	0	0	0	0				2	2	2	31.5	31.5	31.5	12.496	0	6.6649	305170000	5
P97452	P97452	Ribosome biogenesis protein BOP1	Bop1	12202000	10496000	0	15853000	14027000	11550000	10560000	10597000				14	14	14	24.6	24.6	24.6	82.545	0	55.701	2890200000	89
P97457;A0A0U1RP93;A0A0U1RQ36;F6ULR7	P97457;A0A0U1RP93;A0A0U1RQ36	Myosin regulatory light chain 2, skeletal muscle isoform	Mylpf	0	0	0	509240000	10406000	16277000	196110000	0				8	8	8	55.6	55.6	55.6	18.955	0	19.096	856600000	24
P97461;Q91V55;D3YYM6;D3Z1S8	P97461;Q91V55;D3YYM6;D3Z1S8	40S ribosomal protein S5;40S ribosomal protein S5, N-terminally processed	Rps5	55629000	51462000	89335000	43705000	31619000	32772000	31059000	0				9	9	9	38.2	38.2	38.2	22.889	0	121.48	3328600000	59
P97464	P97464	Exostosin-1	Ext1	0	2287900	0	3506200	0	0	0	0				16	16	16	33.9	33.9	33.9	86.307	0	94.515	10204000000	113
P97473;Q3UNH9	P97473;Q3UNH9	RISC-loading complex subunit TARBP2	Tarbp2	3867700	6759600	2380200	76934000	44610000	41920000	30993000	3273200				16	16	3	36.7	36.7	4.9	38.842	0	105.61	27368000000	160
P97477;P97477-2	P97477;P97477-2	Aurora kinase A	Aurka	0	0	0	0	0	0	0	0				2	1	1	7.8	5.8	5.8	44.772	0	10.05	171360000	3
P97496;Q3UNN4;P97496-2;Q3UZD0	P97496;Q3UNN4;P97496-2	SWI/SNF complex subunit SMARCC1	Smarcc1	25652000	28010000	25325000	11688000	9204700	18274000	21010000	16956000				16	16	11	20.6	20.6	16.8	122.89	0	109.36	2802600000	83
P97742	P97742	Carnitine O-palmitoyltransferase 1, liver isoform	Cpt1a	28785000	26531000	17232000	8986300	8047800	0	0	0				9	9	9	14.7	14.7	14.7	88.25	0	20.648	2018300000	41
Q3UGI5;P97762;A0A1L1SU01	Q3UGI5;P97762	Retinitis pigmentosa 9 protein homolog	Rp9;rp9	0	0	0	0	0	0	0	0				3	3	3	32.1	32.1	32.1	18.678	0	13.906	841930000	14
P97770;P97770-2;P97770-3	P97770;P97770-2;P97770-3	THUMP domain-containing protein 3	Thumpd3	27648000	60658000	54780000	21232000	11140000	11880000	12804000	17292000				2	2	2	5.5	5.5	5.5	56.431	0	8.602	279300000	10
P97801;Q5PXT4;D6RI18;B8JJX7	P97801	Survival motor neuron protein	Smn1	13324000	0	8845700	111060000	57402000	59847000	39787000	3907900				6	6	6	26.4	26.4	26.4	31.254	0	285.11	35374000000	118
P97807;P97807-2	P97807;P97807-2	Fumarate hydratase, mitochondrial	Fh	0	0	0	0	0	0	0	0				6	6	6	15.8	15.8	15.8	54.356	0	12.038	518340000	9
P97817	P97817	Cerebellar degeneration-related protein 2	Cdr2	0	0	0	6190400	0	0	0	0				5	5	5	13	13	13	52.09	0	67.867	1065000000	20
P97819;P97819-2	P97819;P97819-2	85/88 kDa calcium-independent phospholipase A2	Pla2g6	0	0	0	0	0	0	0	0				1	1	1	1.5	1.5	1.5	89.559	0.0063251	2.0603	75192000	2
P97855	P97855	Ras GTPase-activating protein-binding protein 1	G3bp1	39345000	77151000	35550000	91480000	57658000	67143000	48677000	29500000				21	19	19	57.6	55.1	55.1	51.828	0	302.54	20744000000	193
P97868;P97868-2;D3YZU8;A0A0R4J165;P97868-3	P97868;P97868-2	E3 ubiquitin-protein ligase RBBP6	Rbbp6	12080000	19244000	12398000	164780000	56663000	49502000	43006000	2221000				40	40	40	29.3	29.3	29.3	199.59	0	270.84	37902000000	333
P97929;A0A0J9YVI7	P97929	Breast cancer type 2 susceptibility protein homolog	Brca2	0	0	0	0	0	0	0	0				16	16	16	6.8	6.8	6.8	370.66	0	21.783	922230000	14
P99024	P99024	Tubulin beta-5 chain	Tubb5	595220000	674850000	660250000	247800000	419090000	429490000	502460000	286450000				21	5	4	57	19.4	16	49.67	0	89.332	14706000000	48
P99026	P99026	Proteasome subunit beta type-4	Psmb4	43457000	21180000	36394000	23477000	0	6856600	0	0				3	3	3	17.4	17.4	17.4	29.116	0	11.65	244810000	10
P99027	P99027	60S acidic ribosomal protein P2	Rplp2	478210000	640460000	443790000	389690000	319380000	320250000	318280000	320370000				8	8	8	93.9	93.9	93.9	11.651	0	254.57	50924000000	122
Q00547;Q00547-2	Q00547;Q00547-2	Hyaluronan mediated motility receptor	Hmmr	2029700	8286000	3167500	575810000	296600000	283080000	133950000	2134200				39	39	39	58.7	58.7	58.7	91.784	0	323.31	100410000000	459
Q00899	Q00899	Transcriptional repressor protein YY1	Yy1	0	0	0	0	0	0	0	0				1	1	1	4.8	4.8	4.8	44.716	0	42.443	229140000	7
Q00PI9	Q00PI9	Heterogeneous nuclear ribonucleoprotein U-like protein 2	Hnrnpul2	507090000	537690000	515850000	297320000	684500000	594280000	633790000	851220000				28	28	28	45.5	45.5	45.5	84.939	0	323.31	57418000000	364
Q01320	Q01320	DNA topoisomerase 2-alpha	Top2a	341230000	406250000	354950000	804610000	503030000	522210000	406890000	151910000				97	97	80	60.1	60.1	51.5	172.79	0	323.31	217930000000	1034
Q01853	Q01853	Transitional endoplasmic reticulum ATPase	Vcp	29310000	30548000	27845000	15372000	12532000	12286000	16470000	24096000				25	25	25	40.3	40.3	40.3	89.321	0	134.79	4788500000	93
Q02053;P31254	Q02053	Ubiquitin-like modifier-activating enzyme 1	Uba1	3106600	3545500	6216300	4097200	7773600	7805800	6780600	5951100				9	9	9	12	12	12	117.81	0	30.801	710660000	17
Q02257	Q02257	Junction plakoglobin	Jup	171420000	46889000	37703000	49907000	18268000	21014000	19818000	28991000				14	14	14	20.7	20.7	20.7	81.8	0	27.037	2328400000	65
Q02284	Q02284	5-hydroxytryptamine receptor 1F	Htr1f	0	0	0	0	0	0	0	0	+			1	1	1	4.6	4.6	4.6	41.977	1	-2	155290000	1
Q02526	Q02526	Zinc finger protein 41	Zfp41	0	0	0	0	0	0	0	0				1	1	1	5.1	5.1	5.1	22.724	0.0074627	1.8996	435340000	4
Q02566;Q91Z83	Q02566;Q91Z83	Myosin-6;Myosin-7	Myh6;Myh7	0	0	0	0	0	0	38776000	0				17	2	2	9.8	1.7	1.7	223.56	0	6.1842	231680000	4
Q02614	Q02614	SAP30-binding protein	Sap30bp	0	0	0	0	0	0	0	0				2	2	2	7.1	7.1	7.1	33.832	0	4.2203	142800000	6
Q03141;Q03141-2;Q03141-3;A0A1Y7VNZ6;Q8VHJ5;A0A0A6YY78;A0A1Y7VJB1;A0A1Y7VK86	Q03141;Q03141-2;Q03141-3;A0A1Y7VNZ6	MAP/microtubule affinity-regulating kinase 3	Mark3	2807400	4082800	4387100	71059000	19055000	20110000	16872000	4172800				34	26	25	57	45.4	44	84.389	0	323.31	18594000000	209
Q03265;D3Z6F5;D6RJ16	Q03265;D3Z6F5	ATP synthase subunit alpha, mitochondrial;ATP synthase subunit alpha	Atp5a1	200290000	210130000	190120000	183360000	184640000	175540000	203080000	215020000				25	25	25	50.3	50.3	50.3	59.752	0	202.69	11637000000	180
Q03963	Q03963	Interferon-induced, double-stranded RNA-activated protein kinase	Eif2ak2	68687000	154150000	122950000	380510000	212930000	224250000	151780000	53292000				28	28	28	53.8	53.8	53.8	58.279	0	323.31	86103000000	302
Q04750	Q04750	DNA topoisomerase 1	Top1	314060000	268760000	449510000	1488200000	827710000	923270000	691470000	254040000				49	49	46	54.4	54.4	51.9	90.875	0	323.31	356580000000	657
Q05816	Q05816	Fatty acid-binding protein, epidermal	Fabp5	3334700	3416000	0	0	0	0	0	0				2	2	2	7.4	7.4	7.4	15.137	0.00035587	3.4961	368190000	11
Q05A36	Q05A36	RNA-binding E3 ubiquitin-protein ligase MEX3C	Mex3c	0	0	0	0	0	0	0	0				3	2	2	3.5	2.1	2.1	68.573	0	4.4049	169680000	5
Q05CL8;Q05CL8-2;A2AMD0;A0A0G2JFW4	Q05CL8	La-related protein 7	Larp7	216140000	225140000	282080000	157130000	5957700000	5825300000	5317600000	9451201000				43	43	43	63.5	63.5	63.5	64.802	0	323.31	74687000000	483
Q05D44	Q05D44	Eukaryotic translation initiation factor 5B	Eif5b	312120000	319090000	267640000	165080000	148830000	147010000	189480000	182460000				24	24	24	26.6	26.6	26.6	137.61	0	143.84	6833200000	179
Q06138	Q06138	Calcium-binding protein 39	Cab39	0	0	0	0	0	0	0	0				1	1	1	4.4	4.4	4.4	39.842	0	9.1433	72041000	6
Q06185;Q8BTB6	Q06185;Q8BTB6	ATP synthase subunit e, mitochondrial	Atp5i;Atp5k	0	0	0	0	0	0	0	0				2	2	2	35.2	35.2	35.2	8.2355	0	5.0259	248150000	8
Q07139;Q07139-2;V9GXV8;H3BK10;H3BIZ5;H3BIW1;H3BL29	Q07139;Q07139-2	Protein ECT2	Ect2	0	0	0	0	0	4670300	0	0				6	6	6	7.3	7.3	7.3	103.13	0	12.561	1026200000	23
Q07230	Q07230	Zinc finger and SCAN domain-containing protein 2	Zscan2	0	0	0	0	0	0	0	0				1	1	1	3.1	3.1	3.1	68.714	0.00069565	3.2179	57887000	2
Q07231;D3Z1X7;F6QX94	Q07231	Zinc finger and SCAN domain-containing protein 21	Zscan21	0	0	0	12379000	0	0	0	0				18	18	17	45.6	45.6	42.3	63.012	0	186.76	6426000000	104
Q07797;F6VRP8;E9Q5X5	Q07797	Galectin-3-binding protein	Lgals3bp	0	0	0	6973900	0	0	0	0				8	8	8	19.9	19.9	19.9	64.49	0	36.047	1799300000	37
Q07832;A0A0U1RNM9;A0A0U1RQ54	Q07832	Serine/threonine-protein kinase PLK1	Plk1	7868700	6305800	7016000	69746000	38906000	43891000	34619000	9311100				26	26	26	46.3	46.3	46.3	68.3	0	135.96	16076000000	208
Q08093;Q9DAW9;D3Z7R6;A0A0G2JDV8	Q08093;Q9DAW9;D3Z7R6;A0A0G2JDV8	Calponin-2;Calponin-3;Calponin	Cnn2;Cnn3	0	0	0	3471200	0	0	0	0				2	2	2	7.2	7.2	7.2	33.155	0.00069085	3.14	155940000	8
Q08288;D3Z7N3;D3Z345;D3Z5X8;D6RDT2;A0A0J9YVD4;D3Z009;D3YU83	Q08288	Cell growth-regulating nucleolar protein	Lyar	60069000	46766000	60874000	119280000	64748000	76090000	55785000	49772000				18	18	18	45.9	45.9	45.9	43.735	0	323.31	31924000000	185
Q08376	Q08376	Zinc finger and BTB domain-containing protein 14	Zbtb14	0	0	0	0	0	0	0	0				1	1	1	2.2	2.2	2.2	50.899	0.0095209	1.7636	139840000	3
Q08639;A0A1B0GRI4;A0A1B0GSS4;A0A1B0GRP0;Q9CYZ7	Q08639;A0A1B0GRI4;A0A1B0GSS4	Transcription factor Dp-1	Tfdp1	0	0	0	0	0	0	0	0				4	4	4	15.1	15.1	15.1	45.23	0	8.5388	375210000	8
Q0PHV7	Q0PHV7	Dapper homolog 3	Dact3	0	0	0	0	0	0	0	0				2	2	2	4.3	4.3	4.3	63.286	0	4.6859	156100000	6
Q0VBD2	Q0VBD2	Protein MCM10 homolog	Mcm10	0	0	0	19489000	0	0	0	0				17	17	17	30.1	30.1	30.1	98.405	0	109.3	3841200000	76
Q0VBL3	Q0VBL3		Rbm15	30541000	45892000	79803000	59073000	52205000	47628000	22136000	24337000				32	32	30	37.1	37.1	35.3	105.72	0	181.78	11365000000	176
Q0VEE6;D3YV79;D3YZL3	Q0VEE6	Zinc finger protein 800	Znf800	0	0	0	23890000	0	0	0	0				7	7	7	14.2	14.2	14.2	74.812	0	51.245	1028100000	27
Q0VGU4;A0A087WQ93	Q0VGU4		Vgf	139500000	154750000	122020000	99402000	76999000	85426000	93553000	82623000				25	25	25	51.5	51.5	51.5	68.231	0	260.07	13400000000	182
Q14AX6;Q14AX6-3;Q14AX6-2	Q14AX6;Q14AX6-3;Q14AX6-2	Cyclin-dependent kinase 12	Cdk12	19480000	26550000	25595000	105240000	69758000	52693000	8526000	0				34	34	29	30.7	30.7	27.6	163.68	0	323.31	20782000000	217
Q14B71;F6VP65;D3Z5P7;D3YZE8;Q14B71-2	Q14B71	Cell division cycle-associated protein 2	Cdca2	0	0	0	0	0	0	0	0				3	3	3	4.6	4.6	4.6	106.36	0	7.3845	233450000	5
Q14BI5	Q14BI5		Myom2	0	0	0	23442000	0	0	0	0				9	9	9	7.2	7.2	7.2	164.74	0	19.053	28660000	10
Q14C51;A0A0U1RQ61;A0A0U1RP36	Q14C51	Pentatricopeptide repeat domain-containing protein 3, mitochondrial	Ptcd3	115680000	155210000	146270000	73580000	36515000	34319000	14212000	17064000				7	7	7	10.7	10.7	10.7	77.795	0	11.551	970120000	34
Q1H9T6	Q1H9T6	Zinc finger and BTB domain-containing protein 48	Zbtb48	0	0	0	0	0	0	0	0				3	3	3	5	5	5	76.8	0	4.9259	339460000	10
Q1HFZ0;H3BKN0;Q1HFZ0-2;H3BJF3	Q1HFZ0;H3BKN0;Q1HFZ0-2	tRNA (cytosine(34)-C(5))-methyltransferase	Nsun2	243040000	258960000	265370000	307700000	182570000	178010000	169020000	91613000				41	41	41	69.1	69.1	69.1	85.451	0	323.31	71079000000	445
Q3TA68;Q3TAQ9	Q3TA68;Q3TAQ9		Wdr36	11579000	9475700	17683000	43922000	15634000	26974000	13869000	11290000				30	30	30	45.4	45.4	45.4	97.783	0	265.21	16559000000	197
Q3TB04;Q8BIE6;H3BIZ7;Q8BIE6-2;H3BJN6;H3BL79	Q3TB04;Q8BIE6;H3BIZ7;Q8BIE6-2	FERM domain-containing protein 4A	Frmd4a	40489000	35087000	32930000	23630000	19032000	22472000	23176000	27386000				12	12	12	27.3	27.3	27.3	80.788	0	132.11	1869200000	60
Q3TC46	Q3TC46	Protein PAT1 homolog 1	Patl1	530040000	420040000	499800000	228320000	274420000	306420000	288880000	399210000				25	25	25	39.4	39.4	39.4	86.769	0	171.21	10017000000	199
Q3TCH7;E9PXT5	Q3TCH7;E9PXT5	Cullin-4A	Cul4a	0	0	0	0	0	0	0	0				2	2	2	3.2	3.2	3.2	87.752	0	7.0739	70096000	4
Q3TCJ1;Z4YJY0;D3Z4D8	Q3TCJ1;Z4YJY0	BRISC complex subunit Abro1	Fam175b	4274500	4044900	7238200	3597000	3324500	0	0	3864800				3	3	3	9.9	9.9	9.9	46.942	0.00035702	3.5229	45994000	5
Q3TDN2;Q3TDN2-2;D6RE51;D3YUP4;D3Z2H4	Q3TDN2;Q3TDN2-2	FAS-associated factor 2	Faf2	0	0	0	0	0	0	0	0				3	3	3	8.1	8.1	8.1	52.471	0	20.54	336700000	8
Q3TDV8;D3Z1T3;A0A140LI69;E9Q3H2;D3Z688;A0A140LIC1	Q3TDV8;D3Z1T3;A0A140LI69;E9Q3H2;D3Z688		Zfp444	0	0	0	0	0	0	0	0				5	5	5	20.5	20.5	20.5	35.836	0	12.495	676280000	17
Q62193;Q3TE40;F6V8R7	Q62193;Q3TE40;F6V8R7	Replication protein A 32 kDa subunit	Rpa2	0	0	0	8085400	6142600	0	0	0				4	4	4	22.6	22.6	22.6	29.718	0	7.3757	861310000	18
Q3TE80;A0A087WSJ7;D3Z7R5;A0A087WQ29;A0A087WPT9;D3Z520;D3Z276	Q3TE80;A0A087WSJ7		2410002F23Rik	0	0	0	0	0	0	0	0				11	11	11	40.8	40.8	40.8	32.373	0	67.243	3326900000	59
Q3TEA8;Z4YKB8;Z4YKA3;Q3TEA8-3;A2AM65;A2AM63;A2AM69	Q3TEA8;Z4YKB8;Z4YKA3;Q3TEA8-3;A2AM65	Heterochromatin protein 1-binding protein 3	Hp1bp3	342630000	297230000	383540000	462740000	317720000	360630000	280290000	291970000				29	29	1	52	52	7.4	60.866	0	274.38	84442000000	374
Q3TEA8-2;A2AM62;A2AM70	Q3TEA8-2	Heterochromatin protein 1-binding protein 3	Hp1bp3	0	0	0	0	0	0	0	0				29	1	1	50.8	5.2	5.2	59.548	0	26.708	828540000	9
Q3TES0;A0A0N4SWH8	Q3TES0;A0A0N4SWH8	IQ motif and SEC7 domain-containing protein 3	Iqsec3	0	0	0	0	0	0	0	0				2	2	2	1.5	1.5	1.5	129.12	0.007458	1.888	60820000	2
Q9CZN7;Q3TFD0	Q9CZN7;Q3TFD0	Serine hydroxymethyltransferase	Shmt2	6262500	470340000	7780900	5408400	13024000	0	0	0				11	11	11	24.2	24.2	24.2	55.758	0	23.445	1292900000	21
Q3TFK5;Q3TFK5-2;A0A0A6YWB3	Q3TFK5;Q3TFK5-2;A0A0A6YWB3	G patch domain-containing protein 4	Gpatch4	10515000	8208500	7765300	85857000	43053000	65281000	27475000	0				17	17	17	51.6	51.6	51.6	46.553	0	290.76	20471000000	140
Q9R0U0;Q3TFP0;Q9R0U0-3;Q9R0U0-2;A3KG57	Q9R0U0;Q3TFP0;Q9R0U0-3;Q9R0U0-2	Serine/arginine-rich splicing factor 10	Srsf10	39854000	50552000	51476000	53244000	71270000	59028000	46439000	35194000				12	12	12	38.2	38.2	38.2	31.3	0	85.364	16352000000	86
Q3TFZ4	Q3TFZ4		Zfp7	0	0	0	0	0	0	0	0				2	2	2	5	5	5	78.761	0	7.996	260430000	5
Q9CX56;Q3TG45;Q9CPS5	Q9CX56;Q3TG45;Q9CPS5	26S proteasome non-ATPase regulatory subunit 8	Psmd8	0	0	0	0	0	0	0	0				2	2	2	4.8	4.8	4.8	39.93	0.0077495	1.8732	86869000	8
Q3TGG2;E9Q5Q0;J3QP59	Q3TGG2;E9Q5Q0		Atxn2l	0	0	0	0	0	0	0	0	+			24	1	1	25.9	1.2	1.2	105.44	1	-2	122660000	2
Q69ZS7;Q3TGM7;Q69ZS7-2;A0A1W2P833	Q69ZS7;Q3TGM7;Q69ZS7-2	HBS1-like protein	Hbs1l	0	0	0	0	0	0	0	0				11	11	11	24.8	24.8	24.8	75.1	0	103.66	1438900000	45
Q6ZWQ5;Q3TGS7;Q3V2H3	Q6ZWQ5;Q3TGS7;Q3V2H3		Snx12	0	0	0	0	0	0	0	0				1	1	1	12.3	12.3	12.3	18.884	0.00070028	3.3215	32945000	1
Q9DBU6;Q3TGY1;Q8BR75;E9Q6P8	Q9DBU6;Q3TGY1;Q8BR75;E9Q6P8	Serine/Arginine-related protein 53	Rsrc1	0	0	15636000	0	9498200	0	8449300	11684000				6	6	6	28.7	28.7	28.7	38.637	0	48.3	1324200000	31
Q3THE2;Q9CQ19;D3Z249	Q3THE2;Q9CQ19	Myosin regulatory light chain 12B;Myosin regulatory light polypeptide 9	Myl12b;Myl9	0	0	0	46148000	40348000	31230000	19478000	0				10	10	2	66.3	66.3	18.6	19.779	0	323.31	18258000000	112
Q3THK3	Q3THK3	General transcription factor IIF subunit 1	Gtf2f1	6979300	22488000	5930900	5599600	4659000	0	0	0				3	3	3	12.8	12.8	12.8	57.241	0	8.0887	91653000	8
Q3TIV5;Q3TIV5-3;Q3TIV5-2	Q3TIV5;Q3TIV5-3	Zinc finger CCCH domain-containing protein 15	Zc3h15	0	0	0	0	0	0	0	0				3	3	3	10.6	10.6	10.6	48.327	0	10.47	588240000	13
Q3TIX6;F7AM43	Q3TIX6		Fubp3	0	0	0	0	0	0	0	0				49	1	1	78.4	4.5	4.5	61.959	0	15.917	898710000	5
Q3TIX9;A0A0U1RP18	Q3TIX9	U4/U6.U5 tri-snRNP-associated protein 2	Usp39	23661000	23220000	17836000	14445000	13160000	12296000	10560000	10485000				11	11	11	24.6	24.6	24.6	65.146	0	28.161	3135100000	39
Q3TJY1;Q99L90	Q3TJY1;Q99L90	Microspherule protein 1	Mcrs1	0	0	0	0	0	0	0	0				8	8	8	24.7	24.7	24.7	50.301	0	25.245	937670000	19
Q3TJZ6	Q3TJZ6	Protein FAM98A	Fam98a	11061000	14524000	11019000	12339000	10956000	10367000	5890000	8293400				5	5	4	12.2	12.2	9.5	55.055	0	32.948	2624800000	45
Q8BFY9;Q3TKD0;Q8BFY9-2;Q99LG2;J3QMX2;A0A1B0GT37;E9PV58	Q8BFY9;Q3TKD0;Q8BFY9-2;Q99LG2;J3QMX2	Transportin-1;Transportin-2	Tnpo1;Tnpo2	0	0	0	0	0	0	0	0				4	4	4	5.8	5.8	5.8	102.36	0	8.7512	147190000	4
Q3TKR3;Q66X19;Q66X05;A0A1Y7VNE6;A0A1Y7VJ74;A0A1Y7VM62;A0A1Y7VJD8;L7N1W9	Q3TKR3	NACHT, LRR and PYD domains-containing protein 4C	Nlrp4c	32587000	36893000	38123000	17887000	16668000	13184000	22840000	14047000				10	10	10	11.6	11.6	11.6	112.67	0	20.166	695610000	34
Q3TKY6	Q3TKY6	Peptidyl-prolyl cis-trans isomerase CWC27 homolog	Cwc27	0	0	0	0	0	0	0	0				1	1	1	4.5	4.5	4.5	53.542	0.0045031	2.3111	44147000	1
S4R2J9;Q3TLH4-5;S4R2L9	S4R2J9;Q3TLH4-5	Protein PRRC2C	Prrc2c	0	0	0	0	0	0	0	0				115	1	1	46.4	0.5	0.5	302.43	0.00069541	3.2095	154530000	3
Q3TMP1	Q3TMP1		Gtf3c3	68421000	80305000	87411000	60302000	28581000	68196000	45147000	0				27	27	27	45.9	45.9	45.9	100.62	0	267.18	24170000000	182
Q3TQF0	Q3TQF0	F-box only protein 31	Fbxo31	0	0	0	0	0	0	0	0				1	1	1	4.3	4.3	4.3	57.19	0	6.7443	32818000	4
Q3TSG4	Q3TSG4	RNA demethylase ALKBH5	Alkbh5	9259600	8487800	6051600	3857100	4687700	4385100	5356100	4284800				4	4	4	15.2	15.2	15.2	44.41	0	7.3411	102000000	9
Q3TUE1;A0A0G2JG00;A0A0G2JFK2	Q3TUE1;A0A0G2JG00;A0A0G2JFK2		Fubp1	15107000	3636700	8855000	114990000	52985000	52619000	34485000	0				30	26	1	53.3	49.7	3.3	67.443	0	277.08	22644000000	173
Q5EG47;Q3TUQ7	Q5EG47;Q3TUQ7	5-AMP-activated protein kinase catalytic subunit alpha-1	Prkaa1	97777000	118470000	112970000	65282000	71194000	57976000	59255000	81261000				7	7	7	10.7	10.7	10.7	63.928	0	17.575	684570000	41
Q3TWW8;A0A0A6YXX6	Q3TWW8	Serine/arginine-rich splicing factor 6	Srsf6	577700000	625740000	572870000	398730000	388200000	325600000	376550000	424500000				13	13	9	36.6	36.6	26.3	39.025	0	58.61	31201000000	118
Q3TXS7	Q3TXS7	26S proteasome non-ATPase regulatory subunit 1	Psmd1	0	0	0	0	0	0	0	0				6	6	6	7.7	7.7	7.7	105.73	0	11.013	273560000	7
Q3TXT3;Z4YLT1;Q3TXT3-2	Q3TXT3	SOSS complex subunit C	Inip	0	2494300	5084600	2261300	0	0	0	0				3	3	3	51	51	51	11.411	0	33.282	723000000	21
Q3TXZ1	Q3TXZ1	Zinc finger protein 575	Znf575	0	0	0	7079600	0	4812100	0	0				3	3	3	20.1	20.1	20.1	26.281	0	9.8881	1560400000	30
Q3TYA6	Q3TYA6	M-phase phosphoprotein 8	Mphosph8	0	0	0	0	0	0	0	0				1	1	1	1.3	1.3	1.3	97.466	0.005414	2.1458	90271000	4
Q3TZX3;Q922G0;F6R114;D6RH79	Q3TZX3;Q922G0;F6R114;D6RH79	Solute carrier family 25 member 33;Solute carrier family 25 member 36	Slc25a33;Slc25a36	0	0	0	6086300	0	0	0	0				2	2	2	8.1	8.1	8.1	35.063	0.00070522	3.3814	181640000	1
Q3TZX8;Q3TZX8-2;Q3TZX8-3;A0A0U1RPV7	Q3TZX8;Q3TZX8-2;Q3TZX8-3;A0A0U1RPV7	Polynucleotide 5-hydroxyl-kinase NOL9	Nol9	0	0	0	5641900	0	0	0	0				4	4	4	6.7	6.7	6.7	80.839	0	12.009	614150000	15
Q3U0P1;D3YVU6;Q3U0P1-4;Q3U0P1-2	Q3U0P1;D3YVU6;Q3U0P1-4	Partner and localizer of BRCA2	Palb2	0	0	0	0	0	0	0	0				7	7	5	10.9	10.9	8.5	119.1	0	72.955	723840000	15
Q3U0V1	Q3U0V1	Far upstream element-binding protein 2	Khsrp	190060000	210680000	215880000	241200000	102940000	111520000	76338000	37288000				37	35	34	58.4	57.2	55.3	76.775	0	323.31	30653000000	266
Q3U182;V9GXK6	Q3U182;V9GXK6	CREB-regulated transcription coactivator 2	Crtc2	0	0	1013500	0	0	0	0	0				2	2	2	3.9	3.9	3.9	73.215	0.00035411	3.4272	941400000	7
Q3U186;A2AT41	Q3U186;A2AT41	Probable arginine--tRNA ligase, mitochondrial	Rars2	0	0	0	0	0	0	0	0				3	3	3	6.1	6.1	6.1	65.335	0	4.8766	62125000	3
Q3U1C4;Q8BYU9	Q3U1C4;Q8BYU9		Secisbp2	0	0	0	27611000	14898000	9037500	4804100	0				16	16	16	31.9	31.9	31.9	94.813	0	175.73	9962100000	82
Q3U1J4	Q3U1J4	DNA damage-binding protein 1	Ddb1	268470000	312990000	269700000	143160000	87312000	81716000	85382000	110590000				33	33	33	30.4	30.4	30.4	126.85	0	156.44	5608900000	212
Q3U1T3	Q3U1T3	Breast cancer metastasis-suppressor 1-like protein	Brms1l	0	0	0	0	0	0	0	0				2	2	2	6.8	6.8	6.8	37.657	0	9.347	609430000	5
Q3U285;Q3U285-2	Q3U285;Q3U285-2	Ligand-dependent nuclear receptor corepressor-like protein	Lcorl	0	0	0	0	0	0	0	0				1	1	1	3	3	3	66.695	0.007465	1.9011	16893000	2
Q61316;Q3U2G2	Q61316;Q3U2G2	Heat shock 70 kDa protein 4	Hspa4	5782900	7987600	4476200	0	6154000	8273500	7059300	5568900				10	10	9	19.9	19.9	18	94.132	0	124.97	854180000	27
Q3U2K0;Q3U2K0-3;Q3U2K0-2;A0A286YDY1	Q3U2K0;Q3U2K0-3;Q3U2K0-2;A0A286YDY1	Protein FAM193B	Fam193b	0	0	0	0	0	0	0	0				4	4	4	8.1	8.1	8.1	95.083	0	24.071	717040000	18
Q3U2X6;Q9WTY1;A0A1L1SVC2;A0A1L1SQ83	Q3U2X6;Q9WTY1;A0A1L1SVC2;A0A1L1SQ83	Programmed cell death protein 7	Pdcd7	0	0	0	10557000	0	0	0	0				10	10	10	32.9	32.9	32.9	54.487	0	65.892	3322400000	48
Q9JLJ2;Q3U367	Q9JLJ2;Q3U367	4-trimethylaminobutyraldehyde dehydrogenase	Aldh9a1	0	0	0	0	2991100	0	0	0				3	3	3	6.1	6.1	6.1	53.514	0.00070249	3.3435	48019000	3
Q3U3C9;Q3U3C9-3;Q3U3C9-2;Q3U3C9-4	Q3U3C9;Q3U3C9-3;Q3U3C9-2;Q3U3C9-4	Genetic suppressor element 1	Gse1	20804000	25595000	16343000	5084800	0	0	0	0				5	5	5	5.3	5.3	5.3	136.23	0	5.6979	180720000	7
Q3U3J1;P50136;A0A0U1RPK5	Q3U3J1;P50136	2-oxoisovalerate dehydrogenase subunit alpha, mitochondrial	Bckdha	2931600000	2452400000	3211600000	1493400000	1505400000	1826900000	1962900000	1701300000				23	23	23	59.6	59.6	59.6	50.773	0	109.13	23262000000	327
Q3U6N9;Q3U6N9-2;Q3U6N9-3	Q3U6N9;Q3U6N9-2;Q3U6N9-3	UPF0488 protein C8orf33 homolog		0	0	0	0	0	0	0	0				5	5	5	27.9	27.9	27.9	24.464	0	49.127	1894300000	26
Q501J6;Q3U741;Q501J6-2	Q501J6;Q3U741;Q501J6-2	Probable ATP-dependent RNA helicase DDX17	Ddx17	34431000	42916000	35094000	28289000	27194000	31265000	26550000	26245000				21	10	10	29.1	18	18	72.399	0	35.782	1123300000	49
Q3U821	Q3U821		Wdr75	0	9250900	7187000	8184800	10261000	7870700	11768000	13715000				8	8	8	14.2	14.2	14.2	94.036	0	30.124	1035400000	33
Q9DCA2;Q3U8Y1	Q9DCA2;Q3U8Y1	28S ribosomal protein S11, mitochondrial	Mrps11	20068000	77260000	39908000	11597000	0	11032000	11256000	12954000				3	3	3	14.1	14.1	14.1	20.208	0	3.9177	290960000	10
Q3U9G9;A0A0A6YXT6;A0A0A6YW01;A0A0A6YXW3;A0A0A6YY12;A0A0A6YWS3	Q3U9G9	Lamin-B receptor	Lbr	276270000	298720000	373700000	223700000	210220000	164420000	256200000	309340000				17	17	17	23.5	23.5	23.5	71.439	0	120.21	30745000000	191
Q3UC82;Q80ZH7;P97386;K4DI59;B1AT03;P97386-2;Q3TJN5;G3UYI8	Q3UC82;Q80ZH7;P97386;K4DI59;B1AT03;P97386-2	DNA ligase;DNA ligase 3	Lig3	35293000	42571000	46606000	47100000	19824000	29721000	24753000	22032000				37	37	37	42.8	42.8	42.8	112.71	0	323.31	13941000000	186
Q3UCQ1;Q3UCQ1-2	Q3UCQ1;Q3UCQ1-2	Forkhead box protein K2	Foxk2	0	0	0	0	0	0	0	0				9	9	9	20	20	20	68.446	0	19.935	986530000	18
Q3UEB3-2;Q3UEB3;Q3UEB3-3	Q3UEB3-2;Q3UEB3;Q3UEB3-3	Poly(U)-binding-splicing factor PUF60	Puf60	76918000	96085000	77482000	100580000	65209000	61451000	46003000	28724000				21	21	21	59.4	59.4	59.4	58.544	0	287.29	20892000000	160
Q3UFB2;A0A0G2JG05	Q3UFB2	Box C/D snoRNA protein 1	Znhit6	2731000	1871800	2472700	58136000	46655000	30867000	31881000	0				26	26	12	55.9	55.9	25.4	52.212	0	275.74	20566000000	210
Q3UFB2-2;A0A0G2JGA1;A0A0G2JFP8;A0A0G2JE59	Q3UFB2-2;A0A0G2JGA1	Box C/D snoRNA protein 1	Znhit6	0	0	0	0	0	0	0	0	+			15	1	1	52.4	4.5	4.5	34.009	1	-2	124200000	2
Q3UFM5	Q3UFM5	Nucleolar MIF4G domain-containing protein 1	Nom1	33659000	59410000	44075000	205470000	105210000	150050000	32353000	22583000				31	31	31	38.8	38.8	38.8	95.959	0	323.31	21851000000	181
Q3UFY8	Q3UFY8	Mitochondrial ribonuclease P protein 1	Trmt10c	13894000	7002000	6898300	73703000	23072000	37026000	15064000	0				20	20	20	55.1	55.1	55.1	48.385	0	323.31	30739000000	182
Q9JII5;Q9JII5-2;Q3UGB5;D3Z4J1	Q9JII5;Q9JII5-2;Q3UGB5;D3Z4J1	DAZ-associated protein 1	Dazap1	315080000	477810000	460630000	265240000	40253000	48278000	38624000	46597000				10	10	10	34.2	34.2	34.2	43.214	0	94.678	10185000000	77
Q3UGC7;Q66JS6	Q3UGC7;Q66JS6	Eukaryotic translation initiation factor 3 subunit J-A;Eukaryotic translation initiation factor 3 subunit J-B	Eif3j1;Eif3j2	21644000	25828000	23730000	10337000	7308700	7750200	8473900	10490000				2	2	2	8.8	8.8	8.8	29.343	0	4.926	137560000	14
Q61879;Q3UH59;Q8BXF2	Q61879;Q3UH59	Myosin-10	Myh10	9851300	10353000	9908400	8224000	7424200	6855000	6056400	6809400				80	1	1	46.8	0.5	0.5	228.99	0	4.624	297600000	22
Q3UH63;Q5DTW2-2;Q5DTW2;Q3UH07;Q8BG70	Q3UH63;Q5DTW2-2;Q5DTW2;Q3UH07	Scm-like with four MBT domains protein 2	Sfmbt2	0	0	0	0	0	0	0	0				12	12	12	16	16	16	109.95	0	34.747	1946100000	42
Q3UHB1;A0A1W2P799	Q3UHB1;A0A1W2P799	5-nucleotidase domain-containing protein 3	Nt5dc3	13131000	13605000	19475000	0	6611900	8924800	0	0				3	3	3	5.7	5.7	5.7	63.17	0.005707	2.099	73954000	6
Q3UHC0;B7ZC94;B1ATC3	Q3UHC0;B7ZC94;B1ATC3	Trinucleotide repeat-containing gene 6C protein	Tnrc6c	16184000	17796000	10645000	7381500	4127600	0	0	5538500				5	4	4	3.6	2.8	2.8	175.77	0	7.9498	100360000	11
Q3UHK8;A0A0U1RQ65;A0A0U1RQ94	Q3UHK8;A0A0U1RQ65	Trinucleotide repeat-containing gene 6A protein	Tnrc6a	69912000	83304000	150860000	41140000	40476000	39615000	37054000	55862000				15	15	14	12.6	12.6	11.9	203.15	0	67.902	1807600000	46
Q3UHU5;Q3UHU5-3;H3BL83;B8JJI7;Q3UHU5-2	Q3UHU5;Q3UHU5-3;H3BL83;B8JJI7;Q3UHU5-2	Microtubule cross-linking factor 1	Mtcl1	113080000	144080000	127440000	365650000	216890000	249720000	193520000	73868000				94	94	89	58.3	58.3	56.3	213.86	0	323.31	82799000000	807
Q3UHX2	Q3UHX2	28 kDa heat- and acid-stable phosphoprotein	Pdap1	12488000	14059000	13782000	9096900	8353800	9509400	6513500	6741300				3	3	3	25.4	25.4	25.4	20.605	0	9.0395	245050000	18
Q3UHX9;Q3UHX9-2	Q3UHX9;Q3UHX9-2	Putative methyltransferase C9orf114 homolog	D2Wsu81e	13434000	0	0	19974000	16087000	0	0	0				9	9	9	31.9	31.9	31.9	42.957	0	37.484	2434200000	40
Q99J62;Q3UI84;D6RGM1;D3Z7I8	Q99J62;Q3UI84	Replication factor C subunit 4	Rfc4	18516000	20097000	19145000	320890000	257410000	232430000	144360000	11855000				23	23	23	70.3	70.3	70.3	39.866	0	323.31	121080000000	201
Q6PDG5;Q3UID0;Q6PDG5-2	Q6PDG5;Q3UID0;Q6PDG5-2	SWI/SNF complex subunit SMARCC2	Smarcc2	11114000	14867000	14400000	9154700	5988700	6174300	5879100	8075100				10	5	5	7.4	4	4	132.6	0	9.1836	193380000	28
Q3UIX4;E9Q6E5;F6RDI8;D3Z4B0;D6RE22;F6TN80;F6X2U6;A0A0G2JEG1	Q3UIX4;E9Q6E5;F6RDI8;D3Z4B0		Srsf11	25452000	56945000	81717000	30435000	15243000	13736000	20252000	22785000				7	7	7	27.3	27.3	27.3	53.102	0	103.93	4863500000	46
Q3UJB0	Q3UJB0		Sf3b2	1296300000	1414000000	1348800000	937280000	406130000	406670000	358660000	351520000				49	49	49	65	65	65	98.197	0	323.31	107210000000	619
Q9D0K2;Q3UJQ9	Q9D0K2;Q3UJQ9	Succinyl-CoA:3-ketoacid coenzyme A transferase 1, mitochondrial;Succinyl-CoA:3-ketoacid-coenzyme A transferase	Oxct1	0	0	0	0	0	0	0	0				2	2	2	4.8	4.8	4.8	55.988	0.0026552	2.6317	32003000	2
Q3UJU9	Q3UJU9	Regulator of microtubule dynamics protein 3	Rmdn3	10254000	21915000	14644000	6615900	6633100	10467000	0	7809500				4	4	4	12.1	12.1	12.1	52.028	0	7.2774	163900000	11
Q3UKJ7;Q3UKJ7-2	Q3UKJ7;Q3UKJ7-2	WD40 repeat-containing protein SMU1;WD40 repeat-containing protein SMU1, N-terminally processed	Smu1	0	0	0	0	0	0	0	0				11	11	11	31	31	31	57.543	0	30.824	843520000	40
Q3UL36;A0A140LIS5;Q3UL36-2	Q3UL36;A0A140LIS5;Q3UL36-2	Arginine and glutamate-rich protein 1	Arglu1	8411200	13723000	8658300	10023000	0	8167400	0	0				7	7	7	18.8	18.8	18.8	32.887	0	12.551	1888600000	38
Q3ULD5	Q3ULD5	Methylcrotonoyl-CoA carboxylase beta chain, mitochondrial	Mccc2	15236000000	16030000000	15930000000	5638900000	6125200000	5358000000	4961000000	7827600000				39	39	17	82.1	82.1	44.4	61.378	0	323.31	143690000000	616
Q3ULL6;F6Q8N5	Q3ULL6;F6Q8N5		Upf3b	8975300	12789000	11649000	10380000	0	0	0	5222200				6	6	6	14.8	14.8	14.8	57.065	0	18.205	1057000000	33
Q3UM18;Q3UM18-2;F7AMG0	Q3UM18;Q3UM18-2	Large subunit GTPase 1 homolog	Lsg1	34078000	48670000	46218000	63187000	51337000	45940000	49147000	30416000				29	29	29	51.4	51.4	51.4	73.156	0	153.55	16016000000	176
Q3UMU9;Q3UMU9-3;Q3UMU9-2;Q3UMU9-4	Q3UMU9;Q3UMU9-3;Q3UMU9-2;Q3UMU9-4	Hepatoma-derived growth factor-related protein 2	Hdgfrp2	130550000	139590000	120810000	74797000	83699000	83803000	100880000	114370000				16	16	14	30.9	30.9	28.4	74.29	0	220.24	5251000000	128
Q3UPE3-2;Q3UPE3	Q3UPE3-2;Q3UPE3	RecQ-mediated genome instability protein 2	Rmi2	0	0	0	0	0	0	0	0				1	1	1	13.8	13.8	13.8	15.397	0	52.644	312180000	10
Q3UPH7;S4R189;Q3UPH7-3;Q3UPH7-6;Q3UPH7-2;S4R2U9	Q3UPH7;S4R189;Q3UPH7-3;Q3UPH7-6;Q3UPH7-2;S4R2U9	Rho guanine nucleotide exchange factor 40	Arhgef40	0	0	0	0	0	0	0	0				2	2	2	1.8	1.8	1.8	165.13	0	3.853	235190000	3
Q3UPV7	Q3UPV7		Zfp953	0	0	0	0	0	0	0	0				2	2	2	7.2	7.2	7.2	35.362	0	3.8221	18012000	3
Q3UQ14;G3X904;Q4KL68;P08043;Q6GQR8;Q6P560;Q91VL6;O88245;F7AIG4;A0A0U1RNH4;J3KMG5;K7N5X2;A0A1Y7VK00;F6T2D2;Q14DI0;Q3UT17;A0A1D5RLK0;Q7TPX5;J3QPX0;J3QK55;K7N769;F8VPU8;F8VPU7;A0A0J9YVH3;A0A087WNP5;A0A087WPI5;Q08BU3;Q8K0G9;E9Q9G3;F7AFE4;A0A1W2P6H7;A0A0J9YUD4;L7N208;A0A0U1RQ46;A2AE18;A2AE19	Q3UQ14;G3X904		Zfp275	0	0	0	11688000	9919800	7380000	0	0				12	12	11	35	35	32.6	42.935	0	53.524	3112600000	66
Q3UQ28;A0A1W2P6L9;D3Z5M7	Q3UQ28;A0A1W2P6L9	Peroxidasin homolog	Pxdn	0	0	0	9393700	15489000	7250700	15546000	26518000				18	18	18	14.6	14.6	14.6	165.1	0	79.915	3091900000	73
Q3UQ44	Q3UQ44	Ras GTPase-activating-like protein IQGAP2	Iqgap2	0	0	0	0	0	0	0	0	+			3	1	1	1.7	0.5	0.5	180.53	1	-2	28062000	1
Q3UR91;Q80U58;Q80U58-2;Q3TQ29;Q80U58-3;F6YD01;E9Q4Q6;E9PW51;E9Q765	Q3UR91;Q80U58;Q80U58-2;Q3TQ29;Q80U58-3	Pumilio homolog 2	Pum2	28706000	27815000	38071000	22290000	17182000	16704000	14995000	0				13	11	11	13.6	12.5	12.5	114.1	0	44.127	1356900000	49
Q3URQ0;F6ZZ61	Q3URQ0;F6ZZ61	Testis-expressed sequence 10 protein	Tex10	0	0	0	0	0	0	0	0				9	9	9	11	11	11	105.21	0	27.943	1652500000	34
Q3URQ7;Q3URQ7-2;A0A1D5RM24;Q3URQ7-3	Q3URQ7;Q3URQ7-2	Methenyltetrahydrofolate synthase domain-containing protein	Mthfsd	0	0	0	0	0	0	0	0				5	5	3	24.7	24.7	14.2	40.789	0	25.361	1231900000	23
Q3URU2;Q3URU2-2	Q3URU2;Q3URU2-2	Paternally-expressed gene 3 protein	Peg3	23297000	32471000	12794000	31809000	17646000	26840000	23377000	27356000				20	20	20	20.4	20.4	20.4	178.93	0	190.97	5508100000	105
Q3US17	Q3US17	Zinc finger protein 48	Znf48	8865000	0	0	41673000	20575000	16007000	6173900	0				17	17	17	43.3	43.3	43.3	64.599	0	92.398	11961000000	109
Q3USH5;A0A0G2JDQ9;A0A0G2JGP0	Q3USH5	Splicing factor, suppressor of white-apricot homolog	Sfswap	5548300	9110800	5363300	15357000	6385500	3968400	3545900	0				18	18	18	27.1	27.1	27.1	104.19	0	162.85	5805100000	118
Q3UU43;A0A0G2JFI5	Q3UU43		Chpf2	0	14578000	0	15018000	20613000	39232000	0	17794000				16	16	16	22.3	22.3	22.3	85.655	0	75.903	5808500000	70
Q8BL74;Q3UU56	Q8BL74;Q3UU56	General transcription factor 3C polypeptide 2	Gtf3c2;Gm29609	0	0	0	0	0	0	0	0				26	1	1	35.1	3.2	3.2	100.27	0	9.7457	186600000	4
Q3UUQ7	Q3UUQ7	GPI inositol-deacylase	Pgap1	0	0	0	0	0	0	0	0				6	6	6	7.6	7.6	7.6	104.58	0	10.97	319520000	16
Q9Z331;Q3UV11	Q9Z331;Q3UV11	Keratin, type II cytoskeletal 6B	Krt6b	0	0	0	0	0	0	0	0	+			21	1	1	29.9	1.8	1.8	60.322	1	-2	42647000	2
Q3UV17;Q99M73	Q3UV17	Keratin, type II cytoskeletal 2 oral	Krt76	620300000	51206000	72130000	0	72982000	0	0	388290000				10	2	2	11.1	1.9	1.9	62.844	0	4.1207	1860500000	17
Q3UVK0;F6TQS9;G8JL46;Q3UVK0-2	Q3UVK0;F6TQS9	Endoplasmic reticulum metallopeptidase 1	Ermp1	0	0	0	0	0	0	0	0				3	3	3	4	4	4	100.15	0	4.0202	76761000	1
Q99MZ7;Q3UXD9;D6RIP0;D6RHN4	Q99MZ7;Q3UXD9;D6RIP0;D6RHN4	Peroxisomal trans-2-enoyl-CoA reductase	Pecr	74172000	92312000	99100000	47450000	46412000	56330000	56810000	76127000				4	4	4	14.5	14.5	14.5	32.41	0	17.196	498670000	25
Q3UYV9	Q3UYV9	Nuclear cap-binding protein subunit 1	Ncbp1	429800000	446240000	466530000	170710000	534360000	597190000	515850000	799900000				17	17	17	23.9	23.9	23.9	91.926	0	61.865	7727800000	116
Q3UZ01;Q3UZ01-2;F6TN13	Q3UZ01;Q3UZ01-2;F6TN13	RNA-binding protein 40	Rnpc3	12251000	0	0	31104000	13354000	15840000	0	0				18	18	18	51	51	51	57.971	0	184.75	11352000000	105
Q3UZ18;Q3UZ18-2;B0V2P0;B0V2N3;B0V2N9	Q3UZ18	Little elongation complex subunit 2	Ice2	0	0	0	2701300	3017500	5413000	0	2248900				17	17	17	18.2	18.2	18.2	109.88	0	33.2	1647700000	50
Q3UZB0	Q3UZB0	Armadillo repeat-containing X-linked protein 5	Armcx5	0	0	0	7381200	0	0	0	0				5	5	5	10.4	10.4	10.4	67.895	0	11.674	917400000	28
Q9Z0P4;Q3UZP7;Q9Z0P4-2	Q9Z0P4;Q3UZP7;Q9Z0P4-2	Paralemmin-1	Palm	0	0	0	0	0	1412300	0	0				1	1	1	4.2	4.2	4.2	41.614	0.0035901	2.4847	13918000	1
Q811B5;Q3V0R7	Q811B5;Q3V0R7	Proline-rich protein 3	Prr3	0	0	0	0	0	0	0	0				3	3	3	24.2	24.2	24.2	21.167	0	9.6044	991580000	14
Q64028;Q3V116;Q7TT35;Q64028-3;Q64028-2;E0CXV8;F7D980;E0CXA6;E0CYR2;E0CYV8;E0CXC9;E0CXT0;Q64028-4	Q64028;Q3V116;Q7TT35;Q64028-3;Q64028-2;E0CXV8	Polyhomeotic-like protein 1	Phc1	0	0	0	0	0	0	0	0				9	9	9	17.9	17.9	17.9	106.32	0	186.77	1907600000	33
Q3V117;Q91V92;Q3TS02	Q3V117;Q91V92;Q3TS02	ATP-citrate synthase	Acly	105010000	72933000	87356000	105890000	37198000	60273000	32344000	39885000				20	20	20	22	22	22	120.79	0	52.355	2513700000	66
Q3V1H1	Q3V1H1	Cytoskeleton-associated protein 2	Ckap2	0	0	0	21107000	0	0	0	0				13	13	13	23.5	23.5	23.5	74.028	0	39.599	3318100000	51
Q3V1V3	Q3V1V3	ESF1 homolog	Esf1	9393800	6810200	10451000	5478800	5008000	5359100	5220800	0				7	7	7	11.4	11.4	11.4	98.047	0	11.678	289910000	14
Q3V300;A0A0U1RPH8;A0A0U1RNY7	Q3V300	Kinesin-like protein KIF22	Kif22	0	0	0	7293500	5841500	6928900	0	0				19	19	19	42.6	42.6	42.6	73.189	0	221.84	3727000000	92
Q3V3R1	Q3V3R1	Monofunctional C1-tetrahydrofolate synthase, mitochondrial	Mthfd1l	31658000	50899000	28953000	26764000	15991000	20303000	32567000	28102000				12	12	11	13.7	13.7	12.6	105.73	0	19.357	590980000	28
Q45KJ6-2;Q45KJ6;Q45KJ6-3	Q45KJ6-2;Q45KJ6;Q45KJ6-3	Protein lin-28 homolog B	Lin28b	315280000	425950000	415660000	200220000	88280000	82919000	86819000	69826000				17	17	14	70.1	70.1	66.1	30.047	0	163.96	24385000000	236
Q45KJ6-4	Q45KJ6-4	Protein lin-28 homolog B	Lin28b	0	0	0	0	0	0	0	0				4	1	1	52.1	40.6	40.6	10.571	0	8.9218	286070000	5
Q499E6-3;Q499E6-2;Q499E6	Q499E6-3;Q499E6-2;Q499E6	Uncharacterized protein C1orf109 homolog		0	0	0	0	0	0	0	0				2	2	2	33.7	33.7	33.7	10.522	0	4.2882	138610000	3
Q9Z2A5;Q4FCQ7;A0A1L1SQ41;A0A140LJ98;J3QNU1;Q9Z2A5-2	Q9Z2A5;Q4FCQ7;A0A1L1SQ41;A0A140LJ98;J3QNU1;Q9Z2A5-2	Arginyl-tRNA--protein transferase 1	Ate1	6778700	8610700	6041000	5426400	15079000	10492000	11865000	17244000				6	6	6	15.1	15.1	15.1	59.146	0	10.376	517750000	22
Q4FK66;Q4FK66-2	Q4FK66	Pre-mRNA-splicing factor 38A	Prpf38a	22852000	27330000	15349000	12496000	6383300	6213400	7155300	8683200				7	7	7	23.7	23.7	23.7	37.436	0	11.331	461540000	17
Q4FZF3	Q4FZF3	Probable ATP-dependent RNA helicase DDX49	Ddx49	0	0	0	10551000	8419900	7966900	0	0				8	8	8	21.5	21.5	21.5	54.093	0	20.424	2198000000	29
Q4G0F8;Q4G0F8-2;Q4G0F8-3	Q4G0F8;Q4G0F8-2;Q4G0F8-3	Ubinuclein-1	Ubn1	0	0	0	0	0	0	0	0				9	9	9	10.3	10.3	10.3	122.33	0	31.258	982690000	33
Q4U2R1;Q4U2R1-2;A0A0U1RPZ3;A0A0U1RP01	Q4U2R1;Q4U2R1-2	E3 ubiquitin-protein ligase HERC2	Herc2	15620000	0	13014000	12143000	55875000	57001000	54158000	74352000				43	43	43	10.6	10.6	10.6	527.45	0	126.95	5035000000	129
Q4V9W2;Q4V9W2-2	Q4V9W2;Q4V9W2-2	Protein SREK1IP1	Srek1ip1	0	0	0	0	0	0	0	0				1	1	1	15.7	15.7	15.7	18.151	0	59.015	191170000	2
Q4VBD9	Q4VBD9	GDNF-inducible zinc finger protein 1	Gzf1	0	0	0	0	0	0	0	0				4	4	4	6.5	6.5	6.5	79.532	0	8.5494	168750000	7
Q4VBE8	Q4VBE8	WD repeat-containing protein 18	Wdr18	9319300	8584100	0	10415000	9299200	10166000	9912700	0				6	6	6	16.5	16.5	16.5	47.211	0	22.34	1176100000	23
Q8C0T5;Q4VBF8;Q8C0T5-2	Q8C0T5;Q4VBF8;Q8C0T5-2	Signal-induced proliferation-associated 1-like protein 1	Sipa1l1	0	0	0	0	0	0	0	81768000				5	5	4	2.7	2.7	1.9	197.03	0	5.1214	2927000000	9
Q4VC33;Q4VC33-2;A0A0J9YVB7;A0A0J9YUL5;A0A0J9YVB4	Q4VC33;Q4VC33-2	Macrophage erythroblast attacher	Maea	0	0	6445600	0	0	0	0	0				3	3	3	7.8	7.8	7.8	45.336	0	3.9159	18428000	6
Q4VGL6;H7BX02	Q4VGL6;H7BX02	Roquin-1	Rc3h1	0	0	38550000	48510000	64268000	68701000	67144000	104820000				59	59	49	71.9	71.9	64.3	125.38	0	323.31	51293000000	304
Q4ZGD9;B1AUS0	Q4ZGD9		Nxf3	23622000	14114000	33271000	6986800	9397100	9280600	8856100	8500500				7	7	7	15.4	15.4	15.4	63.652	0	17.317	405770000	31
Q52KE7;Q52KE7-2	Q52KE7;Q52KE7-2	Cyclin-L1	Ccnl1	0	0	0	0	0	0	0	0				1	1	1	3	3	3	60.132	0.00070348	3.3606	86624000	1
Q52KG4;A0A1B0GS85;A0A1B0GRT4	Q52KG4;A0A1B0GS85;A0A1B0GRT4		Zbtb45	0	0	0	0	0	0	0	0				4	4	4	9	9	9	55.011	0	7.1802	693740000	15
Q52KG5	Q52KG5	Kinesin-like protein KIF26A	Kif26a	0	0	0	0	0	0	0	0				1	1	1	1	1	1	196.31	0	3.9101	122810000	7
Q542V3;Q8VE97;A0A0A6YWA5	Q542V3;Q8VE97	Serine/arginine-rich splicing factor 4	Srsf4	60400000	72936000	53342000	51359000	48938000	53164000	49083000	24871000				11	7	7	20.2	13	13	56.248	0	10.988	641300000	33
Q569L8	Q569L8	Centromere protein J	Cenpj	0	0	0	0	0	0	0	0				2	2	2	2.2	2.2	2.2	153.08	0.00070547	3.3883	89826000	2
Q569Z5;F8WHR6;Q569Z5-2	Q569Z5;F8WHR6;Q569Z5-2	Probable ATP-dependent RNA helicase DDX46	Ddx46	35810000	34108000	35786000	23204000	22210000	21868000	20216000	19910000				17	17	17	17.9	17.9	17.9	117.45	0	30.835	1659100000	67
Q569Z6;Q8BZN7;F6YH92;F7AB07;F6YSQ2	Q569Z6;Q8BZN7	Thyroid hormone receptor-associated protein 3	Thrap3	127740000	107210000	142020000	65844000	55341000	49348000	106300000	49486000				24	23	23	28.3	28.3	28.3	108.18	0	208.43	10459000000	171
Q56A06;Q56A06-2	Q56A06;Q56A06-2	Transmembrane and TPR repeat-containing protein 2	Tmtc2	0	0	0	0	0	0	0	0				1	1	1	1.4	1.4	1.4	94.175	0.00068399	2.9962	76592000	2
Q56A10;Q56A10-2;Q56A10-3	Q56A10;Q56A10-2	Zinc finger protein 608	Znf608	0	0	0	18080000	8885600	4373800	4773700	0				19	19	19	22	22	22	162.34	0	254.31	7883700000	121
Q571C7;Q571C7-2;F8VQC2;E9PYY8	Q571C7;Q571C7-2	Transcription factor TFIIIB component B homolog	Bdp1	0	0	0	69817000	15861000	17635000	4308600	0				45	45	45	31	31	31	270.79	0	323.31	19988000000	296
Q571J5	Q571J5	Zinc finger protein 354C	Znf354c	0	0	0	0	0	0	0	0				1	1	1	2.1	2.1	2.1	64.064	0.00068446	3.0052	69502000	1
Q5BKS4	Q5BKS4	ERI1 exoribonuclease 2	Eri2	0	0	0	0	0	0	0	0				2	2	2	3.9	3.9	3.9	76.523	0	5.3952	402800000	9
Q5DTK1	Q5DTK1	Chondroitin sulfate synthase 3	Chsy3	0	0	0	0	0	0	0	0	+			2	1	1	2.4	0.9	0.9	100.1	1	-2	14293000	1
Q5DU02;Q8CEG8;B1AY15	Q5DU02	Ubiquitin carboxyl-terminal hydrolase 22	Usp22	0	0	0	0	0	0	0	0				5	5	5	15.4	15.4	15.4	59.953	0	95.415	999280000	23
Q5F2E7;Q5F2E7-2	Q5F2E7;Q5F2E7-2	Nuclear fragile X mental retardation-interacting protein 2	Nufip2	33213000	28939000	32828000	87538000	55447000	54539000	47422000	19084000				22	22	22	45.7	45.7	45.7	75.656	0	323.31	20706000000	199
Q5F2E8;F6RXB5	Q5F2E8	Serine/threonine-protein kinase TAO1	Taok1	40494000	37328000	39146000	26352000	66814000	73917000	82139000	100950000				14	14	13	18.7	18.7	17.4	116.05	0	38.64	2722300000	79
Q5HZG4;A2ASY0;Q5HZG4-2	Q5HZG4;A2ASY0	Transcription initiation factor TFIID subunit 3	Taf3	10440000	9800000	0	8799600	7006900	7046800	3385400	0				10	10	10	13.5	13.5	13.5	105.11	0	31.181	2969400000	61
Q5HZJ0	Q5HZJ0	Ribonuclease 3	Drosha	0	0	0	100730000	41009000	36962000	10420000	0				48	48	48	39.8	39.8	39.8	158.83	0	323.31	36258000000	340
Q9JMG9;Q5NBY9;Q5NBZ1;Q5NBY8;Q7TNQ3	Q9JMG9;Q5NBY9;Q5NBZ1		Patz1	0	0	0	9514400	4040400	8291500	3149800	0				19	19	3	32.4	32.4	6.4	69.138	0	62.66	5940700000	86
Q5NBZ2	Q5NBZ2		Patz1	0	0	0	0	0	0	0	0				17	1	1	33.9	2.8	2.8	57.593	0.0006918	3.1602	52417000	1
Q5ND52	Q5ND52	rRNA methyltransferase 3, mitochondrial	Rnmtl1	23707000	9164500	44731000	31464000	21457000	20201000	9387400	0				15	15	15	54.8	54.8	54.8	46.795	0	146.22	13418000000	111
Q8R3S6;Q5PPR2;Q6P1Y9	Q8R3S6;Q5PPR2;Q6P1Y9	Exocyst complex component 1	Exoc1	0	0	0	0	0	0	0	0				5	5	5	6.9	6.9	6.9	101.89	0	16.997	542670000	12
Q5PRE5	Q5PRE5	Proline and serine-rich protein 1	Proser1	0	0	0	0	0	0	0	0				3	3	3	3.6	3.6	3.6	91.977	0	7.9621	400050000	21
Q5RJ54	Q5RJ54	Zinc finger and SCAN domain-containing protein 26	Zscan26	0	0	0	20335000	14691000	27147000	0	0				14	13	2	33.3	29.4	5.2	53.525	0	117.57	4721600000	64
Q5RJG1	Q5RJG1	Nucleolar protein 10	Nol10	18040000	24711000	14952000	11539000	0	11727000	13851000	0				6	6	6	9.6	9.6	9.6	80.076	0	11.031	713990000	12
Q5RL20;Q99N89	Q5RL20;Q99N89	39S ribosomal protein L43, mitochondrial	Mrpl43	119020000	120400000	76980000	104930000	53488000	50066000	53645000	67554000				4	4	4	30.2	30.2	30.2	17.877	0	15.264	973430000	31
Q9R0L7;Q5RL57	Q9R0L7;Q5RL57	A-kinase anchor protein 8-like	Akap8l	12704000	30307000	0	17562000	20708000	0	0	0				6	6	6	12.3	12.3	12.3	71.453	0	31.161	1939900000	57
Q5SFM8;Q5SFM8-2;Q5SFM8-3	Q5SFM8;Q5SFM8-2;Q5SFM8-3	RNA-binding protein 27	Rbm27	20612000	32922000	28282000	188510000	83856000	110430000	68866000	13203000				37	37	36	39.1	39.1	37.9	118.55	0	323.31	40403000000	291
Q5SPL2;Q5SPL2-2;Q5SS87;F7AXU7	Q5SPL2;Q5SPL2-2	PHD finger protein 12	Phf12	0	0	0	0	0	0	0	0				9	9	9	17.3	17.3	17.3	109.51	0	37.948	1254600000	31
Q9EQ61;Q5SQ20	Q9EQ61;Q5SQ20	Pescadillo homolog	Pes1	6243400	12559000	7325700	22621000	9061200	13021000	0	0				14	14	14	25.7	25.7	25.7	67.795	0	181.84	6824500000	111
Q5SQF8	Q5SQF8	Histone deacetylase complex subunit SAP30L	Sap30l	0	0	0	0	0	0	0	0				2	2	2	8.8	8.8	8.8	20.745	0.0023435	2.7531	160300000	7
Q5SRY7-3;Q5SRY7-2;Q5SRY7;Q5SRY7-4;Q3ULA2;A0A286YDT6;Q3ULA2-2	Q5SRY7-3;Q5SRY7-2;Q5SRY7;Q5SRY7-4	F-box/WD repeat-containing protein 11	Fbxw11	19628000	26226000	25887000	30128000	9800100	0	0	0				19	19	19	40.5	40.5	40.5	60.812	0	80.518	4549200000	94
Q5SS00;B1AU71	Q5SS00	DBF4-type zinc finger-containing protein 2 homolog	Zdbf2	0	0	0	8429000	0	0	0	0				23	23	23	12.7	12.7	12.7	273.74	0	162.46	3534800000	80
Q60634;Q5SS83;Q60634-3;Q60634-2	Q60634;Q5SS83;Q60634-3;Q60634-2	Flotillin-2	Flot2	7146700	9660200	8446800	6984600	4274300	0	5230800	4969400				3	3	3	7.7	7.7	7.7	47.037	0	5.2414	46123000	7
Q5SSI6	Q5SSI6	U3 small nucleolar RNA-associated protein 18 homolog	Utp18	85351000	93757000	83834000	134110000	94247000	100810000	79807000	60424000				25	25	25	54.9	54.9	54.9	61.217	0	323.31	33536000000	230
Q5SSK3;B7ZCA9;F7CPB7	Q5SSK3;B7ZCA9	Transcription elongation factor, mitochondrial	Tefm	4031600	4243100	3910500	21107000	13328000	11244000	6573800	0				14	14	14	37.1	37.1	37.1	41.873	0	43.103	9249300000	92
Q5SSW2;F6R7K9;Q5SSW0;Q5SSW2-2	Q5SSW2	Proteasome activator complex subunit 4	Psme4	188260000	205600000	239300000	204680000	55535000	54672000	44129000	15228000				56	56	56	33.3	33.3	33.3	211.19	0	323.31	35031000000	374
Q7TN98;Q5SU48;Q7TN98-4;Q7TN98-5;Q7TN98-3;Q7TN98-2;Q5SU47	Q7TN98;Q5SU48;Q7TN98-4;Q7TN98-5;Q7TN98-3;Q7TN98-2;Q5SU47	Cytoplasmic polyadenylation element-binding protein 4	Cpeb4	64723000	68139000	67978000	26136000	40066000	39032000	42504000	50450000				16	16	10	29.8	29.8	18	80.121	0	66.43	3344400000	93
Q5SUF2;Q5SUF2-3;Q5SUF2-2;F8WGA8	Q5SUF2;Q5SUF2-3;Q5SUF2-2	Luc7-like protein 3	Luc7l3	35773000	57868000	34780000	26119000	20017000	23622000	29961000	0				7	7	7	18.3	18.3	18.3	51.45	0	118.87	3282100000	69
Q61545;Q5SUT0;Q5SUS9	Q61545;Q5SUT0;Q5SUS9	RNA-binding protein EWS	Ewsr1	15016000	15520000	15427000	13172000	6597500	0	0	0				3	3	3	5.5	5.5	5.5	68.461	0	8.4657	686140000	20
Q5SV64	Q5SV64		Myh10	287230000	323250000	303540000	200990000	206000000	225170000	222650000	196480000				80	65	1	46.5	40.1	1	232.47	0	323.31	32174000000	442
Q5SW88;Q5SW87;Q9D1G1;Q5SW86	Q5SW88;Q5SW87;Q9D1G1;Q5SW86	Ras-related protein Rab-1B	Rab1;Rab1b	15418000	18566000	20992000	13715000	20024000	16715000	17037000	24554000				7	6	1	50	44.6	5	22.372	0	24.47	1167700000	22
Q5SWD9;Q5SWD9-2;Q5SWD9-3	Q5SWD9;Q5SWD9-2	Pre-rRNA-processing protein TSR1 homolog	Tsr1	22803000	8759700	9327900	5395900	4759100	4482600	4912800	4821500				6	6	6	9	9	9	92.104	0	12.021	342730000	15
Q8VEE4;Q5SWN2	Q8VEE4;Q5SWN2	Replication protein A 70 kDa DNA-binding subunit;Replication protein A 70 kDa DNA-binding subunit, N-terminally processed	Rpa1	31406000	63112000	44993000	19367000	10492000	12121000	14730000	25495000				14	14	14	27.9	27.9	27.9	69.036	0	107.75	2823200000	59
Q5SWP3;H3BKC6	Q5SWP3	NAC-alpha domain-containing protein 1	Nacad	0	0	4196600	13926000	48365000	36532000	49055000	48558000				10	10	10	10.6	10.6	10.6	156.76	0	34.039	744140000	27
Q5SWU9;V9GWS0;V9GXY1;V9GWS1;V9GWR9	Q5SWU9	Acetyl-CoA carboxylase 1;Biotin carboxylase	Acaca	143110000000	149020000000	123270000000	65033000000	77000000000	66795000000	69708000000	143700000000				177	177	2	70.3	70.3	0.4	265.25	0	323.31	1247800000000	3357
Q5SWU9-2;A0A0R4J1S9	Q5SWU9-2	Acetyl-CoA carboxylase 1;Biotin carboxylase	Acaca	0	0	0	0	0	16362000	0	0				176	1	1	69.2	0.4	0.4	269.96	0.0041922	2.3322	15461000	1
Q5SX39;A0A2I3BPY4	Q5SX39	Myosin-4	Myh4	2554400	1186000	2705000	5780900000	28547000	34646000	588760000	1277700				56	55	15	33.7	33.3	9.5	222.86	0	323.31	7341400000	151
Q5SX40;Q1WNQ6;Q8BVF4;Q8BVF4-3;Q8BVF4-2	Q5SX40	Myosin-1	Myh1	0	0	0	618140000	4122300	4278000	202930000	407940				55	18	6	31.7	10.1	3.5	223.34	0	68.464	922910000	36
Q5SX75;Q60716-2;Q60716;B0QZH1;Q5SX76;B0QZH2;B0QZH3;F6ULE1	Q5SX75;Q60716-2;Q60716;B0QZH1;Q5SX76;B0QZH2;B0QZH3	Prolyl 4-hydroxylase subunit alpha-2	P4ha2	5056500	6082800	0	0	3796200	0	4711400	5423400				4	4	4	10.6	10.6	10.6	61.014	0	9.5941	279200000	11
Q5SXC4;Q5SXC3	Q5SXC4;Q5SXC3		Vezf1	0	0	0	63139000	38960000	39832000	11829000	0				16	16	15	40.3	40.3	38.4	56.556	0	194.91	16818000000	147
Q68FD5;Q5SXR6;F6Z1R4	Q68FD5;Q5SXR6	Clathrin heavy chain 1;Clathrin heavy chain	Cltc	42534000	57137000	74706000	23167000	11725000	10884000	13288000	21691000				14	14	14	9.3	9.3	9.3	191.55	0	40.491	1171900000	45
Q5U458;E9Q8B3	Q5U458;E9Q8B3	DnaJ homolog subfamily C member 11	Dnajc11	0	6761700	10063000	6646200	0	7422700	0	7927600				3	3	3	5.7	5.7	5.7	63.232	0.00069979	3.3045	131110000	6
Q5U4C1;Q5U4C1-2	Q5U4C1;Q5U4C1-2	G-protein coupled receptor-associated sorting protein 1	Gprasp1	159570000	134800000	183700000	60535000	98883000	112960000	121970000	133390000				27	27	27	26.9	26.9	26.9	151.74	0	204.5	14954000000	179
Q5U4C3	Q5U4C3	Splicing factor, arginine/serine-rich 19	Scaf1	0	0	0	0	0	0	0	0				6	6	6	5.8	5.8	5.8	133.84	0	12.234	1111400000	27
Q99N85;Q5U5I3;D3Z603	Q99N85;Q5U5I3;D3Z603	28S ribosomal protein S18a, mitochondrial	Mrps18a	0	0	0	0	0	0	0	0				2	2	2	14.8	14.8	14.8	22.321	0	4.7714	415870000	9
Q5XFZ0	Q5XFZ0	UPF0711 protein C18orf21 homolog		0	0	0	0	0	0	0	0				4	4	4	12.9	12.9	12.9	24.122	0	5.7612	485040000	12
Q5XJF6	Q5XJF6	Ribosomal protein	Rpl10a	157990000	165850000	135360000	200720000	227640000	194940000	127270000	118950000				15	15	1	51.6	51.6	7.4	24.831	0	144.92	34008000000	193
Q9JL19;Q5XJV5;A2AQM9	Q9JL19;Q5XJV5;A2AQM9	Nuclear receptor coactivator 6	Ncoa6	0	0	0	0	0	0	0	0				6	6	6	5.2	5.2	5.2	219.66	0	16.342	526650000	12
Q5XJV7;Q5XJV7-2;Q5XJV7-3	Q5XJV7;Q5XJV7-2;Q5XJV7-3	SET domain-containing protein 5	Setd5	0	0	0	4656800	0	0	0	0				8	8	8	9.9	9.9	9.9	157.42	0	106.62	727100000	33
Q5XJY5	Q5XJY5	Coatomer subunit delta	Arcn1	5214000	3240200	5129200	4478300	0	4147600	0	0				4	4	4	8.6	8.6	8.6	57.229	0	6.932	54660000	11
Q5XKE0;A0A140LI70	Q5XKE0	Myosin-binding protein C, fast-type	Mybpc2	5240400	0	0	60531000	0	0	12526000	0				14	14	13	13.6	13.6	12.6	127.35	0	24.449	112230000	14
Q60520;Q60520-1;E9PXF9;E9Q2L1	Q60520;Q60520-1	Paired amphipathic helix protein Sin3a	Sin3a	25892000	26786000	31322000	39896000	36700000	21233000	18989000	11233000				23	23	23	19.8	19.8	19.8	145.09	0	134.63	10411000000	169
Q60596	Q60596	DNA repair protein XRCC1	Xrcc1	0	0	1473300	1257200	0	0	0	0				14	14	14	37.1	37.1	37.1	68.97	0	242.71	3626300000	54
Q60597;Q60597-3;Z4YJV4;Q60597-2;Q60597-4;Q5SVY0	Q60597;Q60597-3;Z4YJV4;Q60597-2;Q60597-4	2-oxoglutarate dehydrogenase, mitochondrial	Ogdh	325280000	527100000	586990000	193300000	135330000	110020000	127510000	181160000				23	23	19	24.3	24.3	20.7	116.45	0	46.96	2666700000	82
Q60598;Q921L6	Q60598;Q921L6	Src substrate cortactin	Cttn	55136000	70945000	80965000	52532000	57733000	60540000	47317000	79972000				4	4	4	8.8	8.8	8.8	61.249	0	5.2663	451720000	22
Q60605;Q60605-2;A0A1W2P6F6;A0A1W2P7Q9;A0A1W2P6G5;Q8CI43	Q60605;Q60605-2;A0A1W2P6F6;A0A1W2P7Q9;A0A1W2P6G5	Myosin light polypeptide 6	Myl6	100550000	113770000	109870000	130710000	100360000	101280000	74985000	100930000				10	10	10	78.1	78.1	78.1	16.93	0	153.87	26063000000	119
Q60668;Q60668-3	Q60668;Q60668-3	Heterogeneous nuclear ribonucleoprotein D0	Hnrnpd	836600000	819960000	888560000	1755200000	1073100000	910660000	545690000	484150000				21	21	3	40.8	40.8	8.7	38.354	0	163.24	295530000000	298
Q60692	Q60692	Proteasome subunit beta type-6	Psmb6	0	0	0	0	0	0	0	0				2	2	2	8.8	8.8	8.8	25.378	0	4.8545	322660000	11
Q60700;Q1HKZ5	Q60700	Mitogen-activated protein kinase kinase kinase 12	Map3k12	0	0	0	0	0	0	0	0				4	4	4	6.1	6.1	6.1	96.083	0	6.0342	164910000	3
Q60715;Q60715-2;E9Q7B0	Q60715;Q60715-2;E9Q7B0	Prolyl 4-hydroxylase subunit alpha-1	P4ha1	0	0	0	0	0	0	0	0				4	4	4	9	9	9	60.909	0	10.347	240600000	8
Q60737;A2ANR6;Q6NSS6	Q60737	Casein kinase II subunit alpha	Csnk2a1	33016000	28452000	25875000	133350000	54088000	77199000	30858000	13827000				25	25	25	60.1	60.1	60.1	45.133	0	250.49	55934000000	216
Q60749;Q9WU01;Q9WU01-2;A0A087WSL3;A0A087WR32	Q60749	KH domain-containing, RNA-binding, signal transduction-associated protein 1	Khdrbs1	193490000	194020000	344600000	115600000	133860000	153160000	126590000	169940000				12	12	11	24.6	24.6	22.6	48.37	0	176.38	15715000000	111
Q60764	Q60764	Probable E3 ubiquitin-protein ligase makorin-3	Mkrn3	0	0	0	0	0	0	0	0				1	1	1	2.4	2.4	2.4	59.434	0.0023388	2.7306	11192000	4
Q60805	Q60805	Tyrosine-protein kinase Mer	Mertk	0	0	0	0	0	0	0	0	+			1	1	1	1.6	1.6	1.6	110.16	1	-2	48440000	1
Q60821	Q60821	Zinc finger and BTB domain-containing protein 17	Zbtb17	0	0	0	5375700	0	0	3492300	0				5	5	5	7.2	7.2	7.2	86.757	0	16.091	759180000	25
Q60848;Q60848-2;D3Z414	Q60848;Q60848-2	Lymphocyte-specific helicase	Hells	0	0	0	0	0	0	0	0				9	9	9	13.9	13.9	13.9	95.125	0	21.545	773920000	16
Q60862;Q59IX1;A0A087WPP9	Q60862;Q59IX1	Origin recognition complex subunit 2	Orc2	0	0	0	0	0	0	0	0				4	4	4	8.5	8.5	8.5	65.893	0	17.75	498060000	11
Q60864	Q60864	Stress-induced-phosphoprotein 1	Stip1	54206000	101310000	98348000	43000000	66924000	42206000	49834000	65963000				15	15	15	33.9	33.9	33.9	62.581	0	51.502	3574700000	78
Q60865;F6YLI0;F6YP03	Q60865	Caprin-1	Caprin1	147510000	161460000	177070000	129030000	105290000	129930000	125100000	139350000				12	12	12	27	27	27	78.168	0	180.18	12757000000	138
Q8BMJ3;Q60872	Q8BMJ3;Q60872	Eukaryotic translation initiation factor 1A, X-chromosomal;Eukaryotic translation initiation factor 1A	Eif1ax;Eif1a	0	0	0	0	0	0	0	0				1	1	1	7.6	7.6	7.6	16.46	0	3.5866	227350000	9
Q60900;Q60900-2;A0A1L1SS95;A0A1L1SUG6	Q60900;Q60900-2;A0A1L1SS95	ELAV-like protein 3	Elavl3	225010000	163800000	161450000	113540000	92575000	90002000	87668000	140540000				23	12	12	71.1	45.5	45.5	39.533	0	136.43	13498000000	119
Q60932;Q60932-2;F2Z471	Q60932;Q60932-2;F2Z471	Voltage-dependent anion-selective channel protein 1	Vdac1	0	12464000	12730000	34680000	43683000	24927000	47835000	55986000				11	11	11	43.2	43.2	43.2	32.351	0	94.921	3143000000	56
Q60960;O35345;G3UXF0;Q4FJZ2;G3UXT6;G3UZK5	Q60960;O35345;G3UXF0;Q4FJZ2	Importin subunit alpha-5;Importin subunit alpha-5, N-terminally processed;Importin subunit alpha-7;Importin subunit alpha	Kpna1;Kpna6	0	0	0	8350700	0	8562900	0	0				6	6	6	16	16	16	60.182	0	64.092	2193600000	38
Q60972	Q60972	Histone-binding protein RBBP4	Rbbp4	17041000	12732000	15522000	27855000	19893000	22614000	13084000	12611000				18	12	12	63.1	52.5	52.5	47.655	0	168.13	6559600000	71
Q60973;A2AFI9;A2AFJ1;F6ZLC6;F6U539	Q60973;A2AFI9;A2AFJ1	Histone-binding protein RBBP7	Rbbp7	31750000	28016000	40066000	60346000	45843000	42780000	19063000	28248000				21	21	15	64.2	64.2	53.6	47.789	0	323.31	14984000000	159
Q61024;D3Z0C2;D3YYR0	Q61024	Asparagine synthetase [glutamine-hydrolyzing]	Asns	64500000	64876000	80835000	53144000	52668000	53549000	44511000	57306000				14	14	14	29.8	29.8	29.8	64.282	0	36.371	5177900000	65
Q61029;Q61029-3;Q61029-2;Q61029-4;Q61033-2	Q61029;Q61029-3;Q61029-2;Q61029-4	Lamina-associated polypeptide 2, isoforms beta/delta/epsilon/gamma	Tmpo	329690000	332190000	257770000	333750000	204930000	246530000	230930000	162720000				28	28	18	68.8	68.8	42.5	50.372	0	323.31	50903000000	266
Q61033	Q61033	Lamina-associated polypeptide 2, isoforms alpha/zeta	Tmpo	161810000	179220000	171170000	85624000	60020000	120040000	34734000	57268000				22	12	12	38.8	19.3	19.3	75.167	0	23.576	1094000000	57
Q61035	Q61035	Histidine--tRNA ligase, cytoplasmic	Hars	0	0	0	0	0	0	0	0				5	3	3	11.2	7.5	7.5	57.432	0	7.2533	94635000	2
Q61039;Q64279	Q61039	Heart- and neural crest derivatives-expressed protein 2	Hand2	0	0	0	0	0	0	0	0				4	4	4	29	29	29	23.665	0	8.3973	405420000	11
Q61081	Q61081	Hsp90 co-chaperone Cdc37;Hsp90 co-chaperone Cdc37, N-terminally processed	Cdc37	0	0	0	0	0	0	0	0	+			1	1	1	2.9	2.9	2.9	44.593	1	-2	0	1
Q61084	Q61084	Mitogen-activated protein kinase kinase kinase 3	Map3k3	4503400	4050300	4155800	3864200	0	0	0	0				3	2	2	5.6	4.2	4.2	70.775	0	3.962	18621000	2
Q61112;Q61112-2	Q61112;Q61112-2	45 kDa calcium-binding protein	Sdf4	12161000	16177000	15851000	9783100	9624100	9220300	13561000	15853000				4	4	4	12.2	12.2	12.2	42.064	0	6.7961	100230000	16
Q61136;A0A1Y7VLT3	Q61136	Serine/threonine-protein kinase PRP4 homolog	Prpf4b	19788000	25988000	20824000	78561000	39733000	36528000	30442000	8561600				26	26	26	33.6	33.6	33.6	116.97	0	323.31	20591000000	194
Q61164;A2APF3;A2APF3-2	Q61164	Transcriptional repressor CTCF	Ctcf	0	0	0	69314000	29363000	32088000	11529000	0				25	25	25	36.1	36.1	36.1	83.745	0	323.31	21926000000	200
Q61166	Q61166	Microtubule-associated protein RP/EB family member 1	Mapre1	0	0	0	0	0	0	0	0				1	1	1	3.7	3.7	3.7	30.016	0.0023287	2.6766	38295000	2
Q61171;D3Z4A4	Q61171;D3Z4A4	Peroxiredoxin-2	Prdx2	58313000	37359000	34347000	31116000	23213000	33058000	36156000	51431000				6	6	6	48.5	48.5	48.5	21.778	0	30.58	4522100000	45
Q61191;B1AUX2;F6SJS2	Q61191;B1AUX2	Host cell factor 1;HCF N-terminal chain 1;HCF N-terminal chain 2;HCF N-terminal chain 3;HCF N-terminal chain 4;HCF N-terminal chain 5;HCF N-terminal chain 6;HCF C-terminal chain 1;HCF C-terminal chain 2;HCF C-terminal chain 3;HCF C-terminal chain 4;HCF C-terminal chain 5;HCF C-terminal chain 6	Hcfc1	0	2839000	3518500	35558000	10893000	13061000	5328000	0				31	31	31	21.1	21.1	21.1	210.43	0	210.19	12672000000	180
Q61292	Q61292	Laminin subunit beta-2	Lamb2	0	0	0	0	0	0	0	0				1	1	1	1.2	1.2	1.2	196.58	0	7.2043	63180000	3
Q61335	Q61335	B-cell receptor-associated protein 31	Bcap31	0	0	0	0	0	0	0	0				2	2	2	11.4	11.4	11.4	27.956	0	4.9534	554550000	5
Q61466;Q6P9Z1;A0A0G2JG60	Q61466	SWI/SNF-related matrix-associated actin-dependent regulator of chromatin subfamily D member 1	Smarcd1	0	0	0	7778500	0	0	0	0				9	9	9	23.7	23.7	23.7	58.244	0	24.266	1045300000	33
Q61474;Q61474-2;F8WJA5	Q61474;Q61474-2;F8WJA5	RNA-binding protein Musashi homolog 1	Msi1	151650000	186650000	156610000	124560000	350050000	306600000	294160000	450870000				15	15	4	51.7	51.7	18.5	39.119	0	173.98	34862000000	235
Q61493;F6T1D2	Q61493	DNA polymerase zeta catalytic subunit	Rev3l	3502700	4259400	0	3742400	0	4061100	0	4144600				5	5	5	2.3	2.3	2.3	350.71	0	25.616	439700000	20
Q61495;Q7TSF1;Q7TSF0	Q61495;Q7TSF1;Q7TSF0	Desmoglein-1-alpha;Desmoglein-1-beta;Desmoglein-1-gamma	Dsg1a;Dsg1b;Dsg1c	32175000	0	0	11827000	0	6095900	0	0				2	2	2	2.3	2.3	2.3	114.6	0	6.8636	453270000	11
Q61510;Q5SU71;Q5SU72	Q61510;Q5SU71;Q5SU72	E3 ubiquitin/ISG15 ligase TRIM25	Trim25	9967200	9081100	6154700	261020000	121120000	99426000	95982000	6430300				34	34	34	54.1	54.1	54.1	71.726	0	323.31	79424000000	336
Q61550	Q61550	Double-strand-break repair protein rad21 homolog	Rad21	3481800	6890000	2788800	2276100	2451900	0	2738300	0				2	2	2	5.7	5.7	5.7	72.082	0	3.5987	34793000	9
Q61553;A0A0G2JDU7;F7BDR1	Q61553;A0A0G2JDU7	Fascin	Fscn1	0	0	0	0	0	0	0	0				4	4	4	9.7	9.7	9.7	54.507	0	18.505	640370000	9
Q61584-3;Q61584;Q61584-4;Q61584-5;Q61584-6;A0A0G2JEP0;Q61584-2;A0A0H2UH27;A0A0G2JGL6;A0A0G2JGH0	Q61584-3;Q61584;Q61584-4;Q61584-5;Q61584-6;A0A0G2JEP0;Q61584-2;A0A0H2UH27	Fragile X mental retardation syndrome-related protein 1	Fxr1	159250000	225600000	210020000	191970000	114390000	117450000	110220000	125830000				34	33	3	59.5	58.3	10.5	76.206	0	323.31	28471000000	244
Q61584-7	Q61584-7	Fragile X mental retardation syndrome-related protein 1	Fxr1	0	0	0	0	0	0	0	0				32	1	1	53.6	2.6	2.6	73.357	0.0026525	2.6256	98539000	11
Q61586	Q61586	Glycerol-3-phosphate acyltransferase 1, mitochondrial	Gpam	0	0	0	0	0	0	0	0				5	5	5	7.9	7.9	7.9	93.703	0	12.869	576170000	22
Q61595;Q61595-11;Q61595-15;Q61595-10;Q61595-7;Q61595-4;Q61595-8;Q61595-12	Q61595;Q61595-11;Q61595-15;Q61595-10;Q61595-7;Q61595-4;Q61595-8;Q61595-12	Kinectin	Ktn1	0	0	2215700	0	7573900	4587900	3650700	6104600				70	2	0	57.6	1.6	0	152.59	0	4.5666	167270000	16
Q61598;Q61598-2;A0A1Y7VL99;A0A1Y7VLG4	Q61598;Q61598-2	Rab GDP dissociation inhibitor beta	Gdi2	0	0	0	0	0	0	0	0				5	5	3	13.3	13.3	8.5	50.537	0	12.459	393480000	8
Q61624	Q61624	Zinc finger protein 148	Znf148	0	0	0	0	0	0	0	0				2	1	1	3.1	2.1	2.1	88.75	0.005433	2.1986	58481000	1
Q8R3C7;Q61655;Q8BZY3	Q8R3C7;Q61655;Q8BZY3	ATP-dependent RNA helicase DDX19A	Ddx19b;Ddx19a	3613500	6748300	0	2595200	0	2919300	0	0				2	2	2	5	5	5	53.893	0.0023279	2.6658	77401000	5
Q61656;Q8BTS0;S4R1I6;B1ARC0;B1ARB9;S4R1E3	Q61656;Q8BTS0;S4R1I6	Probable ATP-dependent RNA helicase DDX5	Ddx5	1037900000	1172000000	1242300000	797450000	742070000	683700000	661780000	1271600000				40	40	29	54.7	54.7	45	69.289	0	323.31	114970000000	474
Q61666;Q61666-2;Q61666-3;Q61666-4;D6RE52	Q61666;Q61666-2	Protein HIRA	Hira	0	0	0	7397200	0	2021900	0	0				18	18	18	24.3	24.3	24.3	111.77	0	75.482	2995500000	67
Q61686;D3Z0U2	Q61686	Chromobox protein homolog 5	Cbx5	57396000	62794000	48026000	14864000	14887000	29309000	27602000	42269000				6	6	6	30.4	30.4	30.4	22.186	0	14.445	1053800000	42
Q61687;A6PWK9;A0A0G2JFG6;A0A0G2JF42;A0A0G2JGH3;Q3TA30;A6PWK7;A6PWK8;Q3UY26;Q8C2S3;A0A0G2JFA5;F6RDB7	Q61687;A6PWK9;A0A0G2JFG6;A0A0G2JF42;A0A0G2JGH3;Q3TA30;A6PWK7;A6PWK8;Q3UY26;Q8C2S3;A0A0G2JFA5;F6RDB7	Transcriptional regulator ATRX	Atrx	0	0	0	1888400	0	0	0	0				2	2	2	1.2	1.2	1.2	278.58	0.0042139	2.3819	7396200	4
Q61699;Q61699-2;E9Q0U7;D3Z027;A0A0J9YTZ7;D3Z3I9	Q61699;Q61699-2;E9Q0U7	Heat shock protein 105 kDa	Hsph1	98871000	97781000	124720000	70471000	56116000	59702000	50065000	53249000				26	26	26	38.8	38.8	38.8	96.406	0	112.62	6800200000	122
Q61733	Q61733	28S ribosomal protein S31, mitochondrial	Mrps31	105690000	266570000	304640000	105460000	24549000	24618000	25845000	33066000				7	7	7	19.5	19.5	19.5	43.88	0	26.612	925070000	39
Q61735;Q61735-2	Q61735;Q61735-2	Leukocyte surface antigen CD47	Cd47	0	0	0	0	0	0	0	0				1	1	1	4.6	4.6	4.6	33.097	0.0016943	2.8897	61787000	1
Q61753;F6ZSB7	Q61753	D-3-phosphoglycerate dehydrogenase	Phgdh	151140000	137390000	144570000	106180000	120100000	107690000	116820000	166200000				9	9	9	18	18	18	56.585	0	20.47	3128900000	88
Q61768;P28738;P33175;E9QAK5	Q61768;P28738;P33175	Kinesin-1 heavy chain;Kinesin heavy chain isoform 5C;Kinesin heavy chain isoform 5A	Kif5b;Kif5c;Kif5a	0	6832000	6811200	0	0	0	0	4261900				5	5	5	5.8	5.8	5.8	109.55	0	8.2136	315790000	10
Q61881;D3Z6N3	Q61881	DNA replication licensing factor MCM7	Mcm7	0	0	0	0	0	0	0	0				3	3	3	5.3	5.3	5.3	81.21	0.005402	2.134	219780000	3
Q61937;Q5SQB0;Q9DAY9;Q5SQB5	Q61937;Q5SQB0;Q9DAY9;Q5SQB5	Nucleophosmin	Npm1	794790000	838960000	864900000	709840000	310290000	689220000	623240000	726250000				15	15	15	59.9	59.9	59.9	32.56	0	323.31	80713000000	197
Q61967;A0A1D5RMM0;A0A1D5RLP9	Q61967	Zinc finger protein 90	Zfp90	0	0	0	0	0	0	0	0				8	8	8	20.1	20.1	20.1	72.422	0	29.991	827750000	13
Q61990;Q61990-2;Q61990-3	Q61990;Q61990-2;Q61990-3	Poly(rC)-binding protein 2	Pcbp2	5404500	0	6718300	5929800	7116000	5963800	5482100	0				10	5	4	33.1	19.3	15.5	38.221	0	18.389	740990000	22
Q62093	Q62093	Serine/arginine-rich splicing factor 2	Srsf2	287690000	362150000	354760000	223380000	349550000	342500000	282270000	468600000				12	12	12	31.2	31.2	31.2	25.476	0	76.67	7589200000	83
Q62095;Q61496;Q3V086	Q62095	ATP-dependent RNA helicase DDX3Y	Ddx3y	6314200	6594500	5385800	4922600	0	4354500	0	4339000				30	2	2	41	1.5	1.5	73.427	0	4.1597	751260000	9
Q62141;Q62141-1	Q62141;Q62141-1	Paired amphipathic helix protein Sin3b	Sin3b	0	0	0	0	0	0	0	0				2	2	2	2.6	2.6	2.6	126.4	0.0039088	2.4578	189620000	4
Q62167;P16381	Q62167;P16381	ATP-dependent RNA helicase DDX3X;Putative ATP-dependent RNA helicase Pl10	Ddx3x;D1Pas1	180830000	136480000	177550000	61151000	188160000	101010000	116730000	201020000				38	37	10	58.6	58.6	20.8	73.101	0	160.78	12085000000	188
Q62181;E9Q0Z0	Q62181;E9Q0Z0	Semaphorin-3C	Sema3c	0	0	0	0	0	0	0	0				5	5	5	6.5	6.5	6.5	85.288	0	9.9195	368620000	8
Q62186;Q9D8L3	Q62186;Q9D8L3	Translocon-associated protein subunit delta	Ssr4	0	0	0	3534800	0	0	0	0				2	2	2	12.8	12.8	12.8	18.936	0	8.6159	957390000	19
Q62187	Q62187	Transcription termination factor 1	Ttf1	0	0	0	12541000	0	9697200	9081800	0				17	17	17	25.4	25.4	25.4	97.721	0	72.122	2410800000	66
Q62188;Q3TT92;D3YUS0;D3Z567	Q62188;Q3TT92	Dihydropyrimidinase-related protein 3	Dpysl3	0	0	0	0	0	0	0	2360700	+			17	1	0	41.4	1.6	0	61.936	1	-2	13213000	4
Q62189;D3Z0S6;F8VQ88;D6RI83	Q62189;D3Z0S6	U1 small nuclear ribonucleoprotein A	Snrpa	170790000	186430000	186250000	220080000	114870000	119510000	95323000	119090000				13	10	10	42.5	39	39	31.835	0	137.8	24900000000	140
Q62190	Q62190	Macrophage-stimulating protein receptor;Macrophage-stimulating protein receptor alpha chain;Macrophage-stimulating protein receptor beta chain	Mst1r	0	0	0	0	0	0	0	0				1	1	1	1.1	1.1	1.1	150.52	0.0074697	1.9019	1918500000	5
Q62232;Q62231	Q62232;Q62231	Homeobox protein SIX2;Homeobox protein SIX1	Six2;Six1	0	0	0	0	0	0	0	0				3	3	3	17.2	17.2	17.2	32.717	0	16.667	244870000	11
Q62234;Q62234-2;Z4YJF5	Q62234;Q62234-2;Z4YJF5	Myomesin-1	Myom1	0	0	0	13139000	0	0	0	0				5	5	5	3.2	3.2	3.2	185.46	0	4.0676	15503000	5
Q62241	Q62241	U1 small nuclear ribonucleoprotein C	Snrpc	0	28207000	21450000	23466000	0	0	0	0				3	3	3	25.2	25.2	25.2	17.364	0	13.302	2700800000	32
Q62261;Q62261-2;A0A0A0MQG2	Q62261;Q62261-2;A0A0A0MQG2	Spectrin beta chain, non-erythrocytic 1	Sptbn1	133570000	135610000	180960000	104330000	72012000	73707000	82356000	104250000				22	22	22	11.7	11.7	11.7	274.22	0	80.82	1737200000	77
Q62311;D3Z0T0;D3Z5H6;S4R1R2;D3Z4X5	Q62311;D3Z0T0	Transcription initiation factor TFIID subunit 6	Taf6	0	0	0	27875000	14502000	14205000	3635200	0				21	21	21	43.4	43.4	43.4	72.673	0	116.85	9636800000	128
Q62315;Q62315-2;G3UZT8;G3UZW3;G3UZQ8;G3UXE0;G3UYY7	Q62315;Q62315-2;G3UZT8	Protein Jumonji	Jarid2	0	0	0	11097000	3837300	5248800	5759200	0				30	30	30	28.1	28.1	28.1	137.44	0	108.75	7038800000	135
Q62318;Q62318-2	Q62318;Q62318-2	Transcription intermediary factor 1-beta	Trim28	130050000	148690000	152420000	891620000	563470000	499150000	294120000	55848000				36	36	36	56	56	56	88.846	0	323.31	238140000000	561
Q62348	Q62348	Translin	Tsn	0	0	0	0	0	0	0	0				6	6	6	39.5	39.5	39.5	26.201	0	20.817	1020100000	14
Q62351;Q8C872	Q62351;Q8C872	Transferrin receptor protein 1	Tfrc	2243600	3240100	2752300	2874300	4015300	5250800	4082100	5312000				2	2	2	3.3	3.3	3.3	85.73	0	6.3616	90821000	13
Q62376;A0A1B0GRR8;Q62376-2;A0A1B0GR69;A0A1B0GSX5;A0A1B0GR50;A0A1B0GRV8;A0A1B0GR44	Q62376;A0A1B0GRR8;Q62376-2	U1 small nuclear ribonucleoprotein 70 kDa	Snrnp70	152610000	151270000	223020000	94518000	76705000	76497000	53455000	85653000				21	21	21	48.9	48.9	48.9	51.991	0	98.938	16745000000	177
Q62383	Q62383	Transcription elongation factor SPT6	Supt6h	0	0	0	0	0	0	0	0	+			1	1	1	0.5	0.5	0.5	199.08	1	-2	15680000	6
Q62426	Q62426	Cystatin-B	Cstb	0	0	0	0	0	0	0	0				2	2	2	33.7	33.7	33.7	11.045	0	4.6945	265300000	2
Q62448;Q62448-2;F7CBP1;G3XA17;F6TW20	Q62448;Q62448-2;F7CBP1;G3XA17	Eukaryotic translation initiation factor 4 gamma 2	Eif4g2	4168300	0	4317700	0	0	0	0	0				6	6	6	7.1	7.1	7.1	102.1	0	5.1346	250480000	9
Q62465	Q62465	Synaptic vesicle membrane protein VAT-1 homolog	Vat1	20088000	0	0	0	0	0	0	0				2	2	2	6.2	6.2	6.2	43.096	0	3.7455	72370000	11
Q62504;Q62504-3;Q62504-2;A2ADB1;A2ADB0	Q62504;Q62504-3;Q62504-2;A2ADB1;A2ADB0	Msx2-interacting protein	Spen	0	0	0	0	0	0	0	0				15	15	15	6	6	6	398.75	0	37.576	1016200000	39
Q62513	Q62513	Zinc finger protein 260	Znf260	0	0	0	0	0	0	0	0				2	2	2	5.4	5.4	5.4	46.442	0	7.4871	465560000	15
Q63850	Q63850	Nuclear pore glycoprotein p62	Nup62	18139000	20811000	13991000	8332900	11116000	0	5384500	0				3	3	3	7.8	7.8	7.8	53.254	0	6.7355	213170000	18
Q8BFX0;Q63871	Q8BFX0;Q63871	DNA-directed RNA polymerases I, II, and III subunit RPABC4	Polr2k	0	0	0	0	0	0	0	0				2	2	2	26.3	26.3	26.3	11.662	0	6.1821	4365900000	18
Q63918	Q63918	Serum deprivation-response protein	Sdpr	0	0	0	6339400	2737500	3925100	0	0				6	6	6	22.2	22.2	22.2	46.763	0	56.069	1758300000	32
Q640M1;Q640M1-2	Q640M1	U3 small nucleolar RNA-associated protein 14 homolog A	Utp14a	10947000	18890000	10711000	31731000	12491000	16912000	13184000	12294000				25	25	22	41.7	41.7	37.8	87.264	0	163.19	7072800000	132
Q640N1;Q640N1-2	Q640N1;Q640N1-2	Adipocyte enhancer-binding protein 1	Aebp1	0	0	0	0	0	0	0	0				5	5	5	5.2	5.2	5.2	128.36	0	11.614	402030000	11
Q64152;Q64152-2	Q64152;Q64152-2	Transcription factor BTF3	Btf3	0	0	0	0	0	0	0	0				2	2	2	23.5	23.5	23.5	22.031	0	13.928	528230000	3
Q64282	Q64282	Interferon-induced protein with tetratricopeptide repeats 1	Ifit1	105590000	116360000	121510000	77883000	244780000	224060000	250950000	367590000				10	10	7	20.1	20.1	13.4	53.737	0	21.048	1357300000	36
Q642K5;P62862;P35545	Q642K5;P62862	40S ribosomal protein S30	Fau	0	0	25676000	67456000	36766000	33093000	18635000	0				6	6	6	28.6	28.6	28.6	14.416	0	96.185	14088000000	67
Q64310	Q64310	Surfeit locus protein 4	Surf4	0	0	0	0	0	0	0	0	+			1	1	1	3.7	3.7	3.7	30.381	1	-2	349000000	13
Q64337;Q64337-2;D3YZJ1;F6VD69	Q64337;Q64337-2;D3YZJ1	Sequestosome-1	Sqstm1	0	0	0	0	0	0	0	0				4	4	4	17	17	17	48.162	0	24.027	1258000000	14
Q64378;B8JJC2	Q64378;B8JJC2	Peptidyl-prolyl cis-trans isomerase FKBP5;Peptidyl-prolyl cis-trans isomerase FKBP5, N-terminally processed;Peptidyl-prolyl cis-trans isomerase	Fkbp5	0	9601900	13900000	7673900	16960000	45803000	43934000	37499000				5	5	5	14.9	14.9	14.9	50.966	0	8.8921	158840000	11
Q64433	Q64433	10 kDa heat shock protein, mitochondrial	Hspe1	28394000	33089000	42852000	25103000	18650000	21111000	17587000	26622000				6	6	6	60.8	60.8	60.8	10.963	0	17.007	1870300000	41
Q6ZWY9;Q64478;P10854;Q64525	Q6ZWY9;Q64478;P10854;Q64525	Histone H2B type 1-C/E/G;Histone H2B type 1-H;Histone H2B type 1-M;Histone H2B type 2-B	Hist1h2bc;Hist1h2bh;Hist1h2bm;Hist2h2bb	7829000000	6751100000	5871900000	5226500000	4437800000	3791300000	4428300000	4622000000				14	14	2	70.6	70.6	17.5	13.906	0	105.69	255130000000	212
Q64511;F6XX57;F6U5K2	Q64511	DNA topoisomerase 2-beta	Top2b	60302000	47335000	53977000	58998000	42281000	48422000	40192000	42055000				62	45	45	39.8	32.1	32.1	181.91	0	323.31	14218000000	234
Q64514;Q64514-2	Q64514;Q64514-2	Tripeptidyl-peptidase 2	Tpp2	0	0	0	0	0	0	0	0				1	1	1	1.1	1.1	1.1	139.88	0.00068611	3.0478	51174000	1
Q64522	Q64522	Histone H2A type 2-B	Hist2h2ab	0	0	0	0	0	0	0	0	+			6	1	1	60	10.8	10.8	14.013	1	-2	221170000	1
Q6GSS7;Q64523;Q8CGP5;Q8R1M2;Q8CGP7;Q8BFU2;Q8CGP4;Q8CGP6;A0A0N4SV66;C0HKE9;C0HKE8;C0HKE7;C0HKE6;C0HKE5;C0HKE4;C0HKE3;C0HKE2;C0HKE1	Q6GSS7;Q64523;Q8CGP5;Q8R1M2;Q8CGP7;Q8BFU2;Q8CGP4;Q8CGP6;A0A0N4SV66;C0HKE9;C0HKE8;C0HKE7;C0HKE6;C0HKE5;C0HKE4;C0HKE3;C0HKE2;C0HKE1	Histone H2A type 2-A;Histone H2A type 2-C;Histone H2A type 1-F;Histone H2A.J;Histone H2A type 1-K;Histone H2A type 3;Histone H2A;Histone H2A type 1-H	Hist2h2aa1;Hist2h2ac;Hist1h2af;H2afj;Hist1h2ak;Hist3h2a;Hist1h2aa;Hist1h2ah	3771600000	2991300000	2206200000	4522800000	3160200000	2561500000	1644100000	4733800000				7	7	1	56.9	56.9	14.6	14.095	0	177.43	349920000000	167
Q64674	Q64674	Spermidine synthase	Srm	0	0	0	0	0	0	0	0				4	4	4	15.9	15.9	15.9	33.995	0	6.0071	198100000	5
Q64727;A0A286YDJ4	Q64727	Vinculin	Vcl	48958000	16506000	0	12646000	0	0	0	0				3	3	3	3	3	3	116.72	0.0023357	2.7279	192130000	6
Q64737;Q64737-2	Q64737	Trifunctional purine biosynthetic protein adenosine-3;Phosphoribosylamine--glycine ligase;Phosphoribosylformylglycinamidine cyclo-ligase;Phosphoribosylglycinamide formyltransferase	Gart	0	0	0	0	0	0	0	0				3	3	3	3.2	3.2	3.2	107.5	0.004218	2.3953	133040000	3
Q9Z0H0;Q66JY4;Q9Z0H0-2;G3UVV7	Q9Z0H0;Q66JY4;Q9Z0H0-2	Cell division cycle 7-related protein kinase	Cdc7	0	0	0	0	0	0	0	0				5	5	5	13.1	13.1	13.1	62.769	0	29.379	376290000	9
Q68FG3	Q68FG3	Protein SPT2 homolog	Spty2d1	0	0	0	11174000	0	6170200	0	0				13	13	13	25.5	25.5	25.5	74.817	0	60.557	2985700000	63
Q69Z69;Q69Z69-3	Q69Z69;Q69Z69-3	N-acetyltransferase ESCO1	Esco1	0	0	0	0	0	0	0	0				1	1	1	1.8	1.8	1.8	94.998	0.00070274	3.3552	52569000	3
Q69Z99;A0A0J9YTU9;A0A0J9YTW0;A0A0J9YV10;A0A0J9YU29	Q69Z99;A0A0J9YTU9	Zinc finger protein 512	Znf512	173290000	168250000	141030000	139410000	113550000	127950000	132660000	132890000				21	21	21	52	52	52	63.908	0	255.85	23990000000	245
Q69ZA1;Q69ZA1-2;A0A1Y7VLM0;A0A1Y7VNQ1	Q69ZA1;Q69ZA1-2;A0A1Y7VLM0	Cyclin-dependent kinase 13	Cdk13	0	0	0	20226000	6028200	5418500	0	0				26	21	21	24.1	21	21	164.55	0	181.16	6020200000	102
Q69ZC8	Q69ZC8	GPALPP motifs-containing protein 1	Gpalpp1	2738000	2863300	0	0	2960000	0	0	0				4	4	4	13	13	13	38.954	0	7.738	259830000	10
Q69ZF8;A0A087WNL5	Q69ZF8	E3 ubiquitin-protein ligase MSL2	Msl2	0	0	0	0	0	0	0	0				4	4	4	8.1	8.1	8.1	62.537	0	7.4075	381310000	8
Q69ZQ2;A0A0N4SUM8;A0A0N4SUJ7;A0A0N4SV90;A0A0N4SV52	Q69ZQ2;A0A0N4SUM8;A0A0N4SUJ7	Pre-mRNA-splicing factor ISY1 homolog	Isy1	202310000	231470000	210400000	79349000	533750000	596260000	2209500000	1213800000				11	11	11	36.8	36.8	36.8	32.989	0	72.297	9357400000	74
Q69ZR9;Q69ZR9-2	Q69ZR9;Q69ZR9-2	Protein FAM208A	Fam208a	0	0	0	0	0	0	0	0				3	3	3	2.9	2.9	2.9	181.39	0.0054123	2.1405	262290000	3
Q69ZX6;Q8C5W4;Q8C5W4-2	Q69ZX6	MORC family CW-type zinc finger protein 2A	Morc2a	0	0	0	0	0	0	0	0				3	3	3	4.1	4.1	4.1	117.33	0.00070572	3.399	131200000	1
Q6A009	Q6A009	E3 ubiquitin-protein ligase listerin	Ltn1	0	0	0	0	0	0	0	0				1	1	1	1.1	1.1	1.1	198.92	0.0063052	2.0217	62561000	1
Q6A065;A0A0A6YXK7	Q6A065	Centrosomal protein of 170 kDa	Cep170	0	0	0	0	0	0	0	0				100	1	1	69.3	0.9	0.9	175.05	0	3.8977	168880000	2
Q6A068;A0A1W2P7Z8;A0A1W2P7H4;A0A1W2P855;A0A1W2P6Q8	Q6A068;A0A1W2P7Z8;A0A1W2P7H4;A0A1W2P855;A0A1W2P6Q8	Cell division cycle 5-like protein	Cdc5l	143300000	158420000	127720000	925490000	530700000	502040000	325600000	99061000				61	61	14	76.1	76.1	25.9	92.188	0	323.31	255550000000	753
Q6A085;D3Z5P9;D3YV15	Q6A085	Zinc finger protein 629	Znf629	4096300	3887100	2926800	84340000	40454000	40723000	19816000	0				33	33	33	44.9	44.9	44.9	96.032	0	218.16	27083000000	279
Q6A0A2;Q6A0A2-2;Q6A0A2-3	Q6A0A2;Q6A0A2-2;Q6A0A2-3	La-related protein 4B	Larp4b	14157000	12549000	15477000	10185000	9244400	8560100	7073800	8770000				5	5	5	6.7	6.7	6.7	81.626	0	4.5897	180370000	9
Q6A0A9	Q6A0A9	Constitutive coactivator of PPAR-gamma-like protein 1	FAM120A	91936000	96273000	91000000	131270000	86231000	90944000	90811000	71253000				30	27	27	34.3	32.8	32.8	121.64	0	323.31	24963000000	258
Q8R420;Q6AXE3;E9PX95	Q8R420;Q6AXE3;E9PX95	ATP-binding cassette sub-family A member 3	Abca3;Abca17	0	0	0	0	0	0	0	0				2	2	2	1.9	1.9	1.9	191.97	0.0042167	2.3871	59299000	2
Q6DFU8	Q6DFU8		Zfp948	0	0	0	6473200	0	0	0	0				12	12	11	18.1	18.1	16.8	78.173	0	26.718	1400300000	47
Q6DFV1	Q6DFV1	Condensin-2 complex subunit G2	Ncapg2	0	0	0	0	0	0	0	0				2	2	2	1.9	1.9	1.9	130.89	0.00035727	3.5323	288320000	3
[truncated: 1,450 more rows]
