# Supplementary material for: Interaction of 7SK with the Smn complex modulates snRNP production
Source: Nat Commun. 2021 Feb 24;12:1278. doi: 10.1038/s41467-021-21529-1 (PMC7904863; doi:10.1038/s41467-021-21529-1)
Supplement: Supplementary file 4 — Supplementary Data 2 [file 41467_2021_21529_MOESM4_ESM.xlsx]

## Sheet: SUP_processed proteomics data
protein group descriptors				protein group intensities in different samples [log2-transformed]						protein group annotations								parameters of protein group identification by MS as reported by MaxQuant								unpaired two-tailed t-test results comparing the intensity in pd7SK vs scr samples
Protein IDs	Majority protein IDs	Protein names	Gene names	sample01_scr_replicate1	sample02_scr_replicate2	sample03_scr_replicate3	sample05_pd7SK_replicate1	sample06_pd7SK_replicate2	sample07_pd7SK_replicate3	GOBP	GOCC	GOMF	KEGG name	Keywords	Protein families	Interacts with	RNA-binding status	Peptides	Razor + unique peptides	Unique peptides	Sequence coverage [%]	Unique + razor sequence coverage [%]	Unique sequence coverage [%]	Score	MS/MS count	p-value	q-value (FDR controlled, multiple testing corrected)	difference of means in log space [fold change pd7SK/scr in linear space]	test statistic
P83940;A0A087WQE6;A0A087WNT1;A0A087WPE4	P83940;A0A087WQE6;A0A087WNT1;A0A087WPE4	Transcription elongation factor B polypeptide 1	Tceb1	25.5724	25.289	25.2138	26.4237	25.952	25.9568	positive regulation of transcription elongation from RNA polymerase II promoter [GO:0032968];protein ubiquitination [GO:0016567];transcription, DNA-templated [GO:0006351];ubiquitin-dependent protein catabolic process [GO:0006511];ubiquitin-dependent protein catabolic process [GO:0006511]	elongin complex [GO:0070449]		Pathways in cancer;Renal cell carcinoma;Ubiquitin mediated proteolysis	3D-structure;Complete proteome;Nucleus;Proteomics identification;Reference proteome;Transcription;Transcription regulation;Ubl conjugation pathway	SKP1 family			7	7	7	66.1	66.1	66.1	199.35	148	0.0168971	0.0413369	0.75243	2.58782
J3QP81;A0A087WS18;A0A087WQ95;A0A087WNW8;A0A087WRK0;A0A087WP42;A0A087WRE8;A0A087WQ31;Q80TV8-2;Q80TV8;E9Q6L0;A0A087WQF1;E9QNY9;E9QKH0;A0A0A6YXZ1;A0A0A6YWK1;A0A087WRU7;A0A0N4SVH2;A0A0N4SUT7	J3QP81;A0A087WS18;A0A087WQ95;A0A087WNW8;A0A087WRK0;A0A087WP42;A0A087WRE8;A0A087WQ31;Q80TV8-2;Q80TV8;E9Q6L0;A0A087WQF1;E9QNY9;E9QKH0;A0A0A6YXZ1	CLIP-associating protein 1	Clasp1	26.2523	26.1211	26.2312	25.8342	25.7755	25.9597	astral microtubule organization [GO:0030953];cell division [GO:0051301];establishment of mitotic spindle localization [GO:0040001];establishment of spindle orientation [GO:0051294];exit from mitosis [GO:0010458];Golgi organization [GO:0007030];microtubule anchoring [GO:0034453];microtubule bundle formation [GO:0001578];microtubule cytoskeleton organization [GO:0000226];microtubule nucleation [GO:…	basal cortex [GO:0045180];cell cortex [GO:0005938];centrosomal corona [GO:0031592];centrosome [GO:0005813];condensed chromosome kinetochore [GO:0000777];cortical microtubule cytoskeleton [GO:0030981];cytoplasmic microtubule [GO:0005881];cytoplasmic microtubule [GO:0005881];focal adhesion [GO:0005925];Golgi apparatus [GO:0005794];kinetochore [GO:0000776];kinetochore microtubule [GO:0005828];spindl…	dystroglycan binding [GO:0002162];kinetochore binding [GO:0043515];kinetochore binding [GO:0043515];microtubule binding [GO:0008017];microtubule plus-end binding [GO:0051010]		Alternative splicing;Cell cycle;Cell division;Centromere;Chromosome;Coiled coil;Complete proteome;Cytoplasm;Cytoskeleton;Golgi apparatus;Kinetochore;Microtubule;Mitosis;Phosphoprotein;Proteomics identification;Reference proteome;Repeat	CLASP family	O55156		39	39	37	33.5	33.5	32.3	230.26	237	0.0070661	0.0778846	-0.345043	-2.05527
Q6XUX1;A0A087WP69;Q6XUX1-3;Q6XUX1-2;Q6XUX1-4	Q6XUX1;A0A087WP69;Q6XUX1-3;Q6XUX1-2;Q6XUX1-4	Dual serine/threonine and tyrosine protein kinase	Dstyk	20.3749	20.7503	20.7465	24.4583	24.362	24.8674	cellular response to fibroblast growth factor stimulus [GO:0044344];intracellular signal transduction [GO:0035556];negative regulation of apoptotic process [GO:0043066];positive regulation of ERK1 and ERK2 cascade [GO:0070374];positive regulation of fibroblast growth factor receptor signaling pathway [GO:0045743];positive regulation of kinase activity [GO:0033674];protein phosphorylation [GO:0006…	apical plasma membrane [GO:0016324];basolateral plasma membrane [GO:0016323];cell junction [GO:0030054];cytoplasm [GO:0005737];cytosol [GO:0005829]	ATP binding [GO:0005524];protein kinase activity [GO:0004672];protein serine/threonine kinase activity [GO:0004674];protein serine/threonine/tyrosine kinase activity [GO:0004712];protein tyrosine kinase activity [GO:0004713]		Alternative splicing;ATP-binding;Cell junction;Cell membrane;Coiled coil;Complete proteome;Cytoplasm;Kinase;Membrane;Nucleotide-binding;Proteomics identification;Reference proteome;Serine/threonine-protein kinase;Transferase;Tyrosine-protein kinase	Protein kinase superfamily, Ser/Thr protein kinase family			3	3	3	3.7	3.7	3.7	5.9479	9	3.82417e-05	0.00214634	3.93868	13.1844
D3YUB7;A0A087WPN2;A0A0J9YU77	D3YUB7;A0A087WPN2		Gm3604	20.3883	20.9269	20.923	20.5101	20.5539	20.6388	regulation of transcription, DNA-templated [GO:0006355]	intracellular [GO:0005622]	DNA binding transcription factor activity [GO:0003700];metal ion binding [GO:0046872];metal ion binding [GO:0046872];nucleic acid binding [GO:0003676];transcription regulatory region sequence-specific DNA binding [GO:0000976]		Complete proteome;Metal-binding;Reference proteome;Repeat;Zinc;Zinc-finger				4	3	3	12.4	10.8	10.8	9.4976	8	0.384226	0.628845	-0.178469	-0.631048
P33173;Q6TA13;E9QAN4;G3UW47;E9Q9G6;A0A087WQE8	P33173;Q6TA13;E9QAN4;G3UW47;E9Q9G6;A0A087WQE8	Kinesin-like protein KIF1A;Kinesin-like protein	Kif1a	21.336	20.7052	20.7014	20.6876	20.7301	20.8158	anterograde axonal transport [GO:0008089];cytoskeleton-dependent intracellular transport [GO:0030705];interkinetic nuclear migration [GO:0022027];microtubule-based movement [GO:0007018];microtubule-based movement [GO:0007018];protein transport along microtubule [GO:0098840]	axon cytoplasm [GO:1904115];cytoplasm [GO:0005737];cytosol [GO:0005829];dendrite [GO:0030425];kinesin complex [GO:0005871];microtubule [GO:0005874];neuron projection [GO:0043005];neuronal cell body [GO:0043025];postsynapse [GO:0098794];synaptic vesicle [GO:0008021]	ATP binding [GO:0005524];ATP binding [GO:0005524];ATPase activity [GO:0016887];identical protein binding [GO:0042802];microtubule binding [GO:0008017];microtubule motor activity [GO:0003777];protein homodimerization activity [GO:0042803]		3D-structure;ATP-binding;Coiled coil;Complete proteome;Cytoplasm;Cytoskeleton;Microtubule;Motor protein;Nucleotide-binding;Phosphoprotein;Proteomics identification;Reference proteome	TRAFAC class myosin-kinesin ATPase superfamily, Kinesin family;TRAFAC class myosin-kinesin ATPase superfamily, Kinesin family, Unc-104 subfamily			2	2	2	1.2	1.2	1.2	2.7604	18	0.472771	0.708447	-0.16966	-0.539865
A0A087WQN7;F8VQ87;P97789;P97789-2;P97789-3;A0A087WNV6	A0A087WQN7;F8VQ87;P97789;P97789-2;P97789-3;A0A087WNV6	5-3 exoribonuclease 1	Xrn1	26.2836	26.3154	26.427	27.2045	27.0593	26.7343	cell aging [GO:0007569];cellular response to cycloheximide [GO:0071409];cellular response to puromycin [GO:1905795];histone mRNA catabolic process [GO:0071044];meiotic cell cycle [GO:0051321];negative regulation of translation [GO:0017148];nuclear mRNA surveillance [GO:0071028];nuclear-transcribed mRNA catabolic process [GO:0000956];nuclear-transcribed mRNA catabolic process [GO:0000956];response…	cytoplasm [GO:0005737];cytosol [GO:0005829];cytosol [GO:0005829];dendrite [GO:0030425];neuronal cell body [GO:0043025];nucleus [GO:0005634];P-body [GO:0000932];plasma membrane [GO:0005886];synapse [GO:0045202]	5'-3' exonuclease activity [GO:0008409];5'-3' exoribonuclease activity [GO:0004534];exonuclease activity [GO:0004527];G-quadruplex DNA binding [GO:0051880];G-quadruplex RNA binding [GO:0002151];nucleic acid binding [GO:0003676];RNA binding [GO:0003723]	Ribosome biogenesis in eukaryotes;RNA degradation	Alternative splicing;Coiled coil;Complete proteome;Cytoplasm;DNA-binding;Exonuclease;Hydrolase;Nuclease;Phosphoprotein;Proteomics identification;Reference proteome;RNA-binding	5'-3' exonuclease family			57	57	57	45.3	45.3	45.3	323.31	490	0.0107121	0.0383269	0.657397	2.67611
A0A087WQQ5;A0A087WNW3;A0A087WS29;A0A087WS04	A0A087WQQ5;A0A087WNW3;A0A087WS29;A0A087WS04		Ktn1	20.5884	20.9433	20.9394	20.4647	20.5088	20.5936	microtubule-based movement [GO:0007018];protein transport [GO:0015031]	integral component of endoplasmic reticulum membrane [GO:0030176];integral component of membrane [GO:0016021]	kinesin binding [GO:0019894]		Coiled coil;Complete proteome;Membrane;Proteomics identification;Reference proteome;Transmembrane;Transmembrane helix				69	1	0	58.2	1.8	0	71.638	17	0.0713573	0.204825	-0.30132	-1.34765
Q9CQC6;A0A087WQS2;A0A087WPF9	Q9CQC6;A0A087WQS2;A0A087WPF9	Basic leucine zipper and W2 domain-containing protein 1	Bzw1	20.3764	19.6052	19.6021	20.7041	20.7465	20.8323	regulation of transcription, DNA-templated [GO:0006355];transcription, DNA-templated [GO:0006351]	cytoplasm [GO:0005737]	cadherin binding [GO:0045296]		Acetylation;Activator;Coiled coil;Complete proteome;Isopeptide bond;Phosphoprotein;Proteomics identification;Reference proteome;Transcription;Transcription regulation;Ubl conjugation	BZW family			3	3	2	6.2	6.2	4.5	2.5709	6	0.0259148	0.0441369	0.899734	2.49685
Q8BXK8;A0A087WRF2;E9Q3K3	Q8BXK8;A0A087WRF2;E9Q3K3	Arf-GAP with GTPase, ANK repeat and PH domain-containing protein 1	Agap1	20.2781	20.7275	20.7237	23.1902	19.4107	19.4909	protein transport [GO:0015031];signal transduction [GO:0007165]	cytosol [GO:0005829];membrane [GO:0016020]	GTP binding [GO:0005525];GTPase activator activity [GO:0005096];GTPase activity [GO:0003924];metal ion binding [GO:0046872];phospholipid binding [GO:0005543]	Endocytosis	Acetylation;ANK repeat;Complete proteome;Cytoplasm;GTPase activation;GTP-binding;Metal-binding;Nucleotide-binding;Phosphoprotein;Protein transport;Proteomics identification;Reference proteome;Repeat;Transport;Zinc;Zinc-finger	Centaurin gamma-like family			10	10	7	13	13	10.7	84.176	36	0.927938	0.963359	0.120873	0.089167
A0A087WRR7	A0A087WRR7		Zfp383	20.604	21.5393	21.5351	19.3592	20.5311	20.6159	regulation of transcription, DNA-templated [GO:0006355]	nuclear membrane [GO:0031965];nucleus [GO:0005634]	DNA binding transcription factor activity [GO:0003700];metal ion binding [GO:0046872];nucleic acid binding [GO:0003676]		Complete proteome;Metal-binding;Proteomics identification;Reference proteome;Repeat;Zinc;Zinc-finger				4	4	4	10.4	10.4	10.4	19.802	11	0.107354	0.12019	-1.05741	-1.7304
O70251;A0A087WS46;M0QWK5;M0QWH8;G3UX43;G3UZ47	O70251;A0A087WS46	Elongation factor 1-beta	Eef1b;Eef1b2	24.6217	24.8552	21.2547	22.5225	21.3416	21.4298	response to ethanol [GO:0045471]	cytoplasm [GO:0005737];endoplasmic reticulum [GO:0005783];eukaryotic translation elongation factor 1 complex [GO:0005853];eukaryotic translation elongation factor 1 complex [GO:0005853]	translation elongation factor activity [GO:0003746]		Acetylation;Coiled coil;Complete proteome;Direct protein sequencing;Elongation factor;Isopeptide bond;Phosphoprotein;Protein biosynthesis;Proteomics identification;Reference proteome;Ubl conjugation	EF-1-beta/EF-1-delta family			7	6	6	32.9	28	28	53.074	36	0.212642	0.199198	-1.8126	-1.36941
Q8CHZ9;A0A096P6K7;B9EJ57	Q8CHZ9;A0A096P6K7;B9EJ57	Transcription termination factor 1a, mitochondrial;Transcription termination factor 1b, mitochondrial	Mterf1a;Mterf1b	20.4434	21.2588	19.4708	20.4872	21.456	21.3245	DNA geometric change [GO:0032392];DNA-templated transcription, termination [GO:0006353];regulation of transcription, DNA-templated [GO:0006355];regulation of transcription, DNA-templated [GO:0006355];regulation of transcription, DNA-templated [GO:0006355];termination of mitochondrial transcription [GO:0006393];termination of mitochondrial transcription [GO:0006393];transcription initiation from m…	cytosol [GO:0005829];mitochondrial matrix [GO:0005759];mitochondrial nucleoid [GO:0042645];mitochondrion [GO:0005739]	double-stranded DNA binding [GO:0003690];nucleic acid binding [GO:0003676];sequence-specific DNA binding [GO:0043565]		Coiled coil;Complete proteome;DNA-binding;Mitochondrion;Phosphoprotein;Reference proteome;Repeat;Transcription;Transcription regulation;Transcription termination;Transit peptide	MTERF family			3	3	3	8.7	8.7	8.7	13.748	21	0.308749	0.349792	0.698219	0.998429
Q3TLH4;A0A0A0MQ79;S4R294;S4R209;S4R298	Q3TLH4;A0A0A0MQ79;S4R294	Protein PRRC2C	Prrc2c	25.9326	26.169	26.1834	28.6602	28.8242	28.105	hematopoietic progenitor cell differentiation [GO:0002244]	cytosol [GO:0005829]	protein C-terminus binding [GO:0008022]		Acetylation;Alternative splicing;Coiled coil;Complete proteome;Isopeptide bond;Methylation;Phosphoprotein;Proteomics identification;Reference proteome;Ubl conjugation				116	116	2	45.3	45.3	0.7	323.31	1075	0.000468264	0.00365854	2.43479	7.3274
Q3UMC0;A0A0A0MQ80;A0A0G2JFY0	Q3UMC0;A0A0A0MQ80;A0A0G2JFY0	Spermatogenesis-associated protein 5	Spata5	25.2672	24.9123	25.3541	24.6215	24.3189	24.8142	brain development [GO:0007420];cell differentiation [GO:0030154];spermatogenesis [GO:0007283]	cytoplasm [GO:0005737];mitochondrion [GO:0005739]	ATP binding [GO:0005524]	Ribosome biogenesis in eukaryotes	ATP-binding;Complete proteome;Cytoplasm;Developmental protein;Differentiation;Isopeptide bond;Mitochondrion;Nucleotide-binding;Phosphoprotein;Proteomics identification;Reference proteome;Repeat;Spermatogenesis;Ubl conjugation	AAA ATPase family, AFG2 subfamily			14	14	14	20.5	20.5	20.5	49.77	69	0.0398859	0.0845494	-0.593006	-1.9928
A0A0A0MQ89;Q80US4;V9GXE4;Q80US4-3	A0A0A0MQ89;Q80US4;V9GXE4	Actin-related protein 5	Actr5	20.4363	19.4738	20.0906	21.3032	21.0616	21.1486	DNA recombination [GO:0006310];double-strand break repair [GO:0006302];double-strand break repair [GO:0006302];regulation of transcription, DNA-templated [GO:0006355];transcription, DNA-templated [GO:0006351];UV-damage excision repair [GO:0070914];UV-damage excision repair [GO:0070914]	cytoplasm [GO:0005737];Ino80 complex [GO:0031011];nucleus [GO:0005634]			Alternative splicing;Coiled coil;Complete proteome;DNA damage;DNA recombination;DNA repair;Isopeptide bond;Nucleus;Proteomics identification;Reference proteome;Transcription;Transcription regulation;Ubl conjugation	Actin family;Actin family, ARP5 subfamily			10	10	10	22.7	22.7	22.7	36.17	43	0.0156796	0.0295848	1.17086	3.00038
P16858;A0A0A0MQF6;S4R257;S4R1W1;A0A1D5RLD8;S4R1W8;V9GXA7;S4R1N5;V9GXK0	P16858;A0A0A0MQF6;S4R257;S4R1W1;A0A1D5RLD8	Glyceraldehyde-3-phosphate dehydrogenase	Gapdh;Gm3839	27.2751	26.7452	27.2898	27.7844	27.4804	28.5494	antimicrobial humoral immune response mediated by antimicrobial peptide [GO:0061844];cellular response to interferon-gamma [GO:0071346];defense response to fungus [GO:0050832];glucose metabolic process [GO:0006006];glucose metabolic process [GO:0006006];glycolytic process [GO:0006096];killing by host of symbiont cells [GO:0051873];killing of cells of other organism [GO:0031640];microtubule cytosk…	cytoplasm [GO:0005737];cytosol [GO:0005829];extracellular matrix [GO:0031012];GAIT complex [GO:0097452];intracellular membrane-bounded organelle [GO:0043231];intracellular ribonucleoprotein complex [GO:0030529];lipid droplet [GO:0005811];microtubule cytoskeleton [GO:0015630];mitochondrion [GO:0005739];myelin sheath [GO:0043209];nuclear membrane [GO:0031965];nucleus [GO:0005634];plasma membrane [G…	aspartic-type endopeptidase inhibitor activity [GO:0019828];disordered domain specific binding [GO:0097718];enzyme binding [GO:0019899];glyceraldehyde-3-phosphate dehydrogenase (NAD+) (phosphorylating) activity [GO:0004365];glyceraldehyde-3-phosphate dehydrogenase (NAD+) (phosphorylating) activity [GO:0004365];identical protein binding [GO:0042802];microtubule binding [GO:0008017];NAD binding [GO…	Alzheimer's disease;Glycolysis / Gluconeogenesis	Acetylation;ADP-ribosylation;Apoptosis;Complete proteome;Cytoplasm;Cytoskeleton;Direct protein sequencing;Glycolysis;Isopeptide bond;Methylation;NAD;Nucleus;Oxidoreductase;Phosphoprotein;Proteomics identification;Reference proteome;S-nitrosylation;Transferase;Translation regulation;Ubl conjugation	Glyceraldehyde-3-phosphate dehydrogenase family	Q08460		22	22	16	62.5	62.5	54.1	216.81	242	0.0841409	0.10982	0.83471	1.79511
Q921L3;A0A0A6YVS2	Q921L3;A0A0A6YVS2	Transmembrane and coiled-coil domain-containing protein 1	Tmco1	21.0323	22.358	22.1845	21.0212	19.2795	19.3592	calcium ion transmembrane transport [GO:0070588];endoplasmic reticulum calcium ion homeostasis [GO:0032469];endoplasmic reticulum calcium ion homeostasis [GO:0032469];ER overload response [GO:0006983]	endoplasmic reticulum [GO:0005783];Golgi membrane [GO:0000139];integral component of endoplasmic reticulum membrane [GO:0030176];integral component of endoplasmic reticulum membrane [GO:0030176]	calcium channel activity [GO:0005262]		Calcium;Calcium channel;Calcium transport;Coiled coil;Complete proteome;Endoplasmic reticulum;Golgi apparatus;Ion channel;Ion transport;Membrane;Phosphoprotein;Proteomics identification;Reference proteome;Transmembrane;Transmembrane helix;Transport	TMCO1 family			2	2	2	11.7	11.7	11.7	3.3779	15	0.0487523	0.0463515	-1.97164	-2.45272
Q3TRR0;A0A0A6YVV4;A0A0A6YXJ3;Q3TRR0-2;A0A0R4J2D7;A0A0A6YVR4	Q3TRR0;A0A0A6YVV4;A0A0A6YXJ3;Q3TRR0-2;A0A0R4J2D7	Microtubule-associated protein 9	Map9	23.5225	23.7921	23.3129	23.276	23.1294	19.9809	cytokinesis [GO:0000910];mitotic spindle assembly [GO:0090307];regulation of mitotic centrosome separation [GO:0046602];regulation of mitotic cytokinesis [GO:1902412];regulation of mitotic nuclear division [GO:0007088];regulation of mitotic spindle organization [GO:0060236];spindle assembly [GO:0051225]	aster [GO:0005818];astral microtubule [GO:0000235];cytoplasm [GO:0005737];microtubule cytoskeleton [GO:0015630];mitotic spindle [GO:0072686];mitotic spindle midzone [GO:1990023];spindle midzone [GO:0051233]	microtubule binding [GO:0008017]		Acetylation;Alternative splicing;Cell cycle;Cell division;Coiled coil;Complete proteome;Cytoplasm;Cytoskeleton;Microtubule;Mitosis;Phosphoprotein;Proteomics identification;Reference proteome				6	6	6	11.5	11.5	11.5	25.054	20	0.262033	0.252594	-1.41373	-1.19436
A0A0A6YWB0;A0A0A6YVV8;Q9JKP5;A0A0A6YXE3;G3X9Q0;A0A0A6YXP3;A0A0A6YWG1;A0A0A6YXQ4	A0A0A6YWB0;A0A0A6YVV8;Q9JKP5;A0A0A6YXE3;G3X9Q0;A0A0A6YXP3;A0A0A6YWG1;A0A0A6YXQ4	Muscleblind-like protein 1	Mbnl1	21.0861	20.094	21.4153	19.2271	19.8987	21.3097	alternative mRNA splicing, via spliceosome [GO:0000380];embryonic limb morphogenesis [GO:0030326];in utero embryonic development [GO:0001701];mRNA splice site selection [GO:0006376];myoblast differentiation [GO:0045445];nervous system development [GO:0007399];regulation of alternative mRNA splicing, via spliceosome [GO:0000381];regulation of RNA splicing [GO:0043484];regulation of RNA splicing [G…	cytoplasm [GO:0005737];cytoplasmic stress granule [GO:0010494];cytoplasmic stress granule [GO:0010494];cytosol [GO:0005829];nucleoplasm [GO:0005654];nucleus [GO:0005634]	double-stranded RNA binding [GO:0003725];metal ion binding [GO:0046872];metal ion binding [GO:0046872];regulatory region RNA binding [GO:0001069];RNA binding [GO:0003723]		Complete proteome;Cytoplasm;Direct protein sequencing;Metal-binding;mRNA processing;mRNA splicing;Nucleus;Phosphoprotein;Proteomics identification;Reference proteome;Repeat;RNA-binding;Zinc;Zinc-finger	Muscleblind family		RNA-binding	6	3	3	27.1	17	17	28.701	15	0.380394	0.433355	-0.719976	-0.866452
A0A0A6YWP6;Q8BVE3;A0A0A6YX18;A0A0A6YVU0	A0A0A6YWP6;Q8BVE3;A0A0A6YX18	V-type proton ATPase subunit H	Atp6v1h	23.4427	23.5295	23.9927	22.6041	23.2266	24.1761	ATP hydrolysis coupled proton transport [GO:0015991];endocytosis [GO:0006897];vacuolar acidification [GO:0007035]	lysosomal membrane [GO:0005765];vacuolar proton-transporting V-type ATPase, V1 domain [GO:0000221];vacuolar proton-transporting V-type ATPase, V1 domain [GO:0000221]	proton-transporting ATPase activity, rotational mechanism [GO:0046961]	Epithelial cell signaling in Helicobacter pylori infection;ko05152;Lysosome;Oxidative phosphorylation;Phagosome;Rheumatoid arthritis;Vibrio cholerae infection	Complete proteome;Direct protein sequencing;Hydrogen ion transport;Ion transport;Phosphoprotein;Proteomics identification;Reference proteome;Transport	V-ATPase H subunit family			4	4	4	11.6	11.6	11.6	4.9474	11	0.548504	0.706402	-0.319327	-0.543182
A0A0A6YWQ8;A0A0A6YX35;D3YXX4;Q9CQ61	A0A0A6YWQ8;A0A0A6YX35;D3YXX4;Q9CQ61	Protein unc-50 homolog	Unc50	21.3906	21.4195	20.8763	19.8505	21.2219	20.769	cell surface receptor signaling pathway [GO:0007166];protein transport [GO:0015031]	Golgi apparatus [GO:0005794];integral component of Golgi membrane [GO:0030173];integral component of membrane [GO:0016021];nuclear inner membrane [GO:0005637]	RNA binding [GO:0003723]		Acetylation;Complete proteome;Golgi apparatus;Membrane;Nucleus;Phosphoprotein;Protein transport;Proteomics identification;Reference proteome;RNA-binding;Transmembrane;Transmembrane helix;Transport	Unc-50 family			1	1	1	23.3	23.3	23.3	24.301	13	0.235036	0.274923	-0.614981	-1.13815
A0A0A6YX73;Q8K1M3;P12367;A0A0A6YY28	A0A0A6YX73;Q8K1M3;P12367;A0A0A6YY28	cAMP-dependent protein kinase type II-alpha regulatory subunit	Prkar2a	24.2574	23.1347	23.0004	23.3541	23.3198	22.8574	negative regulation of cAMP-dependent protein kinase activity [GO:2000480]	axoneme [GO:0005930];cAMP-dependent protein kinase complex [GO:0005952];cAMP-dependent protein kinase complex [GO:0005952];centrosome [GO:0005813];cytoplasm [GO:0005737];cytosol [GO:0005829];nucleotide-activated protein kinase complex [GO:0031588];plasma membrane [GO:0005886];plasma membrane raft [GO:0044853]	cAMP binding [GO:0030552];cAMP-dependent protein kinase inhibitor activity [GO:0004862];cAMP-dependent protein kinase regulator activity [GO:0008603];kinase activity [GO:0016301];protein domain specific binding [GO:0019904];protein kinase A catalytic subunit binding [GO:0034236];ubiquitin protein ligase binding [GO:0031625]	Apoptosis;Insulin signaling pathway	3D-structure;Acetylation;cAMP;cAMP-binding;Cell membrane;Complete proteome;Cytoplasm;Kinase;Membrane;Nucleotide-binding;Phosphoprotein;Proteomics identification;Reference proteome;Repeat;Transferase	CAMP-dependent kinase regulatory chain family	D3YVF0;O54931-3		13	13	10	49.5	49.5	41.8	111.39	74	0.540435	0.707092	-0.287093	-0.542215
A0A0A6YXM5;A0A0A6YWP7;Q6PGA0;A0A0A6YWY4;Q6PGA0-2;A0A0A6YXI3;A0A0A6YX54;A0A0A6YXP4	A0A0A6YXM5;A0A0A6YWP7;Q6PGA0;A0A0A6YWY4;Q6PGA0-2	REST corepressor 3	Rcor3	25.3205	25.5181	25.1548	24.386	24.2087	24.2652	negative regulation of transcription by RNA polymerase II [GO:0000122];transcription, DNA-templated [GO:0006351]	nucleus [GO:0005634];transcription factor complex [GO:0005667];transcriptional repressor complex [GO:0017053]	DNA binding [GO:0003677];DNA binding transcription factor activity [GO:0003700];enzyme binding [GO:0019899];enzyme binding [GO:0019899];transcription corepressor activity [GO:0003714];transcription factor binding [GO:0008134];transcription regulatory region DNA binding [GO:0044212]		Alternative splicing;Coiled coil;Complete proteome;Isopeptide bond;Methylation;Nucleus;Phosphoprotein;Proteomics identification;Reference proteome;Repressor;Transcription;Transcription regulation;Ubl conjugation	CoREST family			6	6	2	11.1	11.1	4.5	44.701	28	0.00087983	0.00870448	-1.04448	-4.80614
P13595;P13595-2;E9Q589;A0A0A6YY47;E9QB01;A0A0A6YY91;P13595-3;A0A0A6YWU2;P13595-4	P13595;P13595-2;E9Q589;A0A0A6YY47;E9QB01;A0A0A6YY91;P13595-3;A0A0A6YWU2;P13595-4	Neural cell adhesion molecule 1	Ncam1	21.7962	21.9358	21.8968	22.0757	22.1104	21.9163	cell adhesion [GO:0007155];cell surface receptor signaling pathway [GO:0007166];homotypic cell-cell adhesion [GO:0034109];neuron projection development [GO:0031175];positive regulation of calcium-mediated signaling [GO:0050850];regulation of exocyst assembly [GO:0001928]	anchored component of membrane [GO:0031225];axon [GO:0030424];cell surface [GO:0009986];cell-cell junction [GO:0005911];cytosol [GO:0005829];cytosol [GO:0005829];external side of plasma membrane [GO:0009897];extracellular matrix [GO:0031012];growth cone [GO:0030426];integral component of membrane [GO:0016021];integral component of membrane [GO:0016021];membrane [GO:0016020];myelin sheath [GO:0043…	heparin binding [GO:0008201];identical protein binding [GO:0042802]	Cell adhesion molecules (CAMs);Prion diseases	3D-structure;Alternative splicing;Cell adhesion;Cell membrane;Complete proteome;Direct protein sequencing;Disulfide bond;Glycoprotein;GPI-anchor;Heparin-binding;Immunoglobulin domain;Lipoprotein;Membrane;Phosphoprotein;Proteomics identification;Reference proteome;Repeat;Signal;Transmembrane;Transmembrane helix		P21803		5	5	5	5.4	5.4	5.4	17.268	16	0.0959979	0.401601	0.15785	0.913479
Q8C1B1;A0A0A6YY67;H7BX08;Q8C1B1-2;A0A0A6YXV8	Q8C1B1;A0A0A6YY67;H7BX08;Q8C1B1-2	Calmodulin-regulated spectrin-associated protein 2	Camsap2	20.0688	20.8802	20.4702	21.1827	20.6835	20.3617	axon development [GO:0061564];microtubule cytoskeleton organization [GO:0000226];neuron projection development [GO:0031175];regulation of dendrite development [GO:0050773];regulation of Golgi organization [GO:1903358];regulation of microtubule polymerization [GO:0031113];regulation of organelle organization [GO:0033043]	centrosome [GO:0005813];cytosol [GO:0005829];cytosol [GO:0005829];Golgi apparatus [GO:0005794];microtubule [GO:0005874];microtubule end [GO:1990752];microtubule minus-end [GO:0036449]	calmodulin binding [GO:0005516];microtubule binding [GO:0008017];microtubule minus-end binding [GO:0051011];spectrin binding [GO:0030507]		Alternative splicing;Coiled coil;Complete proteome;Cytoplasm;Cytoskeleton;Golgi apparatus;Microtubule;Phosphoprotein;Proteomics identification;Reference proteome	CAMSAP1 family	Q80VC9		3	3	3	3.9	3.9	3.9	5.7502	3	0.465515	0.639034	0.269583	0.620389
A0A0B4J1E2;Q9CSN1	A0A0B4J1E2;Q9CSN1	SNW domain-containing protein 1	Snw1	26.7483	26.7565	26.9271	25.9291	26.3775	26.3221	cellular response to retinoic acid [GO:0071300];generation of catalytic spliceosome for second transesterification step [GO:0000350];intrinsic apoptotic signaling pathway in response to DNA damage by p53 class mediator [GO:0042771];mRNA splicing, via spliceosome [GO:0000398];mRNA splicing, via spliceosome [GO:0000398];negative regulation of transcription by RNA polymerase II [GO:0000122];negative…	catalytic step 2 spliceosome [GO:0071013];chromatin [GO:0000785];cytoplasm [GO:0005737];nuclear body [GO:0016604];nuclear matrix [GO:0016363];nuclear speck [GO:0016607];nucleoplasm [GO:0005654];nucleus [GO:0005634];post-mRNA release spliceosomal complex [GO:0071014];SMAD protein complex [GO:0071141];spliceosomal complex [GO:0005681];U2-type catalytic step 2 spliceosome [GO:0071007]	androgen receptor binding [GO:0050681];enzyme binding [GO:0019899];Notch binding [GO:0005112];nuclear hormone receptor binding [GO:0035257];retinoic acid receptor binding [GO:0042974];SMAD binding [GO:0046332];transcription coactivator activity [GO:0003713];transcription cofactor activity [GO:0003712];transcription corepressor activity [GO:0003714];vitamin D receptor binding [GO:0042809]	Notch signaling pathway;Spliceosome	Acetylation;Coiled coil;Complete proteome;Isopeptide bond;mRNA processing;mRNA splicing;Nucleus;Phosphoprotein;Proteomics identification;Reference proteome;Spliceosome;Transcription;Transcription regulation;Ubl conjugation	SNW family	O35613;Q9UN42		14	14	14	33	33	33	31.787	84	0.0170147	0.0504794	-0.601044	-2.3785
D3Z5P5;A0A0B4J1E3;P40694;D6RFT3	D3Z5P5;A0A0B4J1E3;P40694	DNA-binding protein SMUBP-2	Ighmbp2	21.564	20.4738	22.1892	22.3561	21.749	22.0859	negative regulation of transcription by RNA polymerase II [GO:0000122];neuromuscular process [GO:0050905];protein homooligomerization [GO:0051260];protein homooligomerization [GO:0051260];spinal cord motor neuron differentiation [GO:0021522];transcription, DNA-templated [GO:0006351];translation [GO:0006412]	axon [GO:0030424];cytoplasm [GO:0005737];cytoplasm [GO:0005737];growth cone [GO:0030426];intracellular ribonucleoprotein complex [GO:0030529];neuronal cell body [GO:0043025];nucleus [GO:0005634];perinuclear region of cytoplasm [GO:0048471]	ATP binding [GO:0005524];ATP-dependent 5'-3' DNA helicase activity [GO:0043141];ATP-dependent 5'-3' RNA helicase activity [GO:0032575];DNA binding [GO:0003677];DNA-dependent ATPase activity [GO:0008094];G-rich single-stranded DNA binding [GO:1990955];protein self-association [GO:0043621];ribosome binding [GO:0043022];RNA binding [GO:0003723];RNA polymerase II regulatory region sequence-specific D…		Acetylation;Activator;ATP-binding;Cell projection;Coiled coil;Complete proteome;Cytoplasm;DNA-binding;Helicase;Hydrolase;Metal-binding;Nucleotide-binding;Nucleus;Phosphoprotein;Proteomics identification;Reference proteome;Ribonucleoprotein;RNA-binding;Transcription;Transcription regulation;tRNA-binding;Zinc;Zinc-finger	DNA2/NAM7 helicase family			20	20	20	30.3	30.3	30.3	131.95	132	0.285182	0.324806	0.654659	1.03737
O35343;A0A0B4J1E7;D3YTN1	O35343;A0A0B4J1E7	Importin subunit alpha-3	Kpna4	25.3085	24.9534	25.2165	25.203	24.8973	20.95	NLS-bearing protein import into nucleus [GO:0006607];protein import into nucleus [GO:0006606];protein import into nucleus [GO:0006606];response to hydrogen peroxide [GO:0042542]	cytoplasm [GO:0005737];cytosol [GO:0005829];nuclear membrane [GO:0031965];nuclear pore [GO:0005643];nucleoplasm [GO:0005654];nucleus [GO:0005634]	nuclear import signal receptor activity [GO:0061608];nuclear localization sequence binding [GO:0008139];protein transporter activity [GO:0008565]		Acetylation;Complete proteome;Cytoplasm;Nucleus;Phosphoprotein;Protein transport;Proteomics identification;Reference proteome;Repeat;Transport	Importin alpha family	Q15637		8	5	5	24.4	18.6	18.6	106.02	37	0.343088	0.349032	-1.47605	-1.0016
A0A0B4J1L2;Q3TNX8;Q8BNJ2;E9PV91	A0A0B4J1L2;Q3TNX8;Q8BNJ2;E9PV91	A disintegrin and metalloproteinase with thrombospondin motifs 4	Adamts4	19.8874	22.1939	21.0567	22.6235	23.8392	23.4462	defense response to bacterium [GO:0042742];proteolysis [GO:0006508]	extracellular matrix [GO:0031012];extracellular space [GO:0005615];extracellular space [GO:0005615];nuclear speck [GO:0016607];proteinaceous extracellular matrix [GO:0005578]	metal ion binding [GO:0046872];metalloendopeptidase activity [GO:0004222];metallopeptidase activity [GO:0008237];protease binding [GO:0002020]		Cleavage on pair of basic residues;Complete proteome;Disulfide bond;Extracellular matrix;Glycoprotein;Hydrolase;Metal-binding;Metalloprotease;Protease;Proteomics identification;Reference proteome;Secreted;Signal;Zinc;Zymogen				11	11	11	21.5	21.5	21.5	79.67	72	0.0405303	0.0391556	2.25697	2.63648
D3YYU8;A0A0B4J1L4;A0A0A0MQG1;D3YYU8-2	D3YYU8;A0A0B4J1L4;A0A0A0MQG1	Obscurin-like protein 1	Obsl1	20.586	21.0607	20.6943	22.134	22.3198	20.5865	actin filament organization [GO:0007015];Golgi organization [GO:0007030];microtubule cytoskeleton organization [GO:0000226];positive regulation of dendrite morphogenesis [GO:0050775];protein localization to Golgi apparatus [GO:0034067];regulation of mitotic nuclear division [GO:0007088];sarcomere organization [GO:0045214];striated muscle contraction [GO:0006941];striated muscle myosin thick filam…	3M complex [GO:1990393];centrosome [GO:0005813];cytoplasm [GO:0005737];Golgi apparatus [GO:0005794];M band [GO:0031430];muscle myosin complex [GO:0005859];perinuclear region of cytoplasm [GO:0048471];Z disc [GO:0030018]	actin filament binding [GO:0051015];muscle alpha-actinin binding [GO:0051371];structural constituent of muscle [GO:0008307];structural molecule activity conferring elasticity [GO:0097493]		Alternative splicing;Complete proteome;Cytoplasm;Disulfide bond;Golgi apparatus;Immunoglobulin domain;Phosphoprotein;Proteomics identification;Reference proteome;Repeat				16	16	16	12.7	12.7	12.7	50.282	53	0.188284	0.2051	0.899763	1.34716
O35387;A0A0G2JE46;A0A0G2JDP0;A0A0G2JFE1;A0A0G2JEE6;A0A0G2JFF9;A0A0G2JGR0	O35387;A0A0G2JE46;A0A0G2JDP0;A0A0G2JFE1;A0A0G2JEE6;A0A0G2JFF9	HCLS1-associated protein X-1	Hax1	20.7548	20.6981	21.6473	20.6407	20.2779	21.5423	cell surface receptor signaling pathway [GO:0007166];cellular response to cytokine stimulus [GO:0071345];negative regulation of apoptotic process [GO:0043066];positive regulation of actin cytoskeleton reorganization [GO:2000251];positive regulation of granulocyte differentiation [GO:0030854];positive regulation of peptidyl-serine phosphorylation [GO:0033138];positive regulation of peptidyl-tyrosi…	actin cytoskeleton [GO:0015629];cell cortex [GO:0005938];cytoplasm [GO:0005737];cytoplasmic vesicle [GO:0031410];endoplasmic reticulum [GO:0005783];lamellipodium [GO:0030027];mitochondrial intermembrane space [GO:0005758];mitochondrial outer membrane [GO:0005741];mitochondrion [GO:0005739];nuclear membrane [GO:0031965];P-body [GO:0000932];plasma membrane [GO:0005886];sarcoplasmic reticulum [GO:00…	interleukin-1 binding [GO:0019966];protein N-terminus binding [GO:0047485]		Acetylation;Cell membrane;Complete proteome;Cytoplasm;Cytoplasmic vesicle;Endoplasmic reticulum;Membrane;Mitochondrion;Nucleus;Phosphoprotein;Proteomics identification;Reference proteome;Sarcoplasmic reticulum	HAX1 family	P42227;Q13563;Q8BWG8;Q9JIY5		3	3	3	17.5	17.5	17.5	4.902	9	0.683448	0.828089	-0.213086	-0.36389
Q920S3;F7CAN4;A0A0G2JDS4	Q920S3;F7CAN4;A0A0G2JDS4	GATA zinc finger domain-containing protein 1	Gatad1	20.2795	21.6516	21.9876	20.2323	21.995	21.8837	chromatin assembly [GO:0031497]	nucleoplasm [GO:0005654];nucleus [GO:0005634]	DNA binding transcription factor activity [GO:0003700];sequence-specific DNA binding [GO:0043565];zinc ion binding [GO:0008270]		Alternative splicing;Complete proteome;Isopeptide bond;Metal-binding;Nucleus;Proteomics identification;Reference proteome;Ubl conjugation;Zinc;Zinc-finger				2	2	2	11.7	11.7	11.7	4.466	10	0.937935	0.969872	0.0640729	0.0733806
Q80X50;A0A0H2UH17;A0A0G2JDV6;Q80X50-2;Q80X50-3;Q80X50-4;Q80X50-5;A0A0G2JDT1;A0A0G2JGD0;A0A0G2JG47;A0A0G2JFN7	Q80X50;A0A0H2UH17;A0A0G2JDV6;Q80X50-2;Q80X50-3;Q80X50-4;Q80X50-5	Ubiquitin-associated protein 2-like	Ubap2l	24.5754	23.7788	24.0079	22.8377	22.8416	23.0787	binding of sperm to zona pellucida [GO:0007339];hematopoietic stem cell homeostasis [GO:0061484];positive regulation of gene expression [GO:0010628]	Ada2/Gcn5/Ada3 transcription activator complex [GO:0005671];cytoplasm [GO:0005737];nucleus [GO:0005634];PcG protein complex [GO:0031519]			3D-structure;Acetylation;Alternative splicing;Complete proteome;Methylation;Phosphoprotein;Polymorphism;Proteomics identification;Reference proteome				4	4	4	5.2	5.2	5.2	9.8025	16	0.00859286	0.0202652	-1.20135	-3.43416
Q6ZWU9;A0A0G2JDW7;A0A0G2JG29;A0A0G2JEX7	Q6ZWU9;A0A0G2JDW7;A0A0G2JG29	40S ribosomal protein S27	Rps27	28.4906	28.6415	28.5374	27.4451	27.7435	27.8775	ribosomal small subunit assembly [GO:0000028];rRNA processing [GO:0006364];translation [GO:0006412];translation [GO:0006412]	cytosolic small ribosomal subunit [GO:0022627];nucleus [GO:0005634];ribosome [GO:0005840]	metal ion binding [GO:0046872];structural constituent of ribosome [GO:0003735]	Ribosome	Complete proteome;Metal-binding;Phosphoprotein;Proteomics identification;Reference proteome;Ribonucleoprotein;Ribosomal protein;Zinc;Zinc-finger	Eukaryotic ribosomal protein eS27 family			5	1	1	41.7	13.1	13.1	4.7966	29	0.00304079	0.0164906	-0.867844	-3.68732
Q80VL1;A0A0G2JE08;A0A0G2JFB2;A0A0G2JFE0;A0A0G2JFP5;A0A0G2JEH9	Q80VL1;A0A0G2JE08;A0A0G2JFB2;A0A0G2JFE0	Tudor and KH domain-containing protein	Tdrkh	24.4887	23.8969	23.7251	23.8764	23.6273	23.3402	cell differentiation [GO:0030154];DNA methylation involved in gamete generation [GO:0043046];DNA methylation involved in gamete generation [GO:0043046];fertilization [GO:0009566];gene silencing by RNA [GO:0031047];male meiotic nuclear division [GO:0007140];piRNA metabolic process [GO:0034587];spermatogenesis [GO:0007283]	cytoplasm [GO:0005737];cytosol [GO:0005829];integral component of membrane [GO:0016021];mitochondrion [GO:0005739];pi-body [GO:0071546];piP-body [GO:0071547]	RNA binding [GO:0003723]		3D-structure;Complete proteome;Cytoplasm;Differentiation;Isopeptide bond;Membrane;Mitochondrion;Phosphoprotein;Proteomics identification;Reference proteome;Repeat;RNA-binding;RNA-mediated gene silencing;Spermatogenesis;Transmembrane;Transmembrane helix;Ubl conjugation	Tdrkh family		RNA-binding	7	7	7	18	18	18	33.269	33	0.203885	0.283686	-0.422283	-1.11602
Q9CWZ3;Q9CWZ3-2;A0A0G2JEA9;A0A0G2JFX7;A0A0N4SUH6	Q9CWZ3;Q9CWZ3-2;A0A0G2JEA9;A0A0G2JFX7;A0A0N4SUH6	RNA-binding protein 8A	Rbm8a	26.4523	26.9183	26.6436	25.5813	25.8429	26.1178	mRNA processing [GO:0006397];mRNA processing [GO:0006397];mRNA transport [GO:0051028];nuclear-transcribed mRNA catabolic process, nonsense-mediated decay [GO:0000184];regulation of alternative mRNA splicing, via spliceosome [GO:0000381];regulation of translation [GO:0006417];RNA splicing [GO:0008380];RNA splicing [GO:0008380]	catalytic step 2 spliceosome [GO:0071013];cytoplasm [GO:0005737];cytoplasm [GO:0005737];exon-exon junction complex [GO:0035145];nuclear speck [GO:0016607];nucleus [GO:0005634]	mRNA binding [GO:0003729]	mRNA surveillance pathway;RNA transport;Spliceosome	Acetylation;Alternative splicing;Complete proteome;Cytoplasm;Isopeptide bond;mRNA processing;mRNA splicing;mRNA transport;Nonsense-mediated mRNA decay;Nucleus;Phosphoprotein;Proteomics identification;Reference proteome;RNA-binding;Spliceosome;Translation regulation;Transport;Ubl conjugation	RBM8A family		RNA-binding	4	4	4	27	27	27	23.764	55	0.0160292	0.0380811	-0.824056	-2.69629
O35216;A0A0G2JGI2;A0A0G2JEV2	O35216;A0A0G2JGI2;A0A0G2JEV2	Histone H3-like centromeric protein A	Cenpa	21.6818	21.9921	20.8171	21.961	20.8637	20.7097	establishment of mitotic spindle orientation [GO:0000132];kinetochore assembly [GO:0051382];mitotic cytokinesis [GO:0000281];nucleosome assembly [GO:0006334];protein localization to chromosome, centromeric region [GO:0071459]	chromosome, centromeric region [GO:0000775];condensed chromosome inner kinetochore [GO:0000939];condensed chromosome inner kinetochore [GO:0000939];condensed nuclear chromosome kinetochore [GO:0000778];condensed nuclear chromosome, centromeric region [GO:0000780];nuclear nucleosome [GO:0000788];nuclear pericentric heterochromatin [GO:0031618];nucleoplasm [GO:0005654];nucleosome [GO:0000786];nucle…	DNA binding [GO:0003677];nucleosomal DNA binding [GO:0031492];protein heterodimerization activity [GO:0046982]		ADP-ribosylation;Centromere;Chromosome;Complete proteome;DNA-binding;Kinetochore;Methylation;Nucleosome core;Nucleus;Phosphoprotein;Proteomics identification;Reference proteome	Histone H3 family			2	2	2	6	6	6	3.4178	10	0.578447	0.726909	-0.318897	-0.507793
Q4JK59;A0A0G2JF55;Q4JK59-3;Q4JK59-2;A0A0G2JG87	Q4JK59;A0A0G2JF55	Methylcytosine dioxygenase TET2	Tet2	20.5437	20.821	20.9398	20.8221	23.6768	20.8327	5-methylcytosine catabolic process [GO:0006211];5-methylcytosine metabolic process [GO:0019857];cell cycle [GO:0007049];cytosine metabolic process [GO:0019858];DNA demethylation [GO:0080111];hematopoietic stem cell homeostasis [GO:0061484];hemoglobin metabolic process [GO:0020027];hemopoiesis [GO:0030097];histone H3-K4 trimethylation [GO:0080182];homeostasis of number of cells [GO:0048872];kidney…	nucleoplasm [GO:0005654];nucleus [GO:0005634]	DNA binding [GO:0003677];ferrous iron binding [GO:0008198];ferrous iron binding [GO:0008198];methylcytosine dioxygenase activity [GO:0070579];zinc ion binding [GO:0008270]		Alternative splicing;Cell cycle;Chromatin regulator;Complete proteome;Dioxygenase;DNA-binding;Glycoprotein;Iron;Metal-binding;Oxidoreductase;Phosphoprotein;Proteomics identification;Reference proteome;Zinc	TET family			17	17	17	13	13	13	87.64	79	0.351193	0.375576	1.00905	0.954611
Q9D394-2;Q9D394;Q9D394-3;Q9D394-4;A0A0G2JFT8	Q9D394-2;Q9D394;Q9D394-3;Q9D394-4;A0A0G2JFT8	Protein RUFY3	Rufy3	25.0829	24.9139	25.1911	24.5046	24.4858	24.4947	actin filament organization [GO:0007015];negative regulation of axonogenesis [GO:0050771];positive regulation of axon extension [GO:0045773];positive regulation of axonogenesis [GO:0050772];positive regulation of cell migration [GO:0030335];positive regulation of cell migration [GO:0030335];positive regulation of intracellular protein transport [GO:0090316];regulation of axonogenesis [GO:0050770]…	axon [GO:0030424];cell junction [GO:0030054];cytoplasm [GO:0005737];cytosol [GO:0005829];cytosol [GO:0005829];dendrite [GO:0030425];endomembrane system [GO:0012505];filopodium [GO:0030175];growth cone [GO:0030426];invadopodium [GO:0071437];lamellipodium [GO:0030027];membrane [GO:0016020];neuronal cell body [GO:0043025];perikaryon [GO:0043204]	metal ion binding [GO:0046872]		3D-structure;Alternative splicing;Cell junction;Cell projection;Coiled coil;Complete proteome;Cytoplasm;Developmental protein;Differentiation;Membrane;Metal-binding;Neurogenesis;Oncogene;Phosphoprotein;Proteomics identification;Reference proteome;Zinc;Zinc-finger				6	6	6	10.8	10.8	10.8	10.819	18	0.00216886	0.0254491	-0.567626	-3.1385
Q7TT00;A0A0G2JGY6;Q7TT00-2;A0A0G2JEY3;Q7TT00-3;A0A0G2JGD1;A0A0G2JE63	Q7TT00;A0A0G2JGY6;Q7TT00-2;A0A0G2JEY3;Q7TT00-3	Transcription factor SPT20 homolog	Supt20h	20.8223	20.9437	22.3216	20.4576	20.5017	22.2187	gastrulation [GO:0007369];positive regulation of gluconeogenesis by positive regulation of transcription from RNA polymerase II promoter [GO:0035948];positive regulation of gluconeogenesis by positive regulation of transcription from RNA polymerase II promoter [GO:0035948]	fibrillar center [GO:0001650];SAGA complex [GO:0000124];SAGA complex [GO:0000124]	transcription cofactor activity [GO:0003712]		Alternative splicing;Complete proteome;Developmental protein;Gastrulation;Phosphoprotein;Proteomics identification;Reference proteome	SPT20 family			9	9	9	28.9	28.9	28.9	123.19	26	0.707885	0.831887	-0.303187	-0.355343
P63073;A0A0G2JH04;A0A0G2JGT5;A0A0G2JG98;A0A0G2JFB4	P63073;A0A0G2JH04;A0A0G2JGT5;A0A0G2JG98;A0A0G2JFB4	Eukaryotic translation initiation factor 4E	Eif4e	21.4413	24.5092	23.6277	23.0954	23.5084	20.2263	behavioral fear response [GO:0001662];cellular response to dexamethasone stimulus [GO:0071549];G1/S transition of mitotic cell cycle [GO:0000082];lung development [GO:0030324];negative regulation of neuron differentiation [GO:0045665];negative regulation of translation [GO:0017148];positive regulation of mitotic cell cycle [GO:0045931];regulation of translation [GO:0006417];stem cell population m…	chromatoid body [GO:0033391];cytoplasm [GO:0005737];cytoplasmic ribonucleoprotein granule [GO:0036464];cytoplasmic stress granule [GO:0010494];cytosol [GO:0005829];eukaryotic translation initiation factor 4F complex [GO:0016281];mRNA cap binding complex [GO:0005845];P-body [GO:0000932];perinuclear region of cytoplasm [GO:0048471];RISC complex [GO:0016442]	enzyme binding [GO:0019899];eukaryotic initiation factor 4G binding [GO:0031370];repressing transcription factor binding [GO:0070491];RNA 7-methylguanosine cap binding [GO:0000340];translation initiation factor activity [GO:0003743];translation initiation factor activity [GO:0003743]	Insulin signaling pathway;mTOR signaling pathway;RNA transport	3D-structure;Acetylation;Complete proteome;Cytoplasm;Initiation factor;Phosphoprotein;Protein biosynthesis;Proteomics identification;Reference proteome;RNA-binding;Translation regulation	Eukaryotic initiation factor 4E family	Q60876;Q6NZJ6;Q7L576;Q7TMB8		4	4	4	25.8	25.8	25.8	12.814	22	0.542374	0.63893	-0.916027	-0.620076
Q6P4S8;K3W4P2;A0A0G2JH17;A0A0G2JFR3;A0A0G2JDG8	Q6P4S8;K3W4P2;A0A0G2JH17	Integrator complex subunit 1	Ints1	18.9835	22.3263	20.3352	21.416	21.4537	21.5634	blastocyst growth [GO:0001832];inner cell mass cell proliferation [GO:0001833];negative regulation of apoptotic process [GO:0043066];negative regulation of cysteine-type endopeptidase activity involved in apoptotic process [GO:0043154];snRNA processing [GO:0016180];snRNA processing [GO:0016180];U2 snRNA 3'-end processing [GO:0034474]	integral component of membrane [GO:0016021];integrator complex [GO:0032039];integrator complex [GO:0032039];nuclear membrane [GO:0031965];nucleus [GO:0005634]			Acetylation;Complete proteome;Membrane;Nucleus;Phosphoprotein;Proteomics identification;Reference proteome;Transmembrane;Transmembrane helix				16	16	16	8.8	8.8	8.8	68.05	41	0.393091	0.433239	0.929347	0.867048
Q5DW34;A0A0H2UH19;Q5DW34-2;Q5DW34-3;E9Q5A3;A0A0A6YWA0;A0A0G2JFI9;A0A1B0GXE2;F6WWY8;A0A140LII4;A0A0A6YXD1	Q5DW34;A0A0H2UH19;Q5DW34-2;Q5DW34-3;E9Q5A3	Histone-lysine N-methyltransferase EHMT1	Ehmt1	20.8255	23.7389	24.3814	22.7209	23.9179	22.2296	chromatin organization [GO:0006325];DNA methylation [GO:0006306];DNA methylation [GO:0006306];embryo development [GO:0009790];histone methylation [GO:0016571];negative regulation of transcription by RNA polymerase II [GO:0000122];negative regulation of transcription, DNA-templated [GO:0045892];peptidyl-lysine dimethylation [GO:0018027];peptidyl-lysine monomethylation [GO:0018026];response to fung…	chromosome [GO:0005694];nuclear body [GO:0016604];nucleoplasm [GO:0005654];nucleus [GO:0005634];nucleus [GO:0005634]	C2H2 zinc finger domain binding [GO:0070742];histone methyltransferase activity (H3-K27 specific) [GO:0046976];histone methyltransferase activity (H3-K9 specific) [GO:0046974];histone-lysine N-methyltransferase activity [GO:0018024];histone-lysine N-methyltransferase activity [GO:0018024];methyltransferase activity [GO:0008168];p53 binding [GO:0002039];protein-lysine N-methyltransferase activity …	Lysine degradation	Acetylation;Alternative splicing;ANK repeat;Chromatin regulator;Chromosome;Complete proteome;Isopeptide bond;Metal-binding;Methyltransferase;Nucleus;Phosphoprotein;Proteomics identification;Reference proteome;Repeat;S-adenosyl-L-methionine;Transferase;Ubl conjugation;Zinc	Class V-like SAM-binding methyltransferase superfamily	A2A935-3		19	19	1	21.2	21.2	0.9	75.689	69	0.983931	0.993845	-0.0257867	-0.0197831
P31266;Q3U6F1;E9Q7W0;A0A0J9YTV5;P31266-2;A0A0J9YVE0	P31266;Q3U6F1;E9Q7W0;A0A0J9YTV5;P31266-2	Recombining binding protein suppressor of hairless	Rbpj	20.555	20.3388	21.6683	21.7583	21.7936	21.3065	angiogenesis [GO:0001525];arterial endothelial cell fate commitment [GO:0060844];artery morphogenesis [GO:0048844];atrioventricular canal development [GO:0036302];auditory receptor cell fate commitment [GO:0009912];B cell differentiation [GO:0030183];blood vessel endothelial cell fate specification [GO:0097101];blood vessel lumenization [GO:0072554];blood vessel remodeling [GO:0001974];cardiac le…	cytoplasm [GO:0005737];MAML1-RBP-Jkappa- ICN1 complex [GO:0002193];nucleolus [GO:0005730];nucleoplasm [GO:0005654];nucleus [GO:0005634];nucleus [GO:0005634];transcription factor complex [GO:0005667];transcriptional repressor complex [GO:0017053]	chromatin binding [GO:0003682];DNA binding [GO:0003677];DNA binding [GO:0003677];DNA binding transcription factor activity [GO:0003700];protein N-terminus binding [GO:0047485];repressing transcription factor binding [GO:0070491];RNA polymerase II proximal promoter sequence-specific DNA binding [GO:0000978];RNA polymerase II proximal promoter sequence-specific DNA binding [GO:0000978];RNA polymera…	Notch signaling pathway	3D-structure;Acetylation;Activator;Alternative splicing;Complete proteome;Cytoplasm;Direct protein sequencing;DNA-binding;Notch signaling pathway;Nucleus;Proteomics identification;Reference proteome;Repeat;Repressor;Transcription;Transcription regulation	Su(H) family	P97447-2;Q01705;Q6P9Z1		3	3	3	7.8	7.8	7.8	8.1698	17	0.157437	0.186614	0.765443	1.41556
O88712;A0A0J9YUM4;A0A0J9YU62;O88712-3;O88712-2;A0A0J9YTW3;P56546;P56546-2;A0A0J9YUR5;E9PWQ9;Q91YZ2	O88712;A0A0J9YUM4;A0A0J9YU62;O88712-3;O88712-2;A0A0J9YTW3	C-terminal-binding protein 1	Ctbp1	23.1862	21.6726	23.1536	20.5812	20.6244	20.9864	cellular response to leukemia inhibitory factor [GO:1990830];negative regulation of histone acetylation [GO:0035067];negative regulation of histone H4 acetylation [GO:0090241];negative regulation of transcription by RNA polymerase II [GO:0000122];negative regulation of transcription by RNA polymerase II [GO:0000122];negative regulation of transcription from RNA polymerase II promoter by histone m…	cell junction [GO:0030054];cytosol [GO:0005829];cytosol [GO:0005829];nucleoplasm [GO:0005654];nucleus [GO:0005634];nucleus [GO:0005634];ribbon synapse [GO:0097470];synapse [GO:0045202];transcription factor complex [GO:0005667];transcriptional repressor complex [GO:0017053]	chromatin binding [GO:0003682];chromatin binding [GO:0003682];DNA binding transcription factor activity [GO:0003700];DNA binding transcription factor activity [GO:0003700];glyoxylate reductase (NADP) activity [GO:0030267];hydroxypyruvate reductase activity [GO:0016618];identical protein binding [GO:0042802];NAD binding [GO:0051287];oxidoreductase activity, acting on the CH-OH group of donors, NAD…	Chronic myeloid leukemia;Notch signaling pathway;Pathways in cancer;Wnt signaling pathway	ADP-ribosylation;Alternative splicing;Cell junction;Complete proteome;Cytoplasm;Differentiation;Direct protein sequencing;Isopeptide bond;Methylation;NAD;Nucleus;Oxidoreductase;Phosphoprotein;Proteomics identification;Reference proteome;Repressor;Synapse;Transcription;Transcription regulation;Ubl conjugation	D-isomer specific 2-hydroxyacid dehydrogenase family	Q03112;Q14526;Q64318;Q9HAZ2-2;Q9HAZ2-4		3	3	3	8.4	8.4	8.4	4.2402	10	0.0197062	0.0252706	-1.94019	-3.15243
B9EJ54;A0A0J9YUD5;E9Q880	B9EJ54;A0A0J9YUD5		Nup205	24.7863	24.027	24.3649	23.3314	24.457	24.7922	nuclear pore complex assembly [GO:0051292];nuclear pore organization [GO:0006999]	nuclear membrane [GO:0031965];nuclear periphery [GO:0034399];nuclear pore [GO:0005643];nuclear pore inner ring [GO:0044611]	structural constituent of nuclear pore [GO:0017056]	RNA transport	Complete proteome;Proteomics identification;Reference proteome				8	8	8	4.6	4.6	4.6	10.685	18	0.707118	0.847335	-0.19915	-0.335623
P63158;A0A0J9YUD8;A0A0J9YUZ4;D3YZ18;D3YVC6	P63158;A0A0J9YUD8;A0A0J9YUZ4	High mobility group protein B1	Hmgb1	23.9781	24.0528	23.8764	23.8841	24.1944	23.4758	activation of innate immune response [GO:0002218];apoptotic cell clearance [GO:0043277];autophagy [GO:0006914];base-excision repair [GO:0006284];base-excision repair [GO:0006284];chromatin assembly [GO:0031497];DNA geometric change [GO:0032392];endothelial cell chemotaxis [GO:0035767];endothelial cell proliferation [GO:0001935];eye development [GO:0001654];induction of positive chemotaxis [GO:005…	alphav-beta3 integrin-HMGB1 complex [GO:0035868];cell surface [GO:0009986];condensed chromosome [GO:0000793];cytoplasm [GO:0005737];early endosome [GO:0005769];early endosome [GO:0005769];endoplasmic reticulum-Golgi intermediate compartment [GO:0005793];extracellular region [GO:0005576];extracellular space [GO:0005615];neuron projection [GO:0043005];nucleus [GO:0005634];transcriptional repressor …	bent DNA binding [GO:0003681];bubble DNA binding [GO:0000405];calcium-dependent protein kinase regulator activity [GO:0010858];calcium-dependent protein kinase regulator activity [GO:0010858];crossed form four-way junction DNA binding [GO:0000402];C-X-C chemokine binding [GO:0019958];cytokine activity [GO:0005125];damaged DNA binding [GO:0003684];DNA binding transcription factor activity [GO:0003…	Base excision repair	Acetylation;Adaptive immunity;ADP-ribosylation;Autophagy;Cell membrane;Chemotaxis;Chromosome;Coiled coil;Complete proteome;Cytoplasm;Direct protein sequencing;Disulfide bond;DNA damage;DNA recombination;DNA repair;DNA-binding;Endosome;Heparin-binding;Immunity;Inflammatory response;Innate immunity;Membrane;Nucleus;Oxidation;Phosphoprotein;Proteomics identification;Reference proteome;Repeat;Secreted	HMGB family	O88597;P02340;P13405;P22893;P63002;Q01860;Q04863;Q62440;Q8VIM0;Q9Z2D6		9	9	8	37.2	37.2	29.8	54.009	72	0.612078	0.820927	-0.117687	-0.374462
Q80UZ2;A0A0J9YV20;A0A0R4J0B7;Q80UZ2-2;Q80UZ2-3	Q80UZ2;A0A0J9YV20;A0A0R4J0B7;Q80UZ2-2	Protein SDA1 homolog	Sdad1	20.6807	22.3372	22.3324	20.7045	20.747	20.7327	actin cytoskeleton organization [GO:0030036];cellular response to leukemia inhibitory factor [GO:1990830];ribosomal large subunit biogenesis [GO:0042273];ribosomal large subunit export from nucleus [GO:0000055]	intracellular [GO:0005622];nucleolus [GO:0005730];nucleus [GO:0005634]			Alternative splicing;Coiled coil;Complete proteome;Nucleus;Phosphoprotein;Protein transport;Proteomics identification;Reference proteome;Ribosome biogenesis;Transport	SDA1 family			5	5	5	7.3	7.3	7.3	6.8215	7	0.12822	0.140379	-1.05535	-1.61984
Q61074;A0A0J9YVG0;A0A0J9YV96	Q61074;A0A0J9YVG0	Protein phosphatase 1G	Ppm1g	20.8903	21.4163	21.4121	22.0941	22.1272	20.7137	cell cycle arrest [GO:0007050];peptidyl-threonine dephosphorylation [GO:0035970];protein dephosphorylation [GO:0006470]	membrane [GO:0016020];nucleoplasm [GO:0005654];nucleus [GO:0005634]	metal ion binding [GO:0046872];phosphoprotein phosphatase activity [GO:0004721];protein serine/threonine phosphatase activity [GO:0004722]		Acetylation;Cell cycle;Coiled coil;Complete proteome;Hydrolase;Lipoprotein;Magnesium;Manganese;Membrane;Metal-binding;Methylation;Myristate;Nucleus;Phosphoprotein;Protein phosphatase;Proteomics identification;Reference proteome;Repeat	PP2C family			6	6	6	17.2	17.2	17.2	16.533	20	0.46074	0.585999	0.405474	0.678703
Q8BKS9;A0A0N4SUH4	Q8BKS9;A0A0N4SUH4	Pumilio domain-containing protein KIAA0020	Kiaa0020	25.8395	26.2698	26.1371	25.2708	25.1254	25.2869	regulation of protein ADP-ribosylation [GO:0010835];regulation of translation [GO:0006417]	chromosome [GO:0005694];endoplasmic reticulum [GO:0005783];nucleolus [GO:0005730];nucleoplasm [GO:0005654]	DNA binding [GO:0003677];mRNA binding [GO:0003729];RNA binding [GO:0003723]		Acetylation;Chromosome;Complete proteome;DNA-binding;Nucleus;Proteomics identification;Reference proteome;Repeat;RNA-binding				20	20	20	32.3	32.3	32.3	110.97	74	0.00338576	0.0180565	-0.85441	-3.60213
Q3U109;B2RRD7;A0A0N4SVG7;E9PXP1;Q80XK2;A0A0N4SUT9;A0A0N4SUS4	Q3U109;B2RRD7;A0A0N4SVG7;E9PXP1;Q80XK2;A0A0N4SUT9;A0A0N4SUS4		Brpf1	21.5131	21.097	21.093	20.0965	20.143	20.175	histone H3 acetylation [GO:0043966];histone H3-K23 acetylation [GO:0043972];positive regulation of transcription, DNA-templated [GO:0045893];positive regulation of transcription, DNA-templated [GO:0045893];transcription, DNA-templated [GO:0006351]	cytoplasm [GO:0005737];cytosol [GO:0005829];cytosol [GO:0005829];MOZ/MORF histone acetyltransferase complex [GO:0070776];nucleus [GO:0005634];plasma membrane [GO:0005886]	DNA binding [GO:0003677];histone acetyltransferase activity (H3-K23 specific) [GO:0043994];metal ion binding [GO:0046872];metal ion binding [GO:0046872];nucleic acid binding [GO:0003676]		Acetylation;Activator;Bromodomain;Chromatin regulator;Coiled coil;Complete proteome;Cytoplasm;DNA-binding;Metal-binding;Nucleus;Phosphoprotein;Proteomics identification;Reference proteome;Repeat;Transcription;Transcription regulation;Zinc;Zinc-finger				4	4	4	4.7	4.7	4.7	49.205	14	0.00148466	0.0102732	-1.09623	-4.54439
A0A0N4SV80;Q61464-4;A0A0N4SV38;Q61464-7;Q3TZK9;A0A0N4SVM8;Q61464-3;A0A0N4SUP3	A0A0N4SV80;Q61464-4;A0A0N4SV38;Q61464-7;Q3TZK9;A0A0N4SVM8	Zinc finger protein 638	Znf638;Zfml	26.6435	26.6913	26.741	26.8963	26.9756	26.7041	regulation of transcription, DNA-templated [GO:0006355];RNA splicing [GO:0008380];RNA splicing [GO:0008380];transcription, DNA-templated [GO:0006351]	intracellular membrane-bounded organelle [GO:0043231];nuclear speck [GO:0016607];nucleoplasm [GO:0005654];nucleoplasm [GO:0005654];nucleus [GO:0005634]	DNA binding [GO:0003677];nucleic acid binding [GO:0003676];RNA binding [GO:0003723];RNA binding [GO:0003723];zinc ion binding [GO:0008270]		Activator;Alternative splicing;Coiled coil;Complete proteome;Direct protein sequencing;DNA-binding;Isopeptide bond;Metal-binding;Methylation;Nucleus;Phosphoprotein;Proteomics identification;Reference proteome;Repeat;RNA-binding;Transcription;Transcription regulation;Ubl conjugation;Zinc;Zinc-finger			RNA-binding	56	56	2	36.1	36.1	0.8	323.31	419	0.12249	0.410792	0.16678	0.899651
Q62425;A0A0N4SVQ1	Q62425;A0A0N4SVQ1	Cytochrome c oxidase subunit NDUFA4	Ndufa4	20.9148	20.844	20.8401	21.4371	21.4746	19.9589		mitochondrial inner membrane [GO:0005743];mitochondrial respiratory chain complex IV [GO:0005751];mitochondrial respiratory chain complex IV [GO:0005751];mitochondrion [GO:0005739]	cytochrome-c oxidase activity [GO:0004129];protein-containing complex binding [GO:0044877]	Alzheimer's disease;Huntington's disease;Oxidative phosphorylation;Parkinson's disease	3D-structure;Acetylation;Complete proteome;Direct protein sequencing;Electron transport;Membrane;Mitochondrion;Mitochondrion inner membrane;Phosphoprotein;Proteomics identification;Reference proteome;Respiratory chain;Transport	Complex IV NDUFA4 subunit family			2	2	2	28	28	28	6.9017	8	0.864946	0.935401	0.0905965	0.151071
Q3U133;A0A0N4SWG2;G3X8R7	Q3U133;A0A0N4SWG2	Zinc finger protein 746	Znf746	21.4649	20.825	20.8212	22.1051	22.1381	21.1783	negative regulation of transcription by RNA polymerase II [GO:0000122];negative regulation of transcription by RNA polymerase II [GO:0000122];negative regulation of transcription, DNA-templated [GO:0045892];positive regulation of neuron death [GO:1901216];positive regulation of transcription by RNA polymerase II [GO:0045944];regulation of transcription, DNA-templated [GO:0006355];transcription, D…	cytoplasm [GO:0005737];intracellular [GO:0005622];nucleus [GO:0005634];nucleus [GO:0005634]	DNA binding transcription factor activity [GO:0003700];identical protein binding [GO:0042802];metal ion binding [GO:0046872];metal ion binding [GO:0046872];nucleic acid binding [GO:0003676];RNA polymerase II proximal promoter sequence-specific DNA binding [GO:0000978];transcription regulatory region DNA binding [GO:0044212];transcriptional repressor activity, RNA polymerase II proximal promoter s…		Coiled coil;Complete proteome;Cytoplasm;DNA-binding;Isopeptide bond;Metal-binding;Nucleus;Proteomics identification;Reference proteome;Repeat;Repressor;Transcription;Transcription regulation;Ubl conjugation;Zinc;Zinc-finger	Krueppel C2H2-type zinc-finger protein family	Q9WVS6		3	3	3	8.1	8.1	8.1	10.536	11	0.112931	0.144273	0.770123	1.60302
Q9DC69;A0A0R3P9C8	Q9DC69;A0A0R3P9C8	NADH dehydrogenase [ubiquinone] 1 alpha subcomplex subunit 9, mitochondrial	Ndufa9	22.8877	22.9293	23.0889	22.9709	21.2188	20.6106	circadian rhythm [GO:0007623];mitochondrial respiratory chain complex I assembly [GO:0032981];response to glucose [GO:0009749];ubiquinone-6 biosynthetic process [GO:1901006]	mitochondrial inner membrane [GO:0005743];mitochondrial matrix [GO:0005759];mitochondrial membrane [GO:0031966];mitochondrial respiratory chain complex I [GO:0005747];mitochondrial respiratory chain complex I [GO:0005747];mitochondrion [GO:0005739];nucleoplasm [GO:0005654]	NADH dehydrogenase activity [GO:0003954]	Alzheimer's disease;Huntington's disease;Oxidative phosphorylation;Parkinson's disease	Acetylation;Complete proteome;Direct protein sequencing;Electron transport;FAD;Flavoprotein;Mitochondrion;Proteomics identification;Reference proteome;Respiratory chain;Transit peptide;Transport	Complex I NDUFA9 subunit family			3	3	3	11.4	11.4	11.4	4.0855	5	0.12626	0.127606	-1.3685	-1.6891
A0A0R4IZW9;Q9DCT5	A0A0R4IZW9;Q9DCT5	Stromal cell-derived factor 2	Sdf2	19.9498	20.2876	20.2841	21.1795	20.9	19.4996	ER-associated misfolded protein catabolic process [GO:0071712]	endoplasmic reticulum membrane [GO:0005789];extracellular region [GO:0005576];membrane [GO:0016020]	dolichyl-phosphate-mannose-protein mannosyltransferase activity [GO:0004169]		Complete proteome;Proteomics identification;Reference proteome;Repeat;Secreted;Signal				2	2	2	14.2	14.2	14.2	95.777	6	0.543529	0.692139	0.352521	0.558116
Q921D4;A0A0R4IZX3	Q921D4;A0A0R4IZX3	Mediator of RNA polymerase II transcription subunit 6	Med6	21.5653	20.0721	20.0687	20.8586	20.6474	20.6529	positive regulation of transcription by RNA polymerase II [GO:0045944];regulation of transcription by RNA polymerase II [GO:0006357];RNA polymerase II transcriptional preinitiation complex assembly [GO:0051123];stem cell population maintenance [GO:0019827];transcription, DNA-templated [GO:0006351]	core mediator complex [GO:0070847];mediator complex [GO:0016592];mediator complex [GO:0016592];nucleoplasm [GO:0005654];nucleus [GO:0005634];ubiquitin ligase complex [GO:0000151]	DNA binding [GO:0003677];RNA polymerase II transcription coactivator activity involved in preinitiation complex assembly [GO:0001128];RNA polymerase II transcription cofactor activity [GO:0001104];transcription coactivator activity [GO:0003713];transcription factor binding [GO:0008134];ubiquitin protein ligase activity [GO:0061630]		Acetylation;Activator;Complete proteome;Isopeptide bond;Nucleus;Proteomics identification;Reference proteome;Transcription;Transcription regulation;Ubl conjugation	Mediator complex subunit 6 family			2	2	2	8.5	8.5	8.5	2.0613	5	0.77907	0.895071	0.150974	0.250319
A0A0R4IZY9;Q91XI1;Q91XI1-2	A0A0R4IZY9;Q91XI1;Q91XI1-2	tRNA-dihydrouridine(47) synthase [NAD(P)(+)]-like	Dus3l	21.5142	21.2885	21.2843	25.8827	25.833	26.2398			flavin adenine dinucleotide binding [GO:0050660];metal ion binding [GO:0046872];tRNA dihydrouridine synthase activity [GO:0017150]		Alternative splicing;Complete proteome;Flavoprotein;FMN;Isopeptide bond;Metal-binding;Oxidoreductase;Phosphoprotein;Proteomics identification;Reference proteome;Repeat;tRNA processing;Ubl conjugation;Zinc;Zinc-finger	Dus family, Dus3 subfamily		RNA-binding	29	29	29	58.2	58.2	58.2	313.88	215	6.41853e-06	0	4.62286	18.5709
Q6ZQ03;A0A0R4IZZ6;Q6ZQ03-2;Q6ZQ03-3	Q6ZQ03;A0A0R4IZZ6;Q6ZQ03-2;Q6ZQ03-3	Formin-binding protein 4	Fnbp4	21.6946	20.7222	20.7184	20.6043	20.6285	20.5389		nuclear speck [GO:0016607]			Acetylation;Alternative splicing;Coiled coil;Complete proteome;Isopeptide bond;Phosphoprotein;Proteomics identification;Reference proteome;Repeat;Ubl conjugation		O43426		6	6	6	8.7	8.7	8.7	23.849	27	0.235568	0.309042	-0.454499	-1.06722
P70288;A0A0R4J008;Q8BQ10	P70288;A0A0R4J008;Q8BQ10	Histone deacetylase 2	Hdac2	25.626	25.9353	24.3541	25.3832	25.2725	23.6155	behavioral response to ethanol [GO:0048149];cardiac muscle cell development [GO:0055013];cardiac muscle hypertrophy [GO:0003300];cellular response to dopamine [GO:1903351];cellular response to heat [GO:0034605];cellular response to hydrogen peroxide [GO:0070301];cellular response to retinoic acid [GO:0071300];cellular response to transforming growth factor beta stimulus [GO:0071560];cellular resp…	cytoplasm [GO:0005737];ESC/E(Z) complex [GO:0035098];heterochromatin [GO:0000792];histone deacetylase complex [GO:0000118];nuclear chromatin [GO:0000790];nucleoplasm [GO:0005654];nucleus [GO:0005634];NuRD complex [GO:0016581];replication fork [GO:0005657];RNA polymerase II transcription repressor complex [GO:0090571];Sin3 complex [GO:0016580];transcription factor complex [GO:0005667];transcriptio…	chromatin binding [GO:0003682];chromatin DNA binding [GO:0031490];deacetylase activity [GO:0019213];DNA binding transcription factor activity [GO:0003700];enzyme binding [GO:0019899];heat shock protein binding [GO:0031072];histone deacetylase activity (H4-K16 specific) [GO:0034739];histone deacetylase activity [GO:0004407];histone deacetylase activity [GO:0004407];histone deacetylase binding [GO:…	Cell cycle;Chronic myeloid leukemia;Huntington's disease;Notch signaling pathway;Pathways in cancer	Acetylation;Biological rhythms;Chromatin regulator;Coiled coil;Complete proteome;Cytoplasm;Hydrolase;Isopeptide bond;Metal-binding;Nucleus;Phosphoprotein;Proteomics identification;Reference proteome;Repressor;S-nitrosylation;Transcription;Transcription regulation;Ubl conjugation	Histone deacetylase family, HD type 1 subfamily;Histone deacetylase family, HD Type 1 subfamily	E9QAG8;P11103;Q3TKT4;Q60520;Q62233;Q6ZQ88;Q8C796;Q9R190		14	14	8	44.3	44.3	32	115.4	141	0.504828	0.615648	-0.5481	-0.645642
P08553;A0A0R4J036;D3YZ35	P08553;A0A0R4J036;D3YZ35	Neurofilament medium polypeptide	Nefm	25.8119	25.6588	25.9482	25.0528	25.1287	25.1184	axo-dendritic transport [GO:0008088];axon development [GO:0061564];axon development [GO:0061564];intermediate filament bundle assembly [GO:0045110];intermediate filament cytoskeleton organization [GO:0045104];microtubule cytoskeleton organization [GO:0000226];neurofilament cytoskeleton organization [GO:0060052];regulation of axon diameter [GO:0031133]	axon [GO:0030424];myelin sheath [GO:0043209];neurofibrillary tangle [GO:0097418];neurofilament [GO:0005883];neurofilament [GO:0005883];neuromuscular junction [GO:0031594];neuron projection [GO:0043005];postsynaptic density [GO:0014069]	structural molecule activity [GO:0005198]	Amyotrophic lateral sclerosis (ALS)	Acetylation;Coiled coil;Complete proteome;Direct protein sequencing;Glycoprotein;Intermediate filament;Methylation;Phosphoprotein;Proteomics identification;Reference proteome	Intermediate filament family			9	7	7	9.3	7.9	7.9	25.473	44	0.00124704	0.015441	-0.706327	-3.77888
P53569;A0A0R4J046;P53569-2	P53569;A0A0R4J046;P53569-2	CCAAT/enhancer-binding protein zeta	Cebpz	23.9012	24.2267	23.9246	23.7291	23.9549	23.7511	positive regulation of transcription by RNA polymerase II [GO:0045944]	nucleus [GO:0005634]	RNA polymerase II proximal promoter sequence-specific DNA binding [GO:0000978];transcriptional activator activity, RNA polymerase II proximal promoter sequence-specific DNA binding [GO:0001077]		Activator;Alternative splicing;Complete proteome;Nucleus;Phosphoprotein;Proteomics identification;Reference proteome;Transcription;Transcription regulation	CBF/MAK21 family			19	19	19	21.8	21.8	21.8	89.198	73	0.180693	0.406391	-0.2058	-0.906246
Q8BIH0;A0A0R4J060;J3QNK5;Q8BIH0-2;Q8BIH0-3	Q8BIH0;A0A0R4J060;J3QNK5;Q8BIH0-2	Histone deacetylase complex subunit SAP130	Sap130	21.3356	19.6138	19.6107	23.5571	20.0919	23.3224	negative regulation of transcription by RNA polymerase II [GO:0000122];negative regulation of transcription by RNA polymerase II [GO:0000122];regulation of gene expression [GO:0010468];regulation of transcription, DNA-templated [GO:0006355];transcription, DNA-templated [GO:0006351]	nuclear speck [GO:0016607];Sin3-type complex [GO:0070822]			Acetylation;Alternative splicing;Complete proteome;Isopeptide bond;Methylation;Nucleus;Phosphoprotein;Proteomics identification;Reference proteome;Repressor;Transcription;Transcription regulation;Ubl conjugation	SAP130 family			11	11	11	13.2	13.2	13.2	26.274	39	0.16431	0.148903	2.13707	1.57493
Q8BMP6;A0A0R4J079	Q8BMP6;A0A0R4J079	Golgi resident protein GCP60	Acbd3	21.0354	20.7644	21.1166	20.5852	19.8768	21.4631	steroid biosynthetic process [GO:0006694]	Golgi apparatus [GO:0005794];Golgi membrane [GO:0000139];Golgi membrane [GO:0000139];mitochondrion [GO:0005739]	fatty-acyl-CoA binding [GO:0000062];protein kinase A regulatory subunit binding [GO:0034237]		Acetylation;Coiled coil;Complete proteome;Golgi apparatus;Lipid biosynthesis;Lipid metabolism;Membrane;Mitochondrion;Phosphoprotein;Proteomics identification;Reference proteome;Steroid biosynthesis				3	3	3	9.3	9.3	9.3	28.579	5	0.521635	0.672511	-0.330433	-0.578681
O88291;A0A0R4J098;D3YXQ7;O88291-2	O88291;A0A0R4J098	DBIRD complex subunit ZNF326	Znf326	24.2173	24.5089	24.4656	23.5308	22.5726	22.7102	mRNA processing [GO:0006397];positive regulation of transcription, DNA-templated [GO:0045893];regulation of DNA-templated transcription, elongation [GO:0032784];regulation of DNA-templated transcription, elongation [GO:0032784];regulation of RNA splicing [GO:0043484];regulation of RNA splicing [GO:0043484];RNA splicing [GO:0008380];transcription, DNA-templated [GO:0006351]	DBIRD complex [GO:0044609];intracellular membrane-bounded organelle [GO:0043231];nuclear matrix [GO:0016363];nucleoplasm [GO:0005654];nucleus [GO:0005634];nucleus [GO:0005634];spliceosomal complex [GO:0005681]	DNA binding [GO:0003677];RNA polymerase II core binding [GO:0000993];zinc ion binding [GO:0008270]		Acetylation;Activator;Alternative splicing;Coiled coil;Complete proteome;DNA-binding;Isopeptide bond;Metal-binding;Methylation;mRNA processing;mRNA splicing;Nucleus;Phosphoprotein;Proteomics identification;Reference proteome;Repeat;Transcription;Transcription regulation;Ubl conjugation;Zinc;Zinc-finger	AKAP95 family			10	10	10	23.3	23.3	23.3	35.836	36	0.00952832	0.0188413	-1.45941	-3.53709
Q3UY34;A0A0R4J099;H3BLG8	Q3UY34;A0A0R4J099	Uncharacterized protein C12orf43 homolog		21.5256	20.6507	20.7606	20.045	21.0911	21.6051					Coiled coil;Complete proteome;Phosphoprotein;Proteomics identification;Reference proteome				4	4	4	31.2	31.2	31.2	15.916	12	0.908932	0.957566	-0.0651836	-0.102624
Q9Z2D7;A0A0R4J0A8;A0A0N4SV30;Q3TU27;A0A0N4SWA0	Q9Z2D7;A0A0R4J0A8;A0A0N4SV30;Q3TU27;A0A0N4SWA0	Methyl-CpG-binding domain protein 4	Mbd4	21.5723	21.5726	20.6469	19.8284	20.5258	20.7983	base-excision repair [GO:0006284];cellular response to DNA damage stimulus [GO:0006974];DNA methylation [GO:0006306];DNA repair [GO:0006281];DNA repair [GO:0006281];intrinsic apoptotic signaling pathway in response to DNA damage [GO:0008630];mitotic G2 DNA damage checkpoint [GO:0007095];response to radiation [GO:0009314]	chromatin [GO:0000785];cytoplasm [GO:0005737];nuclear speck [GO:0016607];nuclear speck [GO:0016607];nucleus [GO:0005634];nucleus [GO:0005634]	DNA binding [GO:0003677];pyrimidine-specific mismatch base pair DNA N-glycosylase activity [GO:0008263]	Base excision repair	3D-structure;Complete proteome;DNA damage;DNA repair;DNA-binding;Hydrolase;Nucleus;Phosphoprotein;Proteomics identification;Reference proteome				4	4	4	11.6	11.6	11.6	8.766	10	0.1058	0.128714	-0.87977	-1.68349
Q05512-3;A0A0R4J227;A0A0R4J0B1;Q05512-4;E9Q9N6;E9PYX3;F7A3Q3;F6UY70;E9Q2J6;E9Q8H5;E9Q2G8;E9PZ55;F6Z4Q6	Q05512-3;A0A0R4J227;A0A0R4J0B1;Q05512-4;E9Q9N6;E9PYX3	Serine/threonine-protein kinase MARK2	Mark2	23.8686	24.0732	23.6446	26.739	26.8082	26.4026	establishment of cell polarity [GO:0030010];establishment or maintenance of epithelial cell apical/basal polarity [GO:0045197];intracellular signal transduction [GO:0035556];microtubule cytoskeleton organization [GO:0000226];neuron migration [GO:0001764];positive regulation of neuron projection development [GO:0010976];protein autophosphorylation [GO:0046777];protein phosphorylation [GO:0006468];…	actin filament [GO:0005884];basal cortex [GO:0045180];lateral plasma membrane [GO:0016328];membrane [GO:0016020];microtubule bundle [GO:0097427];nucleoplasm [GO:0005654];nucleus [GO:0005634];plasma membrane [GO:0005886]	ATP binding [GO:0005524];cadherin binding [GO:0045296];lipid binding [GO:0008289];magnesium ion binding [GO:0000287];protein serine/threonine kinase activity [GO:0004674];protein serine/threonine kinase activity [GO:0004674];tau-protein kinase activity [GO:0050321]		Alternative splicing;ATP-binding;Cell membrane;Complete proteome;Cytoplasm;Cytoskeleton;Developmental protein;Differentiation;Kinase;Lipid-binding;Magnesium;Membrane;Metal-binding;Nucleotide-binding;Phosphoprotein;Proteomics identification;Reference proteome;Serine/threonine-protein kinase;Transferase;Wnt signaling pathway	Protein kinase superfamily;Protein kinase superfamily, CAMK Ser/Thr protein kinase family, SNF1 subfamily			40	40	2	56.4	56.4	4.4	323.31	337	9.30127e-05	0.00432877	2.78784	10.0976
Q99KK2;A0A0R4J0B4;Q99KK2-2;A0A0N4SW65;A0A0N4SWC3	Q99KK2;A0A0R4J0B4	N-acylneuraminate cytidylyltransferase	Cmas	21.0365	21.7143	21.5683	22.6982	22.6375	22.4142	CMP-N-acetylneuraminate biosynthetic process [GO:0006055];N-acetylneuraminate metabolic process [GO:0006054]	nucleus [GO:0005634]	N-acylneuraminate cytidylyltransferase activity [GO:0008781]	Amino sugar and nucleotide sugar metabolism	3D-structure;Acetylation;Alternative splicing;Complete proteome;Methylation;Nucleotidyltransferase;Nucleus;Proteomics identification;Reference proteome;Transferase	CMP-NeuNAc synthase family			10	10	10	24.3	24.3	24.3	34.697	58	0.006882	0.018804	1.14361	3.53704
Q99PT3;A0A0R4J0C7	Q99PT3;A0A0R4J0C7	INO80 complex subunit B	Ino80b	21.7776	20.9094	21.7099	21.051	19.4193	21.5474	chromatin remodeling [GO:0006338];chromatin remodeling [GO:0006338];DNA recombination [GO:0006310];DNA repair [GO:0006281];regulation of transcription, DNA-templated [GO:0006355];transcription, DNA-templated [GO:0006351]	Ino80 complex [GO:0031011];nucleolus [GO:0005730];nucleus [GO:0005634]	metal ion binding [GO:0046872]		Coiled coil;Complete proteome;DNA damage;DNA recombination;DNA repair;Metal-binding;Nucleus;Phosphoprotein;Proteomics identification;Reference proteome;Transcription;Transcription regulation;Zinc;Zinc-finger				4	4	4	15.5	15.5	15.5	11.934	21	0.320937	0.354445	-0.79307	-0.990521
Q7TMF2;A0A0R4J0C8;A0A1B0GSW4;A0A1B0GRC5	Q7TMF2;A0A0R4J0C8	3-5 exoribonuclease 1	Eri1	24.6856	26.1974	26.041	30.9004	30.9747	30.7776	DNA metabolic process [GO:0006259];gene silencing by RNA [GO:0031047];rRNA 3'-end processing [GO:0031125]	cytoplasm [GO:0005737];histone pre-mRNA 3'end processing complex [GO:0071204];nucleolus [GO:0005730];nucleus [GO:0005634]	3'-5' exonuclease activity [GO:0008408];histone pre-mRNA stem-loop binding [GO:0071207];metal ion binding [GO:0046872];nucleic acid binding [GO:0003676];nucleic acid binding [GO:0003676];ribosome binding [GO:0043022];rRNA binding [GO:0019843]		Complete proteome;Cytoplasm;Exonuclease;Hydrolase;Magnesium;Metal-binding;Nuclease;Nucleus;Phosphoprotein;Proteomics identification;Reference proteome;RNA-binding;RNA-mediated gene silencing;rRNA processing		Q8VC85;Q9EPU0		18	18	17	50.7	50.7	48.1	146.3	372	0.000410118	0.00295327	5.24289	8.98663
Q3TDQ1;A0A0R4J0D3	Q3TDQ1;A0A0R4J0D3	Dolichyl-diphosphooligosaccharide--protein glycosyltransferase subunit STT3B	Stt3b	21.6505	21.6566	20.9055	22.9883	22.9367	22.58	co-translational protein modification [GO:0043686];glycoprotein catabolic process [GO:0006516];post-translational protein modification [GO:0043687];protein N-linked glycosylation via asparagine [GO:0018279];response to unfolded protein [GO:0006986];ubiquitin-dependent ERAD pathway [GO:0030433]	endoplasmic reticulum [GO:0005783];integral component of membrane [GO:0016021];oligosaccharyltransferase complex [GO:0008250]	dolichyl-diphosphooligosaccharide-protein glycotransferase activity [GO:0004579];metal ion binding [GO:0046872]	N-Glycan biosynthesis;Protein processing in endoplasmic reticulum;Various types of N-glycan biosynthesis	Acetylation;Complete proteome;Direct protein sequencing;Endoplasmic reticulum;Glycoprotein;Glycosyltransferase;Magnesium;Membrane;Metal-binding;Phosphoprotein;Polymorphism;Proteomics identification;Reference proteome;Transferase;Transmembrane;Transmembrane helix	STT3 family			8	8	8	11.7	11.7	11.7	65.707	45	0.00697597	0.0156095	1.4308	3.76057
A0A0R4J0E4;Q7TQK1;Q7TQK1-2	A0A0R4J0E4;Q7TQK1;Q7TQK1-2	Integrator complex subunit 7	Ints7	22.6431	21.958	21.6523	20.4818	20.5679	21.8495	cellular response to ionizing radiation [GO:0071479];DNA damage checkpoint [GO:0000077];snRNA 3'-end processing [GO:0034472];snRNA processing [GO:0016180]	chromosome [GO:0005694];cytoplasm [GO:0005737];integrator complex [GO:0032039];nuclear body [GO:0016604];nucleus [GO:0005634]			Alternative splicing;Chromosome;Complete proteome;Cytoplasm;DNA damage;Nucleus;Phosphoprotein;Proteomics identification;Reference proteome	Integrator subunit 7 family			7	7	7	10	10	10	22.139	17	0.102752	0.113404	-1.11805	-1.77341
Q75NR7;A0A0R4J0J3;Q75NR7-2	Q75NR7;A0A0R4J0J3;Q75NR7-2	ATP-dependent DNA helicase Q4	Recql4	20.5469	21.6855	21.9535	25.2682	25.4036	24.1082	base-excision repair [GO:0006284];DNA duplex unwinding [GO:0032508];DNA recombination [GO:0006310];DNA replication [GO:0006260];DNA strand renaturation [GO:0000733];double-strand break repair via homologous recombination [GO:0000724];negative regulation of sister chromatid cohesion [GO:0045875];pigmentation [GO:0043473];positive regulation of cell proliferation [GO:0008284];skeletal system develo…	chromosome [GO:0005694];chromosome, telomeric region [GO:0000781];cytoplasm [GO:0005737];nucleus [GO:0005634]	annealing helicase activity [GO:0036310];ATP binding [GO:0005524];ATP binding [GO:0005524];ATP-dependent 3'-5' DNA helicase activity [GO:0043140];ATP-dependent helicase activity [GO:0008026];bubble DNA binding [GO:0000405];DNA binding [GO:0003677];four-way junction helicase activity [GO:0009378];nucleic acid binding [GO:0003676];oxidized purine DNA binding [GO:0032357];telomeric D-loop binding [G…		Alternative splicing;ATP-binding;Coiled coil;Complete proteome;Cytoplasm;Helicase;Hydrolase;Metal-binding;Nucleotide-binding;Nucleus;Phosphoprotein;Proteomics identification;Reference proteome;Zinc;Zinc-finger	Helicase family, RecQ subfamily			25	25	25	33.6	33.6	33.6	319.08	183	0.00405902	0.00842718	3.53137	5.07563
Q8K114;A0A0R4J0J5;Q8K114-2	Q8K114;A0A0R4J0J5;Q8K114-2	Integrator complex subunit 9	Ints9	20.81	20.6573	21.6811	19.3679	20.4544	21.5763	snRNA processing [GO:0016180]	cytosol [GO:0005829];integrator complex [GO:0032039];nucleoplasm [GO:0005654];nucleus [GO:0005634]			Alternative splicing;Complete proteome;Isopeptide bond;Nucleus;Proteomics identification;Reference proteome;Ubl conjugation	Metallo-beta-lactamase superfamily, RNA-metabolizing metallo-beta-lactamase-like family, INTS9 subfamily			7	7	7	16.3	16.3	16.3	24.664	20	0.459148	0.552332	-0.5833	-0.717601
A2AGT5;Z4YL78;A0A0R4J0K2;K3W4R5;A2AGT5-2;A2AGT5-3	A2AGT5;Z4YL78;A0A0R4J0K2;K3W4R5;A2AGT5-2;A2AGT5-3	Cytoskeleton-associated protein 5	Ckap5	22.48	24.7681	22.5583	22.9014	21.3748	20.5456	cell division [GO:0051301];centrosome cycle [GO:0007098];centrosome cycle [GO:0007098];centrosome duplication [GO:0051298];establishment or maintenance of microtubule cytoskeleton polarity [GO:0030951];microtubule polymerization [GO:0046785];RNA transport [GO:0050658];spindle organization [GO:0007051]	centrosome [GO:0005813];condensed chromosome kinetochore [GO:0000777];cytoplasm [GO:0005737];gamma-tubulin complex [GO:0000930];kinetochore [GO:0000776];microtubule plus-end [GO:0035371];nucleolus [GO:0005730];plasma membrane [GO:0005886];spindle pole [GO:0000922]	cadherin binding [GO:0045296];microtubule binding [GO:0008017];microtubule plus-end binding [GO:0051010];ribonucleoprotein complex binding [GO:0043021]		Acetylation;Alternative splicing;Cell cycle;Cell division;Centromere;Chromosome;Complete proteome;Cytoplasm;Cytoskeleton;Kinetochore;Mitosis;Phosphoprotein;Proteomics identification;Reference proteome;Repeat	TOG/XMAP215 family			19	19	19	11.7	11.7	11.7	35.82	44	0.178335	0.170482	-1.66156	-1.48478
Q8BJZ4;A0A0R4J0L6;A0A0N4SV23	Q8BJZ4;A0A0R4J0L6	28S ribosomal protein S35, mitochondrial	Mrps35	28.7907	28.515	28.3345	26.6874	26.8782	27.0605		mitochondrial small ribosomal subunit [GO:0005763];mitochondrion [GO:0005739]	structural constituent of ribosome [GO:0003735]		Complete proteome;Mitochondrion;Proteomics identification;Reference proteome;Ribonucleoprotein;Ribosomal protein;Transit peptide	Mitochondrion-specific ribosomal protein mS35 family			10	10	10	40	40	40	60.363	63	0.0006124	0.00569231	-1.67137	-6.16996
Q9Z0R0;A0A0R4J0P2	Q9Z0R0;A0A0R4J0P2	Serine/threonine-protein kinase haspin	Gsg2	21.3004	23.1273	20.6536	20.5243	23.2717	23.0216	histone H3-T3 phosphorylation involved in chromosome passenger complex localization to kinetochore [GO:2000751];histone H3-T3 phosphorylation involved in chromosome passenger complex localization to kinetochore [GO:2000751];intracellular signal transduction [GO:0035556];mitotic sister chromatid cohesion [GO:0007064];negative regulation of G1/S transition of mitotic cell cycle [GO:2000134];protein…	centrosome [GO:0005813];chromosome [GO:0005694];cytoplasm [GO:0005737];nucleus [GO:0005634];spindle [GO:0005819]	ATP binding [GO:0005524];DNA binding [GO:0003677];histone kinase activity (H3-T3 specific) [GO:0072354];protein kinase activity [GO:0004672];protein serine/threonine kinase activity [GO:0004674]		ATP-binding;Cell cycle;Chromatin regulator;Chromosome;Complete proteome;Cytoplasm;Cytoskeleton;Kinase;Magnesium;Nucleotide-binding;Nucleus;Phosphoprotein;Proteomics identification;Reference proteome;Serine/threonine-protein kinase;Transferase	Protein kinase superfamily, Ser/Thr protein kinase family, Haspin subfamily			11	11	11	21.5	21.5	21.5	71.903	47	0.64066	0.760948	0.57877	0.463751
Q8VDG3;A0A0R4J0P6	Q8VDG3;A0A0R4J0P6	Poly(A)-specific ribonuclease PARN	Parn	24.2656	25.2913	24.5469	23.8544	24.0632	24.1815	mRNA catabolic process [GO:0006402];ncRNA deadenylation [GO:0110008];ncRNA deadenylation [GO:0110008];nuclear-transcribed mRNA catabolic process, nonsense-mediated decay [GO:0000184];nuclear-transcribed mRNA poly(A) tail shortening [GO:0000289];positive regulation of telomerase activity [GO:0051973];positive regulation of telomere maintenance via telomerase [GO:0032212];regulation of telomerase R…	cytoplasm [GO:0005737];nucleolus [GO:0005730];nucleus [GO:0005634]	cation binding [GO:0043169];metal ion binding [GO:0046872];metal ion binding [GO:0046872];poly(A)-specific ribonuclease activity [GO:0004535];protein kinase binding [GO:0019901];RNA binding [GO:0003723]	RNA degradation	3D-structure;Acetylation;Coiled coil;Complete proteome;Cytoplasm;Exonuclease;Hydrolase;Magnesium;Metal-binding;Nonsense-mediated mRNA decay;Nuclease;Nucleus;Phosphoprotein;Proteomics identification;Reference proteome;RNA-binding	CAF1 family		RNA-binding	6	6	6	10.3	10.3	10.3	12.47	17	0.105484	0.146417	-0.668213	-1.58886
P21619;A0A0R4J0Q5;P21619-2	P21619;A0A0R4J0Q5;P21619-2	Lamin-B2	Lmnb2	25.1445	25.6753	25.0236	24.3582	24.2593	24.4112		lamin filament [GO:0005638];nuclear envelope [GO:0005635];nuclear inner membrane [GO:0005637];nuclear membrane [GO:0031965];nucleus [GO:0005634]	structural molecule activity [GO:0005198]		Acetylation;Alternative splicing;Coiled coil;Complete proteome;Direct protein sequencing;Intermediate filament;Isopeptide bond;Lipoprotein;Membrane;Methylation;Nucleus;Phosphoprotein;Prenylation;Proteomics identification;Reference proteome;Ubl conjugation	Intermediate filament family			15	12	12	27.7	24	24	24.19	49	0.0102149	0.0274528	-0.938259	-3.07583
Q3U1G5;A0A0R4J0R3	Q3U1G5;A0A0R4J0R3	Interferon-stimulated 20 kDa exonuclease-like 2	Isg20l2	21.3411	21.8503	23.1181	25.9427	25.7358	24.8029	ribosome biogenesis [GO:0042254]	nucleolus [GO:0005730]	3'-5'-exoribonuclease activity [GO:0000175];nucleic acid binding [GO:0003676]		Complete proteome;Exonuclease;Hydrolase;Nuclease;Nucleus;Proteomics identification;Reference proteome;Ribosome biogenesis				18	18	18	43.8	43.8	43.8	87.004	96	0.00589619	0.00977654	3.3906	4.61888
Q91W92;A0A0R4J0S1	Q91W92;A0A0R4J0S1	Cdc42 effector protein 1	Cdc42ep1	22.3553	21.4014	23.1221	20.41	21.5162	21.2915	positive regulation of actin filament polymerization [GO:0030838];positive regulation of pseudopodium assembly [GO:0031274];positive regulation of pseudopodium assembly [GO:0031274];regulation of cell shape [GO:0008360];Rho protein signal transduction [GO:0007266]	cell-cell adherens junction [GO:0005913];cytoplasm [GO:0005737];cytoskeleton [GO:0005856];endomembrane system [GO:0012505];plasma membrane [GO:0005886]	cadherin binding involved in cell-cell adhesion [GO:0098641];GTPase activator activity [GO:0005096];GTP-Rho binding [GO:0017049]		Cell shape;Complete proteome;Cytoplasm;Cytoskeleton;Membrane;Methylation;Phosphoprotein;Proteomics identification;Reference proteome;Repeat	BORG/CEP family			6	6	6	19.8	19.8	19.8	10.738	9	0.112312	0.117757	-1.22035	-1.73991
P28659;P28659-4;A0A0R4J0T5;P28659-2;P28659-3;Q9Z0H4;Q9Z0H4-9;Q9Z0H4-6;A0A0R4J2B0;V9GX43;S4R2U7;S4R1S7;E9QA47;Q9Z0H4-11;Q9Z0H4-7;Q9Z0H4-5;Q9Z0H4-4;Q9Z0H4-8;Q9Z0H4-2;S4R2J2;S4R2L5;A3KGT0;S4R2S7	P28659;P28659-4;A0A0R4J0T5;P28659-2;P28659-3	CUGBP Elav-like family member 1	Celf1	23.6288	23.7773	23.6912	29.5358	29.4238	29.5397	mRNA splice site selection [GO:0006376];positive regulation of multicellular organism growth [GO:0040018];regulation of RNA splicing [GO:0043484];spermatid development [GO:0007286]	cytoplasm [GO:0005737];nucleoplasm [GO:0005654];nucleus [GO:0005634]	BRE binding [GO:0042835];pre-mRNA binding [GO:0036002];RNA binding [GO:0003723];RNA binding [GO:0003723];translation initiation factor binding [GO:0031369]		Acetylation;Activator;Alternative splicing;Coiled coil;Complete proteome;Cytoplasm;Direct protein sequencing;Isopeptide bond;mRNA processing;mRNA splicing;Nucleus;Phosphoprotein;Proteomics identification;Reference proteome;Repeat;Repressor;RNA-binding;Ubl conjugation	CELF/BRUNOL family			12	12	12	34.6	34.6	34.6	94.193	138	5.75061e-08	0	5.80068	36.8522
A2RSY6;A0A0R4J0U8;A2RSY6-2;A2RSY6-3;A0A087WQ23;A2RSY6-4	A2RSY6;A0A0R4J0U8;A2RSY6-2	TRMT1-like protein	Trmt1l	24.7711	25.4227	25.5387	27.6774	27.5077	27.3934	adult behavior [GO:0030534];adult locomotory behavior [GO:0008344]		metal ion binding [GO:0046872];RNA binding [GO:0003723];tRNA (guanine-N2-)-methyltransferase activity [GO:0004809];tRNA (guanine-N2-)-methyltransferase activity [GO:0004809];tRNA binding [GO:0000049]		Alternative splicing;Behavior;Complete proteome;Isopeptide bond;Metal-binding;Methyltransferase;Phosphoprotein;Proteomics identification;Reference proteome;RNA-binding;S-adenosyl-L-methionine;Transferase;tRNA processing;tRNA-binding;Ubl conjugation;Zinc;Zinc-finger	Class I-like SAM-binding methyltransferase superfamily, Trm1 family			43	43	43	70.2	70.2	70.2	323.31	481	0.000833436	0.00516981	2.28198	6.46935
P08775;A0A0R4J0V5	P08775;A0A0R4J0V5	DNA-directed RNA polymerase II subunit RPB1	Polr2a	25.0908	25.3546	25.4363	24.0589	24.0704	23.9701	cellular response to oxygen levels [GO:0071453];DNA-templated transcription, termination [GO:0006353];positive regulation of RNA splicing [GO:0033120];response to organic cyclic compound [GO:0014070];transcription by RNA polymerase II [GO:0006366];transcription by RNA polymerase II [GO:0006366]	cytoplasm [GO:0005737];DNA-directed RNA polymerase II, core complex [GO:0005665];DNA-directed RNA polymerase II, core complex [GO:0005665];nuclear euchromatin [GO:0005719];nuclear euchromatin [GO:0005719];nucleoplasm [GO:0005654];nucleus [GO:0005634]	core promoter binding [GO:0001047];DNA binding [GO:0003677];DNA-directed 5'-3' RNA polymerase activity [GO:0003899];metal ion binding [GO:0046872];promoter-specific chromatin binding [GO:1990841];ubiquitin protein ligase binding [GO:0031625]	Huntington's disease;Purine metabolism;Pyrimidine metabolism;RNA polymerase	Acetylation;Coiled coil;Complete proteome;Cytoplasm;DNA-binding;DNA-directed RNA polymerase;Magnesium;Metal-binding;Methylation;Nucleotidyltransferase;Nucleus;Phosphoprotein;Proteomics identification;Reference proteome;Repeat;Transcription;Transferase;Ubl conjugation;Zinc	RNA polymerase beta' chain family	Q62093;Q6PDM2		43	43	43	24.5	24.5	24.5	154.86	202	0.000318638	0.00548148	-1.26078	-6.03368
P08003;A0A0R4J0Z1	P08003;A0A0R4J0Z1	Protein disulfide-isomerase A4	Pdia4	21.0175	20.8949	21.3972	21.3366	20.7127	20.7837	cell redox homeostasis [GO:0045454];chaperone-mediated protein folding [GO:0061077];protein folding [GO:0006457];response to endoplasmic reticulum stress [GO:0034976]	cell surface [GO:0009986];endoplasmic reticulum [GO:0005783];endoplasmic reticulum chaperone complex [GO:0034663];endoplasmic reticulum lumen [GO:0005788];extracellular space [GO:0005615];melanosome [GO:0042470]	peptide disulfide oxidoreductase activity [GO:0015037];protein disulfide isomerase activity [GO:0003756]	Protein processing in endoplasmic reticulum;Vibrio cholerae infection	3D-structure;Acetylation;Coiled coil;Complete proteome;Disulfide bond;Endoplasmic reticulum;Glycoprotein;Isomerase;Proteomics identification;Redox-active center;Reference proteome;Repeat;Signal	Protein disulfide isomerase family			7	7	7	14.7	14.7	14.7	12.728	8	0.557392	0.767936	-0.158866	-0.455866
A0A0R4J124;Q6P5E1;A0A0G2JG74;Q9Z0G2;A0A0G2JDY2	A0A0R4J124			21.1828	21.8639	20.891	21.479	21.4587	21.7552	cell differentiation [GO:0030154];intracellular signal transduction [GO:0035556];intracellular signal transduction [GO:0035556];muscle tissue development [GO:0060537];negative regulation of viral genome replication [GO:0045071];positive regulation of cell proliferation [GO:0008284];positive regulation of viral genome replication [GO:0045070];protein phosphorylation [GO:0006468];regulation of mRNA…	cytoplasm [GO:0005737];cytosol [GO:0005829];nucleolus [GO:0005730];nucleoplasm [GO:0005654];nucleus [GO:0005634]	ATP binding [GO:0005524];magnesium ion binding [GO:0000287];protein kinase activity [GO:0004672];protein serine/threonine kinase activity [GO:0004674]		ATP-binding;Coiled coil;Complete proteome;Developmental protein;Differentiation;Kinase;Myogenesis;Nucleotide-binding;Phosphoprotein;Proteomics identification;Reference proteome;Serine/threonine-protein kinase;Transferase	Protein kinase superfamily, CMGC Ser/Thr protein kinase family			28	1	1	47.4	4	4	64.81	13	0.453836	0.636471	0.2517	0.623463
Q3TKT4;A0A0R4J170;Q3TKT4-2;G3UX35;H3BJM2;A0A140LJK1;A0A140LIV3;A0A140LHZ8;H3BJI1;H3BLI4;A0A140LHE2;A0A140LJD7;A0A140LIQ9;Q9D007;A0A140LI14;H3BKJ3;A0A140LIM0;A0A140LID0;H3BK47;A0A140LHP6;A0A140LHF4;H3BKN5;E9Q9V7;A0A087WQY5;A0A087WP63;A0A087WNX7;A0A087WNL7;A0A087WQ44	Q3TKT4;A0A0R4J170;Q3TKT4-2;G3UX35	Transcription activator BRG1	Smarca4	23.6913	23.6162	24.0367	23.2028	23.2611	23.2703	aorta development [GO:0035904];aortic smooth muscle cell differentiation [GO:0035887];ATP-dependent chromatin remodeling [GO:0043044];ATP-dependent chromatin remodeling [GO:0043044];ATP-dependent chromatin remodeling [GO:0043044];blastocyst growth [GO:0001832];blastocyst hatching [GO:0001835];blood vessel development [GO:0001568];cell morphogenesis [GO:0000902];chromatin remodeling [GO:0006338];c…	Golgi apparatus [GO:0005794];heterochromatin [GO:0000792];nBAF complex [GO:0071565];npBAF complex [GO:0071564];npBAF complex [GO:0071564];nuclear body [GO:0016604];nuclear chromatin [GO:0000790];nuclear euchromatin [GO:0005719];nucleolus [GO:0005730];nucleoplasm [GO:0005654];nucleus [GO:0005634];perichromatin fibrils [GO:0005726];perinuclear region of cytoplasm [GO:0048471];SWI/SNF complex [GO:00…	androgen receptor binding [GO:0050681];ATP binding [GO:0005524];ATP binding [GO:0005524];ATPase activity [GO:0016887];ATPase activity [GO:0016887];chromatin binding [GO:0003682];DNA binding [GO:0003677];DNA polymerase binding [GO:0070182];DNA-dependent ATPase activity [GO:0008094];helicase activity [GO:0004386];histone binding [GO:0042393];lysine-acetylated histone binding [GO:0070577];p53 bindin…		Acetylation;Activator;Alternative splicing;ATP-binding;Bromodomain;Chromatin regulator;Coiled coil;Complete proteome;Helicase;Hydrolase;Isopeptide bond;Neurogenesis;Nucleotide-binding;Nucleus;Phosphoprotein;Proteomics identification;Reference proteome;Repressor;RNA-binding;Signal;Transcription;Transcription regulation;Ubl conjugation	SNF2/RAD54 helicase family	A2BH40;E9Q4N7;O09106;O70372;O88895;P06400;P11103;P13405;P70288;P97496;Q01320;Q01705;Q62908;Q6P1E1;Q6P9Z1;Q8VEK3;Q99N13		17	17	11	14.1	14.1	9.9	54.078	43	0.0149775	0.0539858	-0.536652	-2.32099
P23475;A0A0R4J187;E9Q0B8;E9Q163;E9Q4A4;E9PZD4	P23475;A0A0R4J187;E9Q0B8	X-ray repair cross-complementing protein 6	Xrcc6	23.3148	22.7895	23.1303	22.3085	22.6207	21.8792	activation of innate immune response [GO:0002218];brain development [GO:0007420];cellular hyperosmotic salinity response [GO:0071475];cellular response to DNA damage stimulus [GO:0006974];cellular response to gamma radiation [GO:0071480];cellular response to X-ray [GO:0071481];double-strand break repair [GO:0006302];double-strand break repair via classical nonhomologous end joining [GO:0097680];d…	cytoplasm [GO:0005737];cytoplasm [GO:0005737];Ku70:Ku80 complex [GO:0043564];Ku70:Ku80 complex [GO:0043564];nonhomologous end joining complex [GO:0070419];nuclear chromosome, telomeric region [GO:0000784];nucleolus [GO:0005730];nucleoplasm [GO:0005654];nucleus [GO:0005634];protein-DNA complex [GO:0032993];transcription factor complex [GO:0005667];transcription factor complex [GO:0005667]	5'-deoxyribose-5-phosphate lyase activity [GO:0051575];ATP binding [GO:0005524];ATP-dependent DNA helicase activity [GO:0004003];cyclin binding [GO:0030332];damaged DNA binding [GO:0003684];damaged DNA binding [GO:0003684];double-stranded DNA binding [GO:0003690];double-stranded telomeric DNA binding [GO:0003691];protein C-terminus binding [GO:0008022];protein-containing complex binding [GO:00448…	Non-homologous end-joining	Acetylation;Activator;ATP-binding;Chromosome;Complete proteome;DNA damage;DNA recombination;DNA repair;DNA-binding;Helicase;Hydrolase;Immunity;Innate immunity;Isopeptide bond;Lyase;Multifunctional enzyme;Nucleotide-binding;Nucleus;Phosphoprotein;Proteomics identification;Reference proteome;Transcription;Transcription regulation;Ubl conjugation	Ku70 family			10	10	10	22.4	22.4	22.4	203.16	33	0.0376807	0.0639274	-0.80872	-2.21969
Q3UWW6;A0A0R4J1A6;Q3TPC3;A0A1W2P6G0	Q3UWW6;A0A0R4J1A6	GAS2-like protein 3	Gas2l3	21.9595	21.9876	22.8637	22.8576	23.0473	20.1089	actin cytoskeleton organization [GO:0030036];microtubule cytoskeleton organization [GO:0000226]	actin cytoskeleton [GO:0015629];cytoplasm [GO:0005737];cytoskeleton [GO:0005856];microtubule [GO:0005874];microtubule cytoskeleton [GO:0015630]	actin binding [GO:0003779];microtubule binding [GO:0008017]		Actin-binding;Complete proteome;Cytoplasm;Cytoskeleton;Microtubule;Phosphoprotein;Proteomics identification;Reference proteome	GAS2 family			18	18	18	33.4	33.4	33.4	91.847	87	0.802621	0.899175	-0.265663	-0.242672
Q9QZ47;Q9QZ47-8;A2A6I8;A2A6J0;A0A0R4J1B1;A2A6J1;A2A6H6;Z4YKH8;Z4YKF8;Z4YKG3;Z4YKE7;Z4YKG8;Z4YJU0;Z4YNB2;J3QP61;Q9QZ47-12;Q9QZ47-10;Q9QZ47-6;Q9QZ47-5;Q9QZ47-4;Q9QZ47-3;Q9QZ47-2;Q9QZ47-11;F6RL36;A2A6I5;A2A6I3;A2A6I0;A0A0R4J1A8;Z4YKD9;A0A0R4J1B0;Q9QZ47-13;Q9QZ47-9;Q9QZ47-7;Q9QZ47-14;A2A6J2;O88346;E9PVN9;E9PZB4;E9Q0G9;E9QA86;E9Q688;J3QPC8;O88346-3;O88346-2	Q9QZ47;Q9QZ47-8;A2A6I8;A2A6J0;A0A0R4J1B1;A2A6J1;A2A6H6;Z4YKH8;Z4YKF8;Z4YKG3;Z4YKE7;Z4YKG8;Z4YJU0;Z4YNB2;J3QP61;Q9QZ47-12;Q9QZ47-10;Q9QZ47-6;Q9QZ47-5;Q9QZ47-4;Q9QZ47-3;Q9QZ47-2;Q9QZ47-11;F6RL36;A2A6I5;A2A6I3;A2A6I0;A0A0R4J1A8;Z4YKD9;A0A0R4J1B0;Q9QZ47-13;Q9QZ47-9;Q9QZ47-7;Q9QZ47-14;A2A6J2	Troponin T, fast skeletal muscle	Tnnt3	19.4422	20.2217	21.8594	22.9061	22.8815	26.115	negative regulation of muscle contraction [GO:0045932];regulation of ATPase activity [GO:0043462];regulation of muscle contraction [GO:0006937];regulation of striated muscle contraction [GO:0006942];regulation of striated muscle contraction [GO:0006942];skeletal muscle contraction [GO:0003009];slow-twitch skeletal muscle fiber contraction [GO:0031444];transition between fast and slow fiber [GO:00…	troponin complex [GO:0005861]	actin binding [GO:0003779];calcium-dependent ATPase activity [GO:0030899];calcium-dependent protein binding [GO:0048306];calcium-dependent protein binding [GO:0048306];tropomyosin binding [GO:0005523];tropomyosin binding [GO:0005523];troponin C binding [GO:0030172];troponin I binding [GO:0031013];troponin T binding [GO:0031014]		Acetylation;Alternative splicing;Coiled coil;Complete proteome;Muscle protein;Phosphoprotein;Proteomics identification;Reference proteome	Troponin T family			4	4	4	14.3	14.3	14.3	5.8974	7	0.0549412	0.0440253	3.45972	2.49165
A0A0R4J1E2;P57776-3;F6ZFU0;Q9CVV2;E9PUM6	A0A0R4J1E2;P57776-3;F6ZFU0	Elongation factor 1-delta	Eef1d	23.4825	21.193	23.3664	23.7087	24.5346	24.2539	cellular response to ionizing radiation [GO:0071479];cellular response to ionizing radiation [GO:0071479];mRNA transcription [GO:0009299];regulation of cell death [GO:0010941];regulation of transcription, DNA-templated [GO:0006355]	cytoplasm [GO:0005737];cytosol [GO:0005829];cytosol [GO:0005829];endoplasmic reticulum [GO:0005783];eukaryotic translation elongation factor 1 complex [GO:0005853];eukaryotic translation elongation factor 1 complex [GO:0005853];fibrillar center [GO:0001650];nucleus [GO:0005634]	activating transcription factor binding [GO:0033613];cadherin binding [GO:0045296];cadherin binding [GO:0045296];DNA binding [GO:0003677];heat shock protein binding [GO:0031072];translation elongation factor activity [GO:0003746];translation elongation factor activity [GO:0003746]		Acetylation;Alternative splicing;Coiled coil;Complete proteome;Direct protein sequencing;DNA-binding;Elongation factor;Nucleus;Phosphoprotein;Protein biosynthesis;Proteomics identification;Reference proteome;Transcription;Transcription regulation	EF-1-beta/EF-1-delta family			21	21	6	36.2	36.2	11.7	122.16	92	0.130753	0.128747	1.48508	1.6818
Q9QXS6-3;A0A0R4J1E3;Q9QXS6;Q9QXS6-2;F7CPL2	Q9QXS6-3;A0A0R4J1E3;Q9QXS6;Q9QXS6-2	Drebrin	Dbn1	24.3936	24.663	24.7519	23.4613	23.7059	21.0827	actin filament organization [GO:0007015];cell communication by chemical coupling [GO:0010643];cell communication by electrical coupling [GO:0010644];generation of neurons [GO:0048699];maintenance of protein location in cell [GO:0032507];neural precursor cell proliferation [GO:0061351]	actin cytoskeleton [GO:0015629];cell cortex [GO:0005938];cytoskeleton [GO:0005856];gap junction [GO:0005921];growth cone [GO:0030426];membrane [GO:0016020];plasma membrane [GO:0005886]	actin binding [GO:0003779];cadherin binding [GO:0045296];profilin binding [GO:0005522]		Acetylation;Actin-binding;Alternative splicing;Cell junction;Cell projection;Coiled coil;Complete proteome;Cytoplasm;Developmental protein;Differentiation;Direct protein sequencing;Neurogenesis;Phosphoprotein;Proteomics identification;Reference proteome				9	9	9	24.2	24.2	24.2	84.749	42	0.0930097	0.0874514	-1.85286	-1.96375
Q05BG1;E9QA19;A0A0R4J1K1;Q8BT14-3;Q8BT14;Q8BT14-2	Q05BG1;E9QA19;A0A0R4J1K1;Q8BT14-3;Q8BT14;Q8BT14-2	CCR4-NOT transcription complex subunit 4	Cnot4	19.5656	20.5294	21.9831	24.0542	24.2569	23.7727	nuclear-transcribed mRNA catabolic process, deadenylation-dependent decay [GO:0000288];protein autoubiquitination [GO:0051865];protein autoubiquitination [GO:0051865];regulation of transcription, DNA-templated [GO:0006355];transcription, DNA-templated [GO:0006351]	CCR4-NOT complex [GO:0030014];cytoplasm [GO:0005737];nucleus [GO:0005634]	metal ion binding [GO:0046872];RNA binding [GO:0003723];ubiquitin-protein transferase activity [GO:0004842]	RNA degradation	3D-structure;Alternative splicing;Coiled coil;Complete proteome;Cytoplasm;Metal-binding;Methylation;Nucleus;Phosphoprotein;Proteomics identification;Reference proteome;RNA-binding;Transcription;Transcription regulation;Transferase;Ubl conjugation;Ubl conjugation pathway;Zinc;Zinc-finger			RNA-binding	3	3	3	4.7	4.7	4.7	2.9618	6	0.00962649	0.0144878	3.33526	4.08476
Q8CEE7;A0A0R4J1N8;D3YVJ8	Q8CEE7;A0A0R4J1N8;D3YVJ8	Retinol dehydrogenase 13	Rdh13	22.2284	19.5721	22.1539	23.1418	23.3099	22.7246	eye photoreceptor cell development [GO:0042462];response to high light intensity [GO:0009644];retina layer formation [GO:0010842]	mitochondrion [GO:0005739]	oxidoreductase activity [GO:0016491]		Acetylation;Complete proteome;NADP;Oxidoreductase;Proteomics identification;Reference proteome;Signal	Short-chain dehydrogenases/reductases (SDR) family			3	3	3	10.8	10.8	10.8	5.7695	9	0.122288	0.115101	1.74065	1.7574
P06802;G3X9S2;A0A0R4J1Q7;P06802-2;E9QQ26	P06802;G3X9S2;A0A0R4J1Q7;P06802-2	Ectonucleotide pyrophosphatase/phosphodiesterase family member 1;Alkaline phosphodiesterase I;Nucleotide pyrophosphatase	Enpp1	22.2288	21.3816	20.2182	20.67	21.7595	20.4173	3'-phosphoadenosine 5'-phosphosulfate metabolic process [GO:0050427];ATP metabolic process [GO:0046034];biomineral tissue development [GO:0031214];bone remodeling [GO:0046849];cellular phosphate ion homeostasis [GO:0030643];cellular response to insulin stimulus [GO:0032869];generation of precursor metabolites and energy [GO:0006091];immune response [GO:0006955];immune response [GO:0006955];inorga…	basolateral plasma membrane [GO:0016323];cell surface [GO:0009986];cell surface [GO:0009986];extracellular space [GO:0005615];integral component of membrane [GO:0016021];integral component of membrane [GO:0016021];integral component of plasma membrane [GO:0005887];plasma membrane [GO:0005886]	ATP binding [GO:0005524];calcium ion binding [GO:0005509];catalytic activity [GO:0003824];exonuclease activity [GO:0004527];hydrolase activity [GO:0016787];identical protein binding [GO:0042802];insulin receptor binding [GO:0005158];metal ion binding [GO:0046872];NADH pyrophosphatase activity [GO:0035529];nucleic acid binding [GO:0003676];nucleoside-triphosphate diphosphatase activity [GO:0047429…	Nicotinate and nicotinamide metabolism;Pantothenate and CoA biosynthesis;Purine metabolism;Riboflavin metabolism;Starch and sucrose metabolism	3D-structure;Alternative splicing;Biomineralization;Calcium;Cell membrane;Complete proteome;Direct protein sequencing;Disease mutation;Disulfide bond;Glycoprotein;Hydrolase;Membrane;Metal-binding;Phosphoprotein;Polymorphism;Proteomics identification;Reference proteome;Repeat;Secreted;Signal-anchor;Transmembrane;Transmembrane helix;Zinc	Nucleotide pyrophosphatase/phosphodiesterase family	Itself		12	12	12	15.9	15.9	15.9	39.947	40	0.670354	0.803796	-0.327234	-0.402204
Q9CR67;A0A0R4J1Z3;Q9CZM3;E0CXY5	Q9CR67;A0A0R4J1Z3;Q9CZM3	Transmembrane protein 33	Tmem33	21.2541	21.2489	21.189	21.421	21.4875	19.4577	cellular protein localization [GO:0034613];endoplasmic reticulum tubular network organization [GO:0071786];nuclear pore complex assembly [GO:0051292];positive regulation of IRE1-mediated unfolded protein response [GO:1903896];positive regulation of PERK-mediated unfolded protein response [GO:1903899];regulation of endoplasmic reticulum tubular network organization [GO:1903371];response to endopla…	endoplasmic reticulum [GO:0005783];endoplasmic reticulum membrane [GO:0005789];integral component of endoplasmic reticulum membrane [GO:0030176];integral component of membrane [GO:0016021];melanosome [GO:0042470];nuclear envelope [GO:0005635];nuclear pore [GO:0005643]	structural constituent of nuclear pore [GO:0017056]		Acetylation;Complete proteome;Endoplasmic reticulum;Membrane;Nucleus;Proteomics identification;Reference proteome;Signal;Transmembrane;Transmembrane helix	PER33/POM33 family			4	4	4	15.8	15.8	15.8	7.9986	14	0.543353	0.674645	-0.441917	-0.576813
A0A0R4J205;Q8C1Z8;E0CZ56;E9Q663;E0CY61	A0A0R4J205;Q8C1Z8	tRNA methyltransferase 10 homolog A	Trmt10a	21.583	22.4244	20.5257	21.7239	20.461	21.2716	magnesium ion homeostasis [GO:0010960];tRNA methylation [GO:0030488]	actin cytoskeleton [GO:0015629];cytosol [GO:0005829];nucleolus [GO:0005730];nucleoplasm [GO:0005654];nucleus [GO:0005634]	methyltransferase activity [GO:0008168];tRNA (guanine(9)-N(1))-methyltransferase activity [GO:0052905];tRNA (guanine-N1-)-methyltransferase activity [GO:0009019];tRNA (guanine-N1-)-methyltransferase activity [GO:0009019];tRNA binding [GO:0000049]		Coiled coil;Complete proteome;Methyltransferase;Nucleus;Phosphoprotein;Proteomics identification;Reference proteome;S-adenosyl-L-methionine;Transferase	Class IV-like SAM-binding methyltransferase superfamily, TRM10 family			9	9	9	31.5	31.5	31.5	75.657	43	0.616549	0.75784	-0.35884	-0.470939
Q3UFS4;A0A0R4J215	Q3UFS4;A0A0R4J215	G patch domain-containing protein 11	Gpatch11	26.5065	26.9231	26.7884	24.8165	24.4382	24.2773		condensed chromosome kinetochore [GO:0000777];kinetochore [GO:0000776]	nucleic acid binding [GO:0003676]		Centromere;Chromosome;Coiled coil;Complete proteome;Kinetochore;Phosphoprotein;Proteomics identification;Reference proteome	GPATCH11 family			4	4	4	17.6	17.6	17.6	59.551	36	0.000379892	0.00372671	-2.2287	-7.39228
O35231;A0A0R4J220;E9PWU7;O35231-2;A0A1D5RLM0	O35231;A0A0R4J220;E9PWU7;O35231-2;A0A1D5RLM0	Kinesin-like protein KIFC3;Kinesin-like protein	Kifc3	20.5293	21.2132	19.5689	21.4501	22.9269	21.1386	epithelial cell-cell adhesion [GO:0090136];Golgi organization [GO:0007030];Golgi organization [GO:0007030];microtubule-based movement [GO:0007018];microtubule-based movement [GO:0007018];microtubule-based process [GO:0007017];zonula adherens maintenance [GO:0045218]	centrosome [GO:0005813];cytoplasmic vesicle membrane [GO:0030659];Golgi apparatus [GO:0005794];Golgi apparatus [GO:0005794];kinesin complex [GO:0005871];microtubule [GO:0005874];microtubule [GO:0005874];zonula adherens [GO:0005915]	ATP binding [GO:0005524];ATP-dependent microtubule motor activity, minus-end-directed [GO:0008569];microtubule binding [GO:0008017]		Alternative splicing;ATP-binding;Cell junction;Coiled coil;Complete proteome;Cytoplasm;Cytoplasmic vesicle;Cytoskeleton;Membrane;Microtubule;Motor protein;Nucleotide-binding;Phosphoprotein;Proteomics identification;Reference proteome	TRAFAC class myosin-kinesin ATPase superfamily, Kinesin family			5	5	4	7.9	7.9	6.6	24.219	27	0.126985	0.12753	1.40137	1.69016
Q8BR65;A0A0R4J243	Q8BR65;A0A0R4J243	Sin3 histone deacetylase corepressor complex component SDS3	Suds3	20.842	20.8413	21.3774	20.4167	21.2039	22.317	apoptotic process [GO:0006915];histone deacetylation [GO:0016575];negative regulation of transcription by RNA polymerase II [GO:0000122];negative regulation of transcription by RNA polymerase II [GO:0000122];negative regulation of transcription, DNA-templated [GO:0045892];positive regulation of apoptotic process [GO:0043065];transcription, DNA-templated [GO:0006351]	cytosol [GO:0005829];nuclear body [GO:0016604];nucleus [GO:0005634];Sin3 complex [GO:0016580]	enzyme binding [GO:0019899];histone deacetylase activity [GO:0004407];histone deacetylase binding [GO:0042826];identical protein binding [GO:0042802];protein homodimerization activity [GO:0042803]		3D-structure;Acetylation;Apoptosis;Chromatin regulator;Coiled coil;Complete proteome;Isopeptide bond;Nucleus;Phosphoprotein;Proteomics identification;Reference proteome;Repressor;Transcription;Transcription regulation;Ubl conjugation	SDS3 family	Itself;Q60520;Q62141		7	7	7	27.4	27.4	27.4	27.337	28	0.640492	0.786812	0.292293	0.430174
Q8BX09;A0A0R4J2B6;A0A087WST2;Q8BX09-2;A0A087WQU2;A0A087WRV7	Q8BX09;A0A0R4J2B6;A0A087WST2;Q8BX09-2;A0A087WQU2;A0A087WRV7	Retinoblastoma-binding protein 5	Rbbp5	21.6955	21.7821	21.2448	22.5823	20.6982	21.1029	cellular response to DNA damage stimulus [GO:0006974];histone H3-K4 methylation [GO:0051568];regulation of transcription, DNA-templated [GO:0006355];response to estrogen [GO:0043627];transcription, DNA-templated [GO:0006351]	histone methyltransferase complex [GO:0035097];MLL1 complex [GO:0071339];MLL3/4 complex [GO:0044666];nucleolus [GO:0005730];nucleoplasm [GO:0005654];nucleus [GO:0005634];Set1C/COMPASS complex [GO:0048188];Set1C/COMPASS complex [GO:0048188]	histone methyltransferase activity (H3-K4 specific) [GO:0042800];methylated histone binding [GO:0035064];transcription regulatory region DNA binding [GO:0044212]		3D-structure;Alternative splicing;Chromatin regulator;Complete proteome;Isopeptide bond;Nucleus;Phosphoprotein;Proteomics identification;Reference proteome;Repeat;Transcription;Transcription regulation;Ubl conjugation;WD repeat		Q91X20		4	4	4	9.9	9.9	9.9	10.689	25	0.858929	0.931457	-0.113014	-0.162287
P19096;A0A0U1RNJ1	P19096;A0A0U1RNJ1	Fatty acid synthase;[Acyl-carrier-protein] S-acetyltransferase;[Acyl-carrier-protein] S-malonyltransferase;3-oxoacyl-[acyl-carrier-protein] synthase;3-oxoacyl-[acyl-carrier-protein] reductase;3-hydroxyacyl-[acyl-carrier-protein] dehydratase;Enoyl-[acyl-carrier-protein] reductase;Oleoyl-[acyl-carrier-protein] hydrolase	Fasn	20.2153	20.8047	22.4196	22.8992	21.6656	20.73	acetyl-CoA metabolic process [GO:0006084];cellular response to interleukin-4 [GO:0071353];cellular response to interleukin-4 [GO:0071353];fatty acid biosynthetic process [GO:0006633];mammary gland development [GO:0030879]	cytosol [GO:0005829];glycogen granule [GO:0042587];glycogen granule [GO:0042587];Golgi apparatus [GO:0005794];melanosome [GO:0042470];mitochondrion [GO:0005739];plasma membrane [GO:0005886]	[acyl-carrier-protein] S-acetyltransferase activity [GO:0004313];[acyl-carrier-protein] S-malonyltransferase activity [GO:0004314];3-hydroxyoctanoyl-[acyl-carrier-protein] dehydratase activity [GO:0047451];3-hydroxypalmitoyl-[acyl-carrier-protein] dehydratase activity [GO:0004317];3-oxoacyl-[acyl-carrier-protein] reductase (NADPH) activity [GO:0004316];3-oxoacyl-[acyl-carrier-protein] synthase ac…	Fatty acid biosynthesis;Insulin signaling pathway	3D-structure;Acetylation;Complete proteome;Cytoplasm;Direct protein sequencing;Fatty acid biosynthesis;Fatty acid metabolism;Hydrolase;Isopeptide bond;Lipid biosynthesis;Lipid metabolism;Lyase;Multifunctional enzyme;NAD;NADP;Oxidoreductase;Phosphopantetheine;Phosphoprotein;Proteomics identification;Pyridoxal phosphate;Reference proteome;Transferase;Ubl conjugation				9	9	9	4.7	4.7	4.7	18.618	22	0.534197	0.644379	0.618434	0.612106
Q8R1A4;E9PX48;A0A0U1RNK7;A2A9M5;A2A9M4;Q8R1A4-2;A0A0U1RNY4	Q8R1A4;E9PX48;A0A0U1RNK7;A2A9M5;A2A9M4;Q8R1A4-2	Dedicator of cytokinesis protein 7	Dock7	26.3038	26.3309	26.628	25.9844	26.156	26.1441	activation of GTPase activity [GO:0090630];axonogenesis [GO:0007409];establishment of neuroblast polarity [GO:0045200];hematopoietic progenitor cell differentiation [GO:0002244];interkinetic nuclear migration [GO:0022027];microtubule cytoskeleton organization [GO:0000226];neuron projection development [GO:0031175];pigmentation [GO:0043473];positive regulation of peptidyl-serine phosphorylation [G…	axon [GO:0030424];COP9 signalosome [GO:0008180];intracellular [GO:0005622];intracellular [GO:0005622]	guanyl-nucleotide exchange factor activity [GO:0005085];Rac GTPase binding [GO:0048365]		Acetylation;Alternative splicing;Cell projection;Coiled coil;Complete proteome;Developmental protein;Differentiation;Guanine-nucleotide releasing factor;Methylation;Neurogenesis;Phosphoprotein;Proteomics identification;Reference proteome	DOCK family			6	6	6	2.9	2.9	2.9	10.177	21	0.0502663	0.167031	-0.326047	-1.49801
A0A0U1RNL9;P56671;F8VPK3;A0A0U1RNL1;A0A0U1RPH5	A0A0U1RNL9;P56671;F8VPK3;A0A0U1RNL1	Myc-associated zinc finger protein	Maz	20.9176	21.0978	21.2091	22.2883	21.7891	21.9353	positive regulation of transcription by RNA polymerase II [GO:0045944];termination of RNA polymerase II transcription [GO:0006369];termination of RNA polymerase II transcription [GO:0006369];transcription initiation from RNA polymerase II promoter [GO:0006367]	cytoplasm [GO:0005737];nucleus [GO:0005634]	chromatin binding [GO:0003682];DNA binding [GO:0003677];metal ion binding [GO:0046872];nucleic acid binding [GO:0003676];RNA polymerase II core promoter sequence-specific DNA binding [GO:0000979];RNA polymerase II core promoter sequence-specific DNA binding [GO:0000979];RNA polymerase II transcription factor activity, sequence-specific DNA binding [GO:0000981]		Activator;Complete proteome;DNA-binding;Metal-binding;Nucleus;Phosphoprotein;Proteomics identification;Reference proteome;Repeat;Transcription;Transcription regulation;Zinc;Zinc-finger		P01100;P05412;P70211		8	6	6	22.9	19.3	19.3	20.488	62	0.00553584	0.0201887	0.92941	3.43227
P62743;A0A0U1RPS0	P62743;A0A0U1RPS0	AP-2 complex subunit sigma	Ap2s1	21.2296	21.1683	20.8375	21.1645	20.0262	21.6731	endocytosis [GO:0006897];intracellular protein transport [GO:0006886]	AP-2 adaptor complex [GO:0030122]	protein transporter activity [GO:0008565]	Endocrine and other factor-regulated calcium reabsorption;Endocytosis;Huntington's disease	3D-structure;Cell membrane;Coated pit;Complete proteome;Endocytosis;Membrane;Phosphoprotein;Protein transport;Proteomics identification;Reference proteome;Transport	Adaptor complexes small subunit family			4	4	4	22.5	22.5	22.5	5.7595	18	0.817218	0.912452	-0.123863	-0.205789
Q9WVA3;A0A140LHA2;A0A140LIM5;A0A140LJ21;A0A140LI47	Q9WVA3;A0A140LHA2	Mitotic checkpoint protein BUB3	Bub3	20.0123	19.7441	23.6093	20.6554	20.9959	20.6933	attachment of spindle microtubules to kinetochore [GO:0008608];cell division [GO:0051301];chromosome segregation [GO:0007059];meiotic cell cycle [GO:0051321];mitotic sister chromatid segregation [GO:0000070];mitotic sister chromatid segregation [GO:0000070];mitotic spindle assembly checkpoint [GO:0007094];regulation of chromosome segregation [GO:0051983]	bub1-bub3 complex [GO:1990298];condensed chromosome kinetochore [GO:0000777];kinetochore [GO:0000776];mitotic checkpoint complex [GO:0033597];nucleoplasm [GO:0005654]	ubiquitin binding [GO:0043130]	Cell cycle;Cell cycle - yeast	Acetylation;ADP-ribosylation;Cell cycle;Cell division;Centromere;Chromosome;Chromosome partition;Complete proteome;Isopeptide bond;Kinetochore;Meiosis;Mitosis;Nucleus;Phosphoprotein;Proteomics identification;Reference proteome;Repeat;Ubl conjugation;WD repeat	WD repeat BUB3 family			5	5	5	19.3	19.3	19.3	8.3096	20	0.798996	0.893802	-0.34036	-0.251977
O88455;A0A140LIT2	O88455;A0A140LIT2	7-dehydrocholesterol reductase	Dhcr7	23.9276	23.9657	21.7777	24.3108	23.8758	24.3599	blood vessel development [GO:0001568];brassinosteroid biosynthetic process [GO:0016132];cell differentiation [GO:0030154];cholesterol biosynthetic process [GO:0006695];lung development [GO:0030324];multicellular organism growth [GO:0035264];post-embryonic development [GO:0009791];regulation of cell proliferation [GO:0042127];regulation of cholesterol biosynthetic process [GO:0045540];sterol biosy…	cytosol [GO:0005829];endoplasmic reticulum [GO:0005783];integral component of endoplasmic reticulum membrane [GO:0030176];integral component of membrane [GO:0016021];nuclear outer membrane [GO:0005640]	7-dehydrocholesterol reductase activity [GO:0047598];NADP binding [GO:0050661];sterol delta7 reductase activity [GO:0009918]	Steroid biosynthesis	Cholesterol biosynthesis;Cholesterol metabolism;Complete proteome;Endoplasmic reticulum;Lipid biosynthesis;Lipid metabolism;Membrane;NADP;Oxidoreductase;Phosphoprotein;Proteomics identification;Reference proteome;Steroid biosynthesis;Steroid metabolism;Sterol biosynthesis;Sterol metabolism;Transmembrane;Transmembrane helix	ERG4/ERG24 family			2	2	2	4.5	4.5	4.5	5.3301	16	0.264524	0.272983	0.958486	1.14207
Q9CWY4;D3Z684;A0A140LJ80	Q9CWY4;D3Z684;A0A140LJ80	Gem-associated protein 7	Gemin7	21.2464	19.9247	20.8008	21.6294	20.3333	20.9872	spliceosomal snRNP assembly [GO:0000387]	cytoplasm [GO:0005737];cytosol [GO:0005829];Gemini of coiled bodies [GO:0097504];nuclear body [GO:0016604];nucleoplasm [GO:0005654];nucleus [GO:0005634];SMN complex [GO:0032797];SMN-Sm protein complex [GO:0034719];SMN-Sm protein complex [GO:0034719]		RNA transport	Acetylation;Complete proteome;Cytoplasm;mRNA processing;mRNA splicing;Nucleus;Proteomics identification;Reference proteome	Gemin-7 family			5	5	5	38	38	38	47.846	54	0.578088	0.725932	0.325967	0.509977
E9Q394;E9Q394-2;A0A140LJJ5;A0A140LHG3	E9Q394;E9Q394-2;A0A140LJJ5		Akap13	21.9637	21.7788	22.6725	21.7537	21.4863	21.0579	adenylate cyclase-activating adrenergic receptor signaling pathway involved in heart process [GO:0086023];adrenergic receptor signaling pathway [GO:0071875];bone development [GO:0060348];cardiac muscle cell differentiation [GO:0055007];G-protein coupled receptor signaling pathway [GO:0007186];heart development [GO:0007507];nuclear export [GO:0051168];positive regulation of I-kappaB kinase/NF-kapp…	actin filament [GO:0005884];cell cortex [GO:0005938];cortical actin cytoskeleton [GO:0030864];cytosol [GO:0005829];membrane [GO:0016020];nucleus [GO:0005634];perinuclear region of cytoplasm [GO:0048471]	cAMP-dependent protein kinase activity [GO:0004691];MAP-kinase scaffold activity [GO:0005078];metal ion binding [GO:0046872];protein kinase A binding [GO:0051018];protein-containing complex scaffold activity [GO:0032947];Rho GTPase binding [GO:0017048];Rho guanyl-nucleotide exchange factor activity [GO:0005089]		Alternative splicing;Coiled coil;Complete proteome;Cytoplasm;Cytoskeleton;Guanine-nucleotide releasing factor;Membrane;Metal-binding;Methylation;Nucleus;Phosphoprotein;Proteomics identification;Reference proteome;Zinc;Zinc-finger				3	3	3	0.9	0.9	0.9	5.8546	9	0.106179	0.144384	-0.70571	-1.60573
A0A140T8T2;G3UYX7;Q9R1B9;G3UY21;G3X909;G3UZ61;G3UWQ3;G3UZW0;Q80TR4;E9Q117;E9QAW9;E9Q2P0	A0A140T8T2;G3UYX7;Q9R1B9;G3UY21;G3X909	Slit homolog 2 protein;Slit homolog 2 protein N-product;Slit homolog 2 protein C-product	Slit2	21.0394	21.3542	21.0938	22.6287	23.3448	22.1608	apoptotic process involved in luteolysis [GO:0061364];axon extension involved in axon guidance [GO:0048846];axon extension involved in axon guidance [GO:0048846];axon guidance [GO:0007411];axonogenesis [GO:0007409];branching morphogenesis of an epithelial tube [GO:0048754];cell migration involved in sprouting angiogenesis [GO:0002042];cell-cell adhesion [GO:0098609];cellular response to heparin […	cytoplasm [GO:0005737];extracellular region [GO:0005576];extracellular space [GO:0005615];extracellular space [GO:0005615];intracellular [GO:0005622];plasma membrane [GO:0005886]	calcium ion binding [GO:0005509];chemorepellent activity [GO:0045499];GTPase inhibitor activity [GO:0005095];heparin binding [GO:0008201];identical protein binding [GO:0042802];laminin-1 binding [GO:0043237];protein homodimerization activity [GO:0042803];proteoglycan binding [GO:0043394];receptor binding [GO:0005102];Roundabout binding [GO:0048495]	Axon guidance	Chemotaxis;Complete proteome;Developmental protein;Differentiation;Disulfide bond;EGF-like domain;Glycoprotein;Heparin-binding;Leucine-rich repeat;Neurogenesis;Proteomics identification;Reference proteome;Repeat;Secreted;Signal				27	27	27	20.5	20.5	20.5	126.81	123	0.0123489	0.0214776	1.54894	3.38407
A6H584;A0A140T8W1;A0A140T8T7	A6H584;A0A140T8W1;A0A140T8T7	Collagen alpha-5(VI) chain	Col6a5	26.1	26.0072	26.3394	19.9788	19.3776	19.6302	cell adhesion [GO:0007155]	collagen trimer [GO:0005581];extracellular region [GO:0005576];proteinaceous extracellular matrix [GO:0005578]			Cell adhesion;Collagen;Complete proteome;Extracellular matrix;Glycoprotein;Hydroxylation;Proteomics identification;Reference proteome;Repeat;Secreted;Signal	Type VI collagen family			2	2	2	0.9	0.9	0.9	2.2272	6	5.43558e-06	0	-6.48672	-21.5906
P17918;A0A140T8V5	P17918;A0A140T8V5	Proliferating cell nuclear antigen	Pcna	23.8007	24.2931	23.3955	23.0655	23.0839	23.1594	base-excision repair, gap-filling [GO:0006287];cellular response to UV [GO:0034644];cellular response to xenobiotic stimulus [GO:0071466];DNA replication [GO:0006260];leading strand elongation [GO:0006272];mismatch repair [GO:0006298];mitotic telomere maintenance via semi-conservative replication [GO:1902990];negative regulation of transcription by RNA polymerase II [GO:0000122];positive regulati…	centrosome [GO:0005813];cyclin-dependent protein kinase holoenzyme complex [GO:0000307];intracellular [GO:0005622];nuclear body [GO:0016604];nuclear lamina [GO:0005652];nuclear replication fork [GO:0043596];nucleoplasm [GO:0005654];nucleus [GO:0005634];nucleus [GO:0005634];PCNA complex [GO:0043626];PCNA-p21 complex [GO:0070557];replication fork [GO:0005657]	chromatin binding [GO:0003682];damaged DNA binding [GO:0003684];dinucleotide insertion or deletion binding [GO:0032139];DNA binding [GO:0003677];DNA polymerase binding [GO:0070182];DNA polymerase processivity factor activity [GO:0030337];enzyme binding [GO:0019899];histone acetyltransferase binding [GO:0035035];identical protein binding [GO:0042802];MutLalpha complex binding [GO:0032405];purine-s…	Base excision repair;Cell cycle;DNA replication;Mismatch repair;Nucleotide excision repair	Acetylation;Complete proteome;DNA damage;DNA repair;DNA replication;DNA-binding;Isopeptide bond;Methylation;Nucleus;Phosphoprotein;Reference proteome;Ubl conjugation	PCNA family	P39689;P62137;Q9Z111		3	3	3	10.7	10.7	10.7	9.5752	18	0.0496416	0.082105	-0.7268	-2.01267
E9Q555;A0A171EBL2	E9Q555;A0A171EBL2	E3 ubiquitin-protein ligase RNF213	Rnf213	24.6754	24.4933	24.702	23.5737	23.6204	23.7962	angiogenesis [GO:0001525];negative regulation of non-canonical Wnt signaling pathway [GO:2000051];protein autoubiquitination [GO:0051865];protein homooligomerization [GO:0051260];protein ubiquitination [GO:0016567];sprouting angiogenesis [GO:0002040];ubiquitin-dependent protein catabolic process [GO:0006511]	cytoplasm [GO:0005737];cytosol [GO:0005829];nucleolus [GO:0005730]	ATPase activity [GO:0016887];metal ion binding [GO:0046872];ubiquitin-protein transferase activity [GO:0004842]		Angiogenesis;Coiled coil;Complete proteome;Cytoplasm;Hydrolase;Isopeptide bond;Metal-binding;Phosphoprotein;Proteomics identification;Reference proteome;Transferase;Ubl conjugation;Ubl conjugation pathway;Zinc;Zinc-finger	AAA ATPase family			17	17	17	3.5	3.5	3.5	20.292	37	0.000523664	0.00836025	-0.960129	-4.94205
P35980;A0A1B0GQU8;A0A1B0GSF7;A0A1B0GSS8;A0A1B0GSA8;A0A1B0GRZ3;A0A1B0GS28	P35980;A0A1B0GQU8;A0A1B0GSF7;A0A1B0GSS8;A0A1B0GSA8	60S ribosomal protein L18	Rpl18	28.4001	28.6764	28.3763	27.5271	27.4915	27.4088	cytoplasmic translation [GO:0002181];translation [GO:0006412];translation [GO:0006412]	cytosol [GO:0005829];cytosolic large ribosomal subunit [GO:0022625];endoplasmic reticulum [GO:0005783];nucleolus [GO:0005730];polysomal ribosome [GO:0042788];ribosome [GO:0005840];rough endoplasmic reticulum [GO:0005791]	RNA binding [GO:0003723];structural constituent of ribosome [GO:0003735];structural constituent of ribosome [GO:0003735]	Ribosome	Complete proteome;Cytoplasm;Endoplasmic reticulum;Isopeptide bond;Phosphoprotein;Proteomics identification;Reference proteome;Ribonucleoprotein;Ribosomal protein;Ubl conjugation	Eukaryotic ribosomal protein eL18 family			9	9	9	42.6	42.6	42.6	31.944	83	0.000598155	0.00829299	-1.00843	-4.98037
O35972;A0A1B0GQZ1;A0A1B0GSZ9	O35972;A0A1B0GQZ1;A0A1B0GSZ9	39S ribosomal protein L23, mitochondrial	Mrpl23	25.6746	26.1745	25.8142	24.5557	24.2335	24.7016	mitochondrial translation [GO:0032543];translation [GO:0006412];translation [GO:0006412]	fibrillar center [GO:0001650];mitochondrial large ribosomal subunit [GO:0005762];mitochondrion [GO:0005739];ribosome [GO:0005840]	RNA binding [GO:0003723];structural constituent of ribosome [GO:0003735];structural constituent of ribosome [GO:0003735]		Complete proteome;Mitochondrion;Proteomics identification;Reference proteome;Ribonucleoprotein;Ribosomal protein	Universal ribosomal protein uL23 family			4	4	4	35.6	35.6	35.6	37.275	38	0.00238565	0.00972222	-1.39082	-4.58666
A0A1B0GRI9	A0A1B0GRI9			21.5417	21.4238	21.1643	20.9551	21.1841	19.8112	regulation of transcription, DNA-templated [GO:0006355]	intracellular [GO:0005622]	metal ion binding [GO:0046872];transcription regulatory region sequence-specific DNA binding [GO:0000976]		Complete proteome;Metal-binding;Reference proteome;Repeat;Zinc;Zinc-finger				6	5	3	16.9	13.5	9.6	15.814	11	0.173317	0.205057	-0.726473	-1.34776
Q9R1C7;A0A1B0GRU8;Q9R1C7-2;Q80W14;Q80W14-3;E9QMI6;D3Z4N6;E9QP07;A0A0R4J1S2;Q80W14-2	Q9R1C7;A0A1B0GRU8;Q9R1C7-2	Pre-mRNA-processing factor 40 homolog A	Prpf40a	27.692	27.7096	27.76	26.0448	26.5401	26.4049	cell migration [GO:0016477];cytoskeleton organization [GO:0007010];mRNA splicing, via spliceosome [GO:0000398];mRNA splicing, via spliceosome [GO:0000398];regulation of cell shape [GO:0008360];regulation of cytokinesis [GO:0032465]	cytosol [GO:0005829];nuclear matrix [GO:0016363];nuclear speck [GO:0016607];nuclear speck [GO:0016607];nucleus [GO:0005634];U1 snRNP [GO:0005685];U2-type prespliceosome [GO:0071004]	proline-rich region binding [GO:0070064];RNA binding [GO:0003723];RNA binding [GO:0003723]	Spliceosome	Acetylation;Alternative splicing;Coiled coil;Complete proteome;Isopeptide bond;Methylation;mRNA processing;mRNA splicing;Nucleus;Phosphoprotein;Proteomics identification;Reference proteome;Repeat;Ubl conjugation	PRPF40 family	Q9ULX6		17	17	17	19.8	19.8	19.8	188.53	98	0.000737652	0.00719414	-1.39062	-5.58019
P06151;Q564E2;A0A1B0GSX0;A0A1B0GSR9;D3YZQ9;A0A1B0GT41;A0A1B0GQX5;A0A1B0GSL7;P16125;P00342;A0A1B0GRC1;A0A1B0GRS2;A0A1B0GRW9;A0A0N4SVV8;D3Z7F0;A0A1B0GS79;D3YVR7;D3YZE4;A0A1B0GSR2;A0A1B0GRE9	P06151;Q564E2;A0A1B0GSX0;A0A1B0GSR9;D3YZQ9;A0A1B0GT41;A0A1B0GQX5	L-lactate dehydrogenase A chain;L-lactate dehydrogenase	Ldha	24.0296	24.4032	24.5751	24.9304	24.2091	24.9004	ATP biosynthetic process [GO:0006754];carbohydrate metabolic process [GO:0005975];carbohydrate metabolic process [GO:0005975];carboxylic acid metabolic process [GO:0019752];carboxylic acid metabolic process [GO:0019752];cellular response to extracellular stimulus [GO:0031668];flagellated sperm motility [GO:0030317];glucose catabolic process to lactate via pyruvate [GO:0019661];lactate biosyntheti…	cilium [GO:0005929];cytoplasm [GO:0005737];cytoplasm [GO:0005737];cytosol [GO:0005829];membrane raft [GO:0045121];mitochondrion [GO:0005739];mitochondrion [GO:0005739];motile cilium [GO:0031514];myelin sheath [GO:0043209];sperm fibrous sheath [GO:0035686]	cadherin binding [GO:0045296];identical protein binding [GO:0042802];identical protein binding [GO:0042802];kinase binding [GO:0019900];lactate dehydrogenase activity [GO:0004457];L-lactate dehydrogenase activity [GO:0004459];L-lactate dehydrogenase activity [GO:0004459];NAD binding [GO:0051287];oxidoreductase activity, acting on the CH-OH group of donors, NAD or NADP as acceptor [GO:0016616]	Cysteine and methionine metabolism;Glycolysis / Gluconeogenesis;Propanoate metabolism;Pyruvate metabolism	3D-structure;Acetylation;Complete proteome;Cytoplasm;Direct protein sequencing;Isopeptide bond;NAD;Oxidoreductase;Phosphoprotein;Proteomics identification;Reference proteome;Ubl conjugation	LDH/MDH superfamily;LDH/MDH superfamily, LDH family	Q60668		9	9	9	30.4	30.4	30.4	28.061	53	0.294425	0.416842	0.34402	0.892719
Q6PFD9;A0A1B0GSX7;B2RQL0;A0A140T8J8;A0A1B0GRB5;A0A1B0GRA7	Q6PFD9;A0A1B0GSX7;B2RQL0;A0A140T8J8;A0A1B0GRB5;A0A1B0GRA7	Nuclear pore complex protein Nup98-Nup96;Nuclear pore complex protein Nup98;Nuclear pore complex protein Nup96	Nup98	24.4916	24.4646	24.2975	23.5673	23.5075	24.4266	DNA replication [GO:0006260];mRNA transport [GO:0051028];nuclear pore complex assembly [GO:0051292];positive regulation of mRNA splicing, via spliceosome [GO:0048026];posttranscriptional tethering of RNA polymerase II gene DNA at nuclear periphery [GO:0000973];protein import into nucleus [GO:0006606];protein import into nucleus [GO:0006606];RNA export from nucleus [GO:0006405];telomere tethering …	intracellular membrane-bounded organelle [GO:0043231];intracellular ribonucleoprotein complex [GO:0030529];intracellular ribonucleoprotein complex [GO:0030529];kinetochore [GO:0000776];nuclear body [GO:0016604];nuclear envelope [GO:0005635];nuclear inclusion body [GO:0042405];nuclear membrane [GO:0031965];nuclear periphery [GO:0034399];nuclear pore [GO:0005643];nuclear pore [GO:0005643];nuclear p…	mRNA binding [GO:0003729];nuclear localization sequence binding [GO:0008139];promoter-specific chromatin binding [GO:1990841];RNA binding [GO:0003723];RNA polymerase II transcription coactivator activity [GO:0001105];serine-type peptidase activity [GO:0008236];structural constituent of nuclear pore [GO:0017056];structural constituent of nuclear pore [GO:0017056]	RNA transport	3D-structure;Acetylation;Autocatalytic cleavage;Complete proteome;Hydrolase;Isopeptide bond;Membrane;mRNA transport;Nuclear pore complex;Nucleus;Phosphoprotein;Protease;Protein transport;Proteomics identification;Reference proteome;Repeat;Serine protease;Translocation;Transport;Ubl conjugation	Nucleoporin GLFG family			6	6	6	3.8	3.8	3.8	9.593	14	0.126177	0.178636	-0.584094	-1.44925
O55003;A0A1B0GT26	O55003;A0A1B0GT26	BCL2/adenovirus E1B 19 kDa protein-interacting protein 3	Bnip3	24.5459	24.8732	24.6668	23.2866	21.0516	21.2442	apoptotic process [GO:0006915];autophagic cell death [GO:0048102];brown fat cell differentiation [GO:0050873];cardiac muscle cell apoptotic process [GO:0010659];cell death [GO:0008219];cellular response to cobalt ion [GO:0071279];cellular response to hydrogen peroxide [GO:0070301];cellular response to hypoxia [GO:0071456];cellular response to mechanical stimulus [GO:0071260];cerebral cortex devel…	cytoplasm [GO:0005737];dendrite [GO:0030425];endoplasmic reticulum [GO:0005783];integral component of membrane [GO:0016021];integral component of mitochondrial outer membrane [GO:0031307];mitochondrial envelope [GO:0005740];mitochondrial membrane [GO:0031966];mitochondrial outer membrane [GO:0005741];mitochondrion [GO:0005739];nuclear envelope [GO:0005635];nucleoplasm [GO:0005654];nucleus [GO:000…	GTPase binding [GO:0051020];identical protein binding [GO:0042802];protein heterodimerization activity [GO:0046982];protein homodimerization activity [GO:0042803]		Apoptosis;Complete proteome;Membrane;Mitochondrion;Mitochondrion outer membrane;Phosphoprotein;Proteomics identification;Reference proteome;Transmembrane;Transmembrane helix	NIP3 family			2	2	2	12.3	12.3	12.3	5.5552	12	0.0171161	0.0199468	-2.8345	-3.45076
Q8CGZ0;A0A1D5RL92;G5E8I8	Q8CGZ0;A0A1D5RL92;G5E8I8	Calcium homeostasis endoplasmic reticulum protein	Cherp	26.1373	25.8625	26.1522	25.7583	25.8095	25.6229	cellular calcium ion homeostasis [GO:0006874];negative regulation of cell proliferation [GO:0008285];negative regulation of cell proliferation [GO:0008285];positive regulation of NFAT protein import into nucleus [GO:0051533];release of sequestered calcium ion into cytosol [GO:0051209];RNA processing [GO:0006396];RNA processing [GO:0006396]	cytoplasm [GO:0005737];endoplasmic reticulum [GO:0005783];perinuclear region of cytoplasm [GO:0048471];perinuclear region of cytoplasm [GO:0048471];sarcoplasmic reticulum membrane [GO:0033017]	ion channel binding [GO:0044325];RNA binding [GO:0003723];RNA binding [GO:0003723]	Spliceosome	Acetylation;Coiled coil;Complete proteome;Cytoplasm;Endoplasmic reticulum;Isopeptide bond;Phosphoprotein;Proteomics identification;Reference proteome;Ubl conjugation		Q15637	RNA-binding	19	19	19	21.6	21.6	21.6	65.456	128	0.0428288	0.158679	-0.320417	-1.53038
P08042;A0A1D5RLU7;A0A1D5RLC5;Q3UI68;P08042-2	P08042;A0A1D5RLU7;A0A1D5RLC5;Q3UI68;P08042-2	Zinc finger protein 1	Zfp1	21.7478	20.4173	19.7409	20.2881	22.2252	21.314	regulation of transcription, DNA-templated [GO:0006355];regulation of transcription, DNA-templated [GO:0006355];transcription, DNA-templated [GO:0006351]	intracellular [GO:0005622];nucleus [GO:0005634]	DNA binding [GO:0003677];DNA binding transcription factor activity [GO:0003700];metal ion binding [GO:0046872];metal ion binding [GO:0046872];nucleic acid binding [GO:0003676];nucleic acid binding [GO:0003676]		Alternative splicing;Complete proteome;DNA-binding;Isopeptide bond;Metal-binding;Nucleus;Proteomics identification;Reference proteome;Repeat;Transcription;Transcription regulation;Ubl conjugation;Zinc;Zinc-finger	Krueppel C2H2-type zinc-finger protein family			5	5	5	15.4	15.4	15.4	19.497	19	0.47478	0.564871	0.640436	0.70165
Q3UU96;H7BX44;D3YYN8;E9PVY0;A0A1D5RLQ9;Q3UU96-2;F6Q5A5;F6S5Z6;F6YZJ7;Q7TT50;A0A1Y7VKD5	Q3UU96;H7BX44;D3YYN8;E9PVY0;A0A1D5RLQ9;Q3UU96-2;F6Q5A5	Serine/threonine-protein kinase MRCK alpha;Non-specific serine/threonine protein kinase	Cdc42bpa	24.1537	25.2349	25.0785	27.5859	25.7919	25.7094	actin cytoskeleton organization [GO:0030036];actin cytoskeleton reorganization [GO:0031532];actomyosin structure organization [GO:0031032];cell migration [GO:0016477];intracellular signal transduction [GO:0035556];microtubule cytoskeleton organization [GO:0000226];nuclear migration [GO:0007097];protein phosphorylation [GO:0006468]	actomyosin [GO:0042641];cell leading edge [GO:0031252];cell-cell junction [GO:0005911];cytoplasm [GO:0005737];intracellular [GO:0005622];lamellipodium [GO:0030027];plasma membrane [GO:0005886]	ATP binding [GO:0005524];identical protein binding [GO:0042802];magnesium ion binding [GO:0000287];metal ion binding [GO:0046872];protein kinase activity [GO:0004672];protein serine/threonine kinase activity [GO:0004674];protein-containing complex binding [GO:0044877];Rho GTPase binding [GO:0017048]		Alternative splicing;ATP-binding;Cell junction;Cell membrane;Cell projection;Coiled coil;Complete proteome;Cytoplasm;Direct protein sequencing;Kinase;Magnesium;Membrane;Metal-binding;Methylation;Nucleotide-binding;Phosphoprotein;Proteomics identification;Reference proteome;Serine/threonine-protein kinase;Transferase;Zinc;Zinc-finger	Protein kinase superfamily, AGC Ser/Thr protein kinase family;Protein kinase superfamily, AGC Ser/Thr protein kinase family, DMPK subfamily			13	13	13	8.6	8.6	8.6	29.777	44	0.0923283	0.0917258	1.54001	1.92741
F6YAM1;A0A1D5RM15;A0A1D5RM28	F6YAM1;A0A1D5RM15		Zfp930	21.341	20.045	19.9214	19.3259	21.016	20.305	regulation of transcription, DNA-templated [GO:0006355]	intracellular [GO:0005622]	DNA binding transcription factor activity [GO:0003700];metal ion binding [GO:0046872];metal ion binding [GO:0046872];nucleic acid binding [GO:0003676];nucleic acid binding [GO:0003676]		Complete proteome;Metal-binding;Proteomics identification;Reference proteome;Repeat;Zinc;Zinc-finger				10	8	8	24.3	18.9	18.9	21.592	37	0.758197	0.87159	-0.220193	-0.286732
Q9CQF3;A0A1D5RM23;A0A1D5RLT7;A0A1D5RLS2	Q9CQF3;A0A1D5RM23;A0A1D5RLT7;A0A1D5RLS2	Cleavage and polyadenylation specificity factor subunit 5	Nudt21	24.5991	24.1592	25.1792	25.0444	24.7193	24.3512	messenger ribonucleoprotein complex assembly [GO:1990120];mRNA cleavage [GO:0006379];mRNA polyadenylation [GO:0006378];mRNA polyadenylation [GO:0006378];mRNA processing [GO:0006397];positive regulation of mRNA 3'-end processing [GO:0031442];positive regulation of mRNA cleavage [GO:0031439];positive regulation of mRNA polyadenylation [GO:1900365];positive regulation of pro-B cell differentiation […	centrosome [GO:0005813];cytoplasm [GO:0005737];microtubule organizing center [GO:0005815];mRNA cleavage and polyadenylation specificity factor complex [GO:0005847];mRNA cleavage factor complex [GO:0005849];mRNA cleavage factor complex [GO:0005849];nuclear body [GO:0016604];nucleus [GO:0005634];paraspeckles [GO:0042382]	AU-rich element binding [GO:0017091];chromatin binding [GO:0003682];histone deacetylase binding [GO:0042826];hydrolase activity [GO:0016787];hydrolase activity [GO:0016787];identical protein binding [GO:0042802];mRNA binding [GO:0003729];mRNA binding [GO:0003729];protein homodimerization activity [GO:0042803]	mRNA surveillance pathway	Acetylation;Complete proteome;Cytoplasm;Differentiation;Methylation;mRNA processing;Nucleus;Phosphoprotein;Proteomics identification;Reference proteome;RNA-binding	Nudix hydrolase family, CPSF5 subfamily			4	4	4	27.3	27.3	27.3	37.434	28	0.876367	0.948375	0.0591609	0.129498
A0A1D5RM97;Q3U214;E9Q8S5;Q9R1L5;A0A1D5RLP3;E9Q6Q5;A0A1D5RLA8;A0A1D5RLF9;A0A1D5RM57	A0A1D5RM97;Q3U214;E9Q8S5	Microtubule-associated serine/threonine-protein kinase 3	Mast3	21.4473	21.9756	21.35	23.5677	20.6447	19.9318	cytoskeleton organization [GO:0007010];intracellular signal transduction [GO:0035556];peptidyl-serine phosphorylation [GO:0018105];protein phosphorylation [GO:0006468]	cytoplasm [GO:0005737];cytoskeleton [GO:0005856];intracellular [GO:0005622];intracellular [GO:0005622];membrane [GO:0016020];plasma membrane [GO:0005886]	ATP binding [GO:0005524];magnesium ion binding [GO:0000287];protein serine/threonine kinase activity [GO:0004674]		ATP-binding;Cell membrane;Coiled coil;Complete proteome;Cytoplasm;Cytoskeleton;Kinase;Magnesium;Membrane;Metal-binding;Nucleotide-binding;Phosphoprotein;Proteomics identification;Reference proteome;Serine/threonine-protein kinase;Transferase	Protein kinase superfamily, AGC Ser/Thr protein kinase family	P60484;Q61235		10	10	9	12.3	12.3	11.7	36.546	42	0.861795	0.929282	-0.20957	-0.170494
Q6ZQ08;B7ZWL1;A0A1D5RMJ8;Q6ZQ08-2;Q6ZQ08-4;A0A1D5RMD8;A0A1D5RML9;A0A1D5RMB6;Q6ZQ08-3	Q6ZQ08;B7ZWL1;A0A1D5RMJ8;Q6ZQ08-2;Q6ZQ08-4;A0A1D5RMD8	CCR4-NOT transcription complex subunit 1	Cnot1	24.8906	24.8244	24.5659	23.5098	23.7187	23.9996	gene silencing by miRNA [GO:0035195];gene silencing by miRNA [GO:0035195];negative regulation of intracellular estrogen receptor signaling pathway [GO:0033147];negative regulation of retinoic acid receptor signaling pathway [GO:0048387];negative regulation of transcription by RNA polymerase II [GO:0000122];negative regulation of translation [GO:0017148];nuclear-transcribed mRNA catabolic process,…	CCR4-NOT complex [GO:0030014];CCR4-NOT core complex [GO:0030015];cytosol [GO:0005829];nucleus [GO:0005634];P-body [GO:0000932]	armadillo repeat domain binding [GO:0070016];estrogen receptor binding [GO:0030331];poly(A)-specific ribonuclease activity [GO:0004535];protein domain specific binding [GO:0019904];protein-containing complex scaffold activity [GO:0032947];retinoic acid receptor binding [GO:0042974]	RNA degradation	Alternative splicing;Complete proteome;Cytoplasm;Developmental protein;Nucleus;Phosphoprotein;Proteomics identification;Reference proteome;Repressor;RNA-mediated gene silencing;Transcription;Transcription regulation;Translation regulation	CNOT1 family	P60322		12	12	12	5.9	5.9	5.9	19.479	34	0.00418235	0.0159312	-1.01762	-3.72636
P97760;A0A1D5RML8;A0A1D5RLM9;A0A1D5RLD4	P97760;A0A1D5RML8	DNA-directed RNA polymerase II subunit RPB3	Polr2c	23.5586	24.0689	23.1294	23.3831	23.4895	23.5963	transcription by RNA polymerase II [GO:0006366];transcription, DNA-templated [GO:0006351]	cytoplasm [GO:0005737];cytosol [GO:0005829];DNA-directed RNA polymerase II, core complex [GO:0005665];microtubule cytoskeleton [GO:0015630];nucleoplasm [GO:0005654];nucleus [GO:0005634]	DNA binding [GO:0003677];DNA-directed 5'-3' RNA polymerase activity [GO:0003899];DNA-directed 5'-3' RNA polymerase activity [GO:0003899];protein dimerization activity [GO:0046983]		Complete proteome;DNA-directed RNA polymerase;Nucleus;Phosphoprotein;Proteomics identification;Reference proteome;Transcription	Archaeal RpoD/eukaryotic RPB3 RNA polymerase subunit family			5	5	5	29.8	29.8	29.8	50.438	32	0.747567	0.892947	-0.0960204	-0.253733
A0A1I7Q4A6;Q9CPQ5;Q9CPQ5-2	A0A1I7Q4A6;Q9CPQ5	Centromere protein Q	Cenpq	20.4718	20.4634	21.4196	22.9548	22.683	23.4207	metaphase plate congression [GO:0051310];positive regulation of protein localization to kinetochore [GO:1905342]	actin cytoskeleton [GO:0015629];actin cytoskeleton [GO:0015629];chromosome, centromeric region [GO:0000775];nucleoplasm [GO:0005654];nucleoplasm [GO:0005654]			Alternative splicing;Centromere;Chromosome;Coiled coil;Complete proteome;Nucleus;Phosphoprotein;Proteomics identification;Reference proteome	CENP-Q/OKP1 family			11	11	11	55	55	55	108.29	78	0.00432359	0.00980392	2.23458	4.62117
A0A1L1SQ78;Q9D174;A0A1L1SVA4;A0A1L1SQU5	A0A1L1SQ78;Q9D174;A0A1L1SVA4;A0A1L1SQU5	SS18-like protein 2	Ss18l2	20.9733	21.7784	20.4137	21.1446	21.584	21.8671			transcription coactivator activity [GO:0003713]		Coiled coil;Complete proteome;Proteomics identification;Reference proteome	SS18 family			3	3	3	50.7	50.7	50.7	10.966	20	0.347642	0.432058	0.476723	0.86928
P62852;A0A1L1SQA8	P62852;A0A1L1SQA8	40S ribosomal protein S25	Rps25	29.0613	29.0762	29.0579	28.8969	28.8324	28.6906		cytosolic small ribosomal subunit [GO:0022627];extracellular matrix [GO:0031012];nucleolus [GO:0005730];nucleus [GO:0005634];ribosome [GO:0005840]		Ribosome	Acetylation;Complete proteome;Proteomics identification;Reference proteome;Ribonucleoprotein;Ribosomal protein	Eukaryotic ribosomal protein eS25 family			5	5	5	31.2	31.2	31.2	14.498	62	0.0134363	0.144301	-0.258457	-1.60343
Q8K3E5;A0A1L1SQE2;E9QP54;Q8K3E5-2	Q8K3E5;A0A1L1SQE2;E9QP54;Q8K3E5-2	Jouberin	Ahi1	21.4352	20.9297	22.222	21.6177	21.6635	21.7567	cellular protein localization [GO:0034613];central nervous system development [GO:0007417];cilium assembly [GO:0060271];cloaca development [GO:0035844];eye photoreceptor cell development [GO:0042462];heart looping [GO:0001947];hindbrain development [GO:0030902];Kupffer's vesicle development [GO:0070121];left/right axis specification [GO:0070986];morphogenesis of a polarized epithelium [GO:0001738…	adherens junction [GO:0005912];cell-cell junction [GO:0005911];centriole [GO:0005814];centrosome [GO:0005813];ciliary basal body [GO:0036064];cilium [GO:0005929];MKS complex [GO:0036038];non-motile cilium [GO:0097730];photoreceptor outer segment [GO:0001750]	identical protein binding [GO:0042802]		Alternative splicing;Cell junction;Cell projection;Cilium;Cilium biogenesis/degradation;Coiled coil;Complete proteome;Cytoplasm;Cytoskeleton;Differentiation;Phosphoprotein;Proteomics identification;Reference proteome;Repeat;SH3 domain;WD repeat		O35668		4	4	4	5.3	5.3	5.3	8.5288	8	0.711342	0.855948	0.150317	0.314328
Q3UTQ7;A0A1L1SRM4;D3YYD1;A0A1L1SS03;Q3UTQ7-2	Q3UTQ7;A0A1L1SRM4;D3YYD1;A0A1L1SS03	PR domain zinc finger protein 10	Prdm10	21.384	21.3364	20.0416	22.4507	22.8763	20.3512	regulation of transcription, DNA-templated [GO:0006355];transcription, DNA-templated [GO:0006351]	nucleus [GO:0005634]	DNA binding [GO:0003677];metal ion binding [GO:0046872];metal ion binding [GO:0046872];methyltransferase activity [GO:0008168];nucleic acid binding [GO:0003676]		Alternative splicing;Coiled coil;Complete proteome;DNA-binding;Isopeptide bond;Metal-binding;Methyltransferase;Nucleus;Phosphoprotein;Proteomics identification;Reference proteome;Repeat;S-adenosyl-L-methionine;Signal;Transcription;Transcription regulation;Transferase;Ubl conjugation;Zinc;Zinc-finger	Class V-like SAM-binding methyltransferase superfamily			14	14	14	15.3	15.3	15.3	68.64	74	0.338925	0.363078	0.972034	0.976083
Q60739;F6TCF9;A0A1L1SRT0;Q60739-2	Q60739;F6TCF9;A0A1L1SRT0;Q60739-2	BAG family molecular chaperone regulator 1	Bag1	19.8741	20.7704	21.971	21.0112	23.2198	21.6695	apoptotic process [GO:0006915];chaperone cofactor-dependent protein refolding [GO:0051085];negative regulation of apoptotic process [GO:0043066];negative regulation of motor neuron apoptotic process [GO:2000672];negative regulation of protein phosphorylation [GO:0001933];neuron differentiation [GO:0030182];positive regulation of neuron apoptotic process [GO:0043525];positive regulation of transcr…	cytoplasm [GO:0005737];cytosol [GO:0005829];nucleus [GO:0005634]	adenyl-nucleotide exchange factor activity [GO:0000774];chaperone binding [GO:0051087];chaperone binding [GO:0051087];phosphoprotein binding [GO:0051219]	Protein processing in endoplasmic reticulum	3D-structure;Alternative initiation;Apoptosis;Chaperone;Coiled coil;Complete proteome;Cytoplasm;Nucleus;Proteomics identification;Reference proteome;Repeat;Ubl conjugation				7	7	7	20.3	20.3	20.3	49.291	28	0.287413	0.290757	1.09498	1.10262
O08739;A0A1L1SRX2;D3YU73;F6XQD0;D3Z4N3	O08739;A0A1L1SRX2	AMP deaminase 3	Ampd3	23.6791	23.2831	24.4967	23.2674	23.285	23.9797	ADP metabolic process [GO:0046031];AMP metabolic process [GO:0046033];ATP metabolic process [GO:0046034];energy homeostasis [GO:0097009];erythrocyte homeostasis [GO:0034101];GTP metabolic process [GO:0046039];IMP biosynthetic process [GO:0006188];IMP salvage [GO:0032264];IMP salvage [GO:0032264]		AMP deaminase activity [GO:0003876];metal ion binding [GO:0046872]	Purine metabolism	Coiled coil;Complete proteome;Hydrolase;Metal-binding;Nucleotide metabolism;Phosphoprotein;Proteomics identification;Reference proteome;Zinc	Metallo-dependent hydrolases superfamily, Adenosine and AMP deaminases family			8	8	8	10.3	10.3	10.3	12.024	24	0.509879	0.667179	-0.308897	-0.585652
A0A1L1SU24;A0A1L1STN5;A0A1L1SRY8;A0A1L1SSY9;Q9DCU6;A0A1L1SV70	A0A1L1SU24;A0A1L1STN5;A0A1L1SRY8;A0A1L1SSY9;Q9DCU6	39S ribosomal protein L4, mitochondrial	Mrpl4	20.6719	21.4102	20.4597	22.1928	20.6081	20.8187	translation [GO:0006412]	cytosolic ribosome [GO:0022626];mitochondrial large ribosomal subunit [GO:0005762];mitochondrion [GO:0005739];ribosome [GO:0005840]	RNA binding [GO:0003723];structural constituent of ribosome [GO:0003735];structural constituent of ribosome [GO:0003735]		Complete proteome;Methylation;Mitochondrion;Proteomics identification;Reference proteome;Ribonucleoprotein;Ribosomal protein	Universal ribosomal protein uL4 family			3	3	3	25	25	25	7.2695	8	0.565576	0.711674	0.359214	0.532714
Q9Z2X8;A0A1L1SS10	Q9Z2X8;A0A1L1SS10	Kelch-like ECH-associated protein 1	Keap1	20.924	21.7842	21.774	20.9754	20.9008	21.2264	cellular response to interleukin-4 [GO:0071353];cytoplasmic sequestering of transcription factor [GO:0042994];in utero embryonic development [GO:0001701];negative regulation of DNA binding transcription factor activity [GO:0043433];proteasomal ubiquitin-independent protein catabolic process [GO:0010499];proteasome-mediated ubiquitin-dependent protein catabolic process [GO:0043161];protein ubiquit…	actin filament [GO:0005884];Cul3-RING ubiquitin ligase complex [GO:0031463];Cul3-RING ubiquitin ligase complex [GO:0031463];cytoplasm [GO:0005737];cytosol [GO:0005829];endoplasmic reticulum [GO:0005783];microtubule organizing center [GO:0005815];midbody [GO:0030496];nucleoplasm [GO:0005654];protein-containing complex [GO:0032991]	disordered domain specific binding [GO:0097718];identical protein binding [GO:0042802];protein homodimerization activity [GO:0042803];transcription factor binding [GO:0008134];transcription factor binding [GO:0008134]	Ubiquitin mediated proteolysis	3D-structure;Complete proteome;Cytoplasm;Kelch repeat;Nucleus;Proteomics identification;Reference proteome;Repeat;Transcription;Transcription regulation;Ubl conjugation;Ubl conjugation pathway		Itself;Q13501;Q60795;Q64337		10	10	10	17.8	17.8	17.8	31.145	45	0.202004	0.272493	-0.459869	-1.14509
A0A1L1SSC7;E9Q723;Q3UMK4;D3YVV0;A0A1L1SSP7	A0A1L1SSC7;E9Q723;Q3UMK4;D3YVV0		Ttc13	21.5101	20.3945	20.9258	20.6016	20.9712	20.659					Complete proteome;Proteomics identification;Reference proteome;Repeat;Signal;TPR repeat				16	16	16	24.9	24.9	24.9	43.76	38	0.590894	0.771034	-0.19955	-0.451463
Q3UB74;A0A1L1STM2	Q3UB74;A0A1L1STM2	Transforming growth factor beta regulator 1	Tbrg1	19.922	20.2549	21.3323	21.5472	19.5494	21.3004	cell cycle arrest [GO:0007050];DNA replication [GO:0006260];negative regulation of cell proliferation [GO:0008285];protein localization to nucleoplasm [GO:1990173];protein stabilization [GO:0050821]	nucleus [GO:0005634]			Acetylation;Cell cycle;Coiled coil;Complete proteome;Nucleus;Phosphoprotein;Proteomics identification;Reference proteome;Tumor suppressor;Ubl conjugation	TBRG1 family			2	2	2	7.4	7.4	7.4	13.039	14	0.716624	0.841124	0.295907	0.344343
A0A1L1SUQ2;Q8JZX3;A0A1L1SQ32;Q8JZX3-3;Q8JZX3-2	A0A1L1SUQ2;Q8JZX3;A0A1L1SQ32;Q8JZX3-3;Q8JZX3-2	POC1 centriolar protein homolog A	Poc1a	20.1874	21.1418	20.7666	20.5648	19.7297	21.6753	bone development [GO:0060348];growth plate cartilage chondrocyte development [GO:0003431];mitotic spindle organization [GO:0007052];non-motile cilium assembly [GO:1905515];positive regulation of centrosome duplication [GO:0010825];spermatogenesis [GO:0007283]	centriole [GO:0005814];centrosome [GO:0005813];ciliary basal body [GO:0036064];cytoplasm [GO:0005737];spindle pole [GO:0000922]			Alternative splicing;Cell projection;Cilium biogenesis/degradation;Coiled coil;Complete proteome;Cytoplasm;Cytoskeleton;Proteomics identification;Reference proteome;Repeat;WD repeat	WD repeat POC1 family			2	2	2	6.8	6.8	6.8	5.5603	12	0.949866	0.975716	-0.0420297	-0.057719
P57780;A0A1L1SV25;E9Q2W9;D3Z761;D3Z0L8;A0A1L1SVJ6	P57780;A0A1L1SV25;E9Q2W9	Alpha-actinin-4	Actn4	23.015	22.8457	22.1203	21.3534	21.1567	21.2346	actin filament bundle assembly [GO:0051017];bicellular tight junction assembly [GO:0070830];negative regulation of cellular component movement [GO:0051271];negative regulation of substrate adhesion-dependent cell spreading [GO:1900025];peroxisome proliferator activated receptor signaling pathway [GO:0035357];positive regulation of cell migration [GO:0030335];positive regulation of cellular compon…	brush border [GO:0005903];cell-cell junction [GO:0005911];cortical cytoskeleton [GO:0030863];cytoplasm [GO:0005737];cytosol [GO:0005829];intracellular [GO:0005622];intracellular ribonucleoprotein complex [GO:0030529];neuron projection [GO:0043005];nuclear body [GO:0016604];nucleus [GO:0005634];perinuclear region of cytoplasm [GO:0048471];pseudopodium [GO:0031143];stress fiber [GO:0001725];Z disc …	actin binding [GO:0003779];actin filament binding [GO:0051015];calcium ion binding [GO:0005509];calcium ion binding [GO:0005509];chromatin DNA binding [GO:0031490];ion channel binding [GO:0044325];ligand-dependent nuclear receptor transcription coactivator activity [GO:0030374];nuclear hormone receptor binding [GO:0035257];nucleoside binding [GO:0001882];protein homodimerization activity [GO:0042…	Adherens junction;Amoebiasis;Arrhythmogenic right ventricular cardiomyopathy (ARVC);Focal adhesion;Leukocyte transendothelial migration;Regulation of actin cytoskeleton;Systemic lupus erythematosus;Tight junction	Acetylation;Actin-binding;Calcium;Cell junction;Coiled coil;Complete proteome;Cytoplasm;Direct protein sequencing;Metal-binding;Nucleus;Phosphoprotein;Protein transport;Proteomics identification;Reference proteome;Repeat;Transport	Alpha-actinin family	P39447;Q3TN34		10	4	4	12.5	5.3	5.3	9.1797	10	0.00729172	0.0158481	-1.41209	-3.71328
Q3UGY8;A0A1N9M5I8	Q3UGY8;A0A1N9M5I8	Brefeldin A-inhibited guanine nucleotide-exchange protein 3	Arfgef3	22.7408	22.7753	23.0589	22.4597	22.3671	22.5949	negative regulation of phosphatase activity [GO:0010923];regulation of ARF protein signal transduction [GO:0032012];regulation of ARF protein signal transduction [GO:0032012]	integral component of membrane [GO:0016021];transport vesicle membrane [GO:0030658]	ARF guanyl-nucleotide exchange factor activity [GO:0005086]		Complete proteome;Cytoplasmic vesicle;Guanine-nucleotide releasing factor;Membrane;Phosphoprotein;Proteomics identification;Reference proteome;Transmembrane;Transmembrane helix				2	2	2	1.2	1.2	1.2	3.7952	5	0.0332489	0.117781	-0.38442	-1.74303
Q91VN6;A0A1S6GWJ4	Q91VN6;A0A1S6GWJ4	Probable ATP-dependent RNA helicase DDX41	Ddx41	25.8751	27.003	26.5816	25.6076	25.5014	25.3565	cell differentiation [GO:0030154];cell proliferation [GO:0008283];cellular response to interferon-beta [GO:0035458];defense response to virus [GO:0051607];mRNA splicing, via spliceosome [GO:0000398];positive regulation of transcription by RNA polymerase II [GO:0045944];RNA secondary structure unwinding [GO:0010501]	catalytic step 2 spliceosome [GO:0071013];endoplasmic reticulum [GO:0005783];nucleolus [GO:0005730];nucleus [GO:0005634]	ATP binding [GO:0005524];ATP-dependent RNA helicase activity [GO:0004004];DNA binding [GO:0003677];metal ion binding [GO:0046872];nucleic acid binding [GO:0003676];RNA binding [GO:0003723]		ATP-binding;Coiled coil;Complete proteome;Helicase;Hydrolase;Isopeptide bond;Metal-binding;mRNA processing;mRNA splicing;Nucleotide-binding;Nucleus;Phosphoprotein;Proteomics identification;Reference proteome;RNA-binding;Spliceosome;Ubl conjugation;Zinc;Zinc-finger	DEAD box helicase family, DDX41 subfamily	Q3TBT3;Q62191		22	22	22	50	50	50	162.64	172	0.0414938	0.0572698	-0.998057	-2.28381
Q8BJU0;A0A1W2P6P1;Q8BJU0-2;A0A1W2P7I5	Q8BJU0;A0A1W2P6P1;Q8BJU0-2;A0A1W2P7I5	Small glutamine-rich tetratricopeptide repeat-containing protein alpha	Sgta	20.5397	20.4613	21.406	24.0148	25.481	25.0618	negative regulation of ER-associated ubiquitin-dependent protein catabolic process [GO:1903070];negative regulation of ubiquitin-dependent protein catabolic process [GO:2000059];positive regulation of ER-associated ubiquitin-dependent protein catabolic process [GO:1903071];ubiquitin-dependent ERAD pathway [GO:0030433]	cytoplasm [GO:0005737];cytosol [GO:0005829];membrane [GO:0016020];nucleus [GO:0005634]	BAT3 complex binding [GO:1904288];protein heterodimerization activity [GO:0046982];protein homodimerization activity [GO:0042803];protein self-association [GO:0043621]		Acetylation;Alternative splicing;Chaperone;Complete proteome;Cytoplasm;Nucleus;Phosphoprotein;Proteomics identification;Reference proteome;Repeat;TPR repeat	SGT family			6	6	6	24.4	24.4	24.4	12.931	15	0.00158381	0.00502752	4.05016	6.42107
Q91YE5;F8VPM0;E9Q374;A0A1W2P6X9;Q91YE5-2;Q91YE5-3;A0A1W2P6L0	Q91YE5;F8VPM0;E9Q374;A0A1W2P6X9;Q91YE5-2;Q91YE5-3	Bromodomain adjacent to zinc finger domain protein 2A	Baz2a	24.3042	21.2666	21.7798	23.3408	21.2263	20.2822	chromatin remodeling [GO:0006338];chromatin silencing at rDNA [GO:0000183];DNA methylation [GO:0006306];heterochromatin assembly involved in chromatin silencing [GO:0070869];histone deacetylation [GO:0016575];histone H3-K9 methylation [GO:0051567];histone H4 deacetylation [GO:0070933];histone H4-K20 methylation [GO:0034770];negative regulation of transcription by RNA polymerase I [GO:0016479]	chromatin silencing complex [GO:0005677];cytosol [GO:0005829];cytosol [GO:0005829];nuclear speck [GO:0016607];nucleolus [GO:0005730];nucleoplasm [GO:0005654];nucleus [GO:0005634];rDNA heterochromatin [GO:0033553]	DNA binding [GO:0003677];histone binding [GO:0042393];histone binding [GO:0042393];lysine-acetylated histone binding [GO:0070577];metal ion binding [GO:0046872];RNA binding [GO:0003723];RNA polymerase I CORE element sequence-specific DNA binding [GO:0001164]		Acetylation;Alternative splicing;Bromodomain;Chromatin regulator;Coiled coil;Complete proteome;DNA-binding;Isopeptide bond;Metal-binding;Nucleus;Phosphoprotein;Proteomics identification;Reference proteome;Repeat;Repressor;RNA-binding;Transcription;Transcription regulation;Ubl conjugation;Zinc;Zinc-finger	WAL family			15	15	15	8.6	8.6	8.6	76.953	42	0.557186	0.661705	-0.833776	-0.594091
A0A1W2P737;F8VPV0;P48725;P48725-3;P48725-2;A0A1W2P8A6	A0A1W2P737;F8VPV0;P48725;P48725-3;P48725-2	Pericentrin	Pcnt	20.6924	21.016	20.3909	20.8594	23.2572	20.1422	brain morphogenesis [GO:0048854];camera-type eye development [GO:0043010];cerebellar cortex morphogenesis [GO:0021696];cilium assembly [GO:0060271];cilium assembly [GO:0060271];embryonic brain development [GO:1990403];embryonic heart tube development [GO:0035050];head development [GO:0060322];in utero embryonic development [GO:0001701];kidney development [GO:0001822];limb morphogenesis [GO:003510…	centriolar satellite [GO:0034451];centriole [GO:0005814];centrosome [GO:0005813];ciliary basal body [GO:0036064];cytosol [GO:0005829];intercellular bridge [GO:0045171];microtubule [GO:0005874];microtubule organizing center [GO:0005815];motile cilium [GO:0031514];pericentriolar material [GO:0000242]	calmodulin binding [GO:0005516];protein-containing complex scaffold activity [GO:0032947];protein-containing complex scaffold activity [GO:0032947]		Alternative splicing;Calmodulin-binding;Coiled coil;Complete proteome;Cytoplasm;Cytoskeleton;Microtubule;Phosphoprotein;Proteomics identification;Reference proteome		Q6A078		46	46	46	20.9	20.9	20.9	261.84	119	0.494624	0.58477	0.71984	0.679741
P62075;A0A1W2P756;A0A1W2P7H2	P62075;A0A1W2P756	Mitochondrial import inner membrane translocase subunit Tim13	Timm13	21.5229	20.6594	20.2514	20.9303	20.2214	21.0313	chaperone-mediated protein transport [GO:0072321];protein import into mitochondrial inner membrane [GO:0045039];protein transport [GO:0015031]	fibrillar center [GO:0001650];mitochondrial inner membrane [GO:0005743];mitochondrial intermembrane space protein transporter complex [GO:0042719];mitochondrion [GO:0005739];mitochondrion [GO:0005739]	metal ion binding [GO:0046872];protein transporter activity [GO:0008565]		Acetylation;Chaperone;Complete proteome;Direct protein sequencing;Disulfide bond;Membrane;Metal-binding;Mitochondrion;Mitochondrion inner membrane;Phosphoprotein;Protein transport;Proteomics identification;Reference proteome;Translocation;Transport;Zinc	Small Tim family			3	3	3	43.2	43.2	43.2	13.752	18	0.862645	0.936216	-0.0835908	-0.151098
P84228;A0A1W2P768;P68433;P84244;P02301;F8WI35;E0CZ27;E0CYR7;E0CYN1	P84228;A0A1W2P768;P68433;P84244;P02301;F8WI35;E0CZ27	Histone H3.2;Histone H3.1;Histone H3.3;Histone H3.3C;Histone H3	Hist1h3b;Hist1h3a;H3f3a;H3f3c	30.829	32.1185	31.7355	30.8636	29.8729	31.0391	cell proliferation [GO:0008283];chromatin silencing at rDNA [GO:0000183];chromatin silencing at rDNA [GO:0000183];DNA replication-dependent nucleosome assembly [GO:0006335];DNA replication-independent nucleosome assembly [GO:0006336];embryo implantation [GO:0007566];male gonad development [GO:0008584];multicellular organism growth [GO:0035264];muscle cell differentiation [GO:0042692];negative reg…	Barr body [GO:0001740];Barr body [GO:0001740];chromatin [GO:0000785];nuclear chromosome [GO:0000228];nuclear chromosome [GO:0000228];nuclear chromosome, telomeric region [GO:0000784];nuclear nucleosome [GO:0000788];nucleoplasm [GO:0005654];nucleosome [GO:0000786];nucleosome [GO:0000786];nucleus [GO:0005634];nucleus [GO:0005634]	cadherin binding [GO:0045296];chromatin binding [GO:0003682];DNA binding [GO:0003677];nucleosomal DNA binding [GO:0031492];nucleosomal DNA binding [GO:0031492];protein heterodimerization activity [GO:0046982];RNA polymerase II core promoter sequence-specific DNA binding [GO:0000979];RNA polymerase II distal enhancer sequence-specific DNA binding [GO:0000980]	Systemic lupus erythematosus	3D-structure;Acetylation;ADP-ribosylation;Chromosome;Citrullination;Complete proteome;Direct protein sequencing;DNA-binding;Hydroxylation;Methylation;Nucleosome core;Nucleus;Phosphoprotein;Proteomics identification;Reference proteome;Ubl conjugation	Histone H3 family	P83917;Q8TF76-1;Q8WTS6		11	11	11	58.8	58.8	58.8	127.01	114	0.139884	0.156659	-0.969137	-1.54516
A0A1W2P7B3	A0A1W2P7B3			19.8801	20.836	21.1378	24.9844	24.7083	25.1871					Coiled coil;Complete proteome;Reference proteome				4	4	4	46.3	46.3	46.3	15.784	37	0.000423594	0.00270085	4.34199	8.62043
Q9CR11;A0A1W2P7H0	Q9CR11;A0A1W2P7H0	YEATS domain-containing protein 4	Yeats4	21.63	20.721	20.4577	19.4988	19.8498	20.3491	histone H2A acetylation [GO:0043968];histone H4 acetylation [GO:0043967];regulation of growth [GO:0040008];regulation of transcription, DNA-templated [GO:0006355];regulation of transcription, DNA-templated [GO:0006355];transcription, DNA-templated [GO:0006351]	NuA4 histone acetyltransferase complex [GO:0035267];nuclear membrane [GO:0031965];nucleoplasm [GO:0005654];nucleus [GO:0005634];Swr1 complex [GO:0000812]	protein C-terminus binding [GO:0008022]		Chromatin regulator;Coiled coil;Complete proteome;Growth regulation;Isopeptide bond;Nucleus;Proteomics identification;Reference proteome;Transcription;Transcription regulation;Ubl conjugation				4	4	4	23.3	23.3	23.3	9.8668	5	0.0745031	0.0892029	-1.03699	-1.94774
A0A1W2P872;D3YVV7	A0A1W2P872;D3YVV7		Nova2	28.0514	28.1938	26.2711	22.6928	22.8099	21.1563	mRNA splicing, via spliceosome [GO:0000398];regulation of RNA metabolic process [GO:0051252]		RNA binding [GO:0003723]		Complete proteome;Proteomics identification;Reference proteome;Signal			RNA-binding	8	8	6	17.3	17.3	12.8	19.743	28	0.00293167	0.00674717	-5.28575	-5.76835
A0A1W2P884;E9QA61	A0A1W2P884;E9QA61		Cep85l	20.9294	20.6311	21.2625	19.6803	21.7771	20.9052		centrosome [GO:0005813]			Coiled coil;Complete proteome;Proteomics identification;Reference proteome				5	5	5	8.4	8.4	8.4	16.921	13	0.820895	0.911782	-0.153453	-0.208814
Q99KK1;A0A1W2P8A8	Q99KK1;A0A1W2P8A8	Receptor expression-enhancing protein 3	Reep3	21.5726	22.0716	21.012	22.9267	20.2674	20.5477	cell division [GO:0051301];mitotic nuclear envelope reassembly [GO:0007084];nuclear envelope organization [GO:0006998]	endoplasmic reticulum membrane [GO:0005789];integral component of membrane [GO:0016021];integral component of membrane [GO:0016021];microtubule [GO:0005874]			Cell cycle;Cell division;Complete proteome;Endoplasmic reticulum;Membrane;Microtubule;Mitosis;Phosphoprotein;Proteomics identification;Reference proteome;Transmembrane;Transmembrane helix	DP1 family			8	8	8	45.3	45.3	45.3	79.371	66	0.751243	0.860459	-0.304757	-0.305548
P70255;A0A1Y7VK55;P70255-3;P70255-2;P70255-5;P70257;P70257-2;Q3TYK3;D3YZ00;E9PUH7;P70255-7;P70255-6;P70255-4;P70257-1;Q02780;B1AUB6;B1AUB8;B1AUB9;B1AUC0;Q02780-6;Q02780-2;Q02780-5;Q02780-3;Q02780-7;Q02780-4	P70255;A0A1Y7VK55;P70255-3;P70255-2;P70255-5;P70257;P70257-2;Q3TYK3;D3YZ00;E9PUH7;P70255-7;P70255-6;P70255-4;P70257-1	Nuclear factor 1 C-type;Nuclear factor 1 X-type;Nuclear factor 1	Nfic;Nfix	22.901	22.4323	20.6557	21.1171	21.5803	20.7248	astrocyte differentiation [GO:0048708];cerebellar granule cell differentiation [GO:0021707];cerebellar Purkinje cell layer development [GO:0021680];cerebellum development [GO:0021549];DNA replication [GO:0006260];DNA replication [GO:0006260];DNA replication [GO:0006260];negative regulation of transcription by RNA polymerase II [GO:0000122];odontogenesis of dentin-containing tooth [GO:0042475];pos…	cell junction [GO:0030054];fibrillar center [GO:0001650];nucleoplasm [GO:0005654];nucleoplasm [GO:0005654];nucleus [GO:0005634];nucleus [GO:0005634]	chromatin binding [GO:0003682];DNA binding [GO:0003677];DNA binding [GO:0003677];DNA binding transcription factor activity [GO:0003700];DNA binding transcription factor activity [GO:0003700];RNA polymerase II proximal promoter sequence-specific DNA binding [GO:0000978];RNA polymerase II regulatory region sequence-specific DNA binding [GO:0000977];RNA polymerase II transcription factor activity, s…		Acetylation;Activator;Alternative splicing;Coiled coil;Complete proteome;DNA replication;DNA-binding;Isopeptide bond;Methylation;Nucleus;Phosphoprotein;Proteomics identification;Reference proteome;Repressor;Transcription;Transcription regulation;Ubl conjugation	CTF/NF-I family	Q02111;Q60929		4	3	3	12.3	9.8	9.8	15.192	13	0.304576	0.326648	-0.855606	-1.0344
E9Q9B7;A0A1Y7VMH7;A0A1Y7VME9;A0A1Y7VNF8	E9Q9B7;A0A1Y7VMH7;A0A1Y7VME9;A0A1Y7VNF8		Kidins220	23.3616	23.1912	23.8209	22.7248	20.7329	23.152	dendrite morphogenesis [GO:0048813];in utero embryonic development [GO:0001701];nerve growth factor signaling pathway [GO:0038180];regulation of protein kinase activity [GO:0045859]	integral component of membrane [GO:0016021]	PDZ domain binding [GO:0030165];protein kinase regulator activity [GO:0019887]	Neurotrophin signaling pathway	ANK repeat;Coiled coil;Complete proteome;Membrane;Proteomics identification;Reference proteome;Repeat;Transmembrane;Transmembrane helix				4	4	4	2.6	2.6	2.6	5.5468	12	0.178015	0.179723	-1.25466	-1.44415
Q9CY50;A0A286YDB7;A0A286YCT4;A0A286YCG8	Q9CY50;A0A286YDB7;A0A286YCT4;A0A286YCG8	Translocon-associated protein subunit alpha	Ssr1	25.4246	22.6222	25.3387	25.5083	25.3912	25.3251	cotranslational protein targeting to membrane [GO:0006613]	endoplasmic reticulum [GO:0005783];endoplasmic reticulum membrane [GO:0005789];endoplasmic reticulum membrane [GO:0005789];integral component of membrane [GO:0016021]		Protein processing in endoplasmic reticulum	Calcium;Complete proteome;Endoplasmic reticulum;Glycoprotein;Membrane;Phosphoprotein;Proteomics identification;Reference proteome;Signal;Transmembrane;Transmembrane helix	TRAP-alpha family			2	2	2	6.6	6.6	6.6	4.2958	18	0.362581	0.393803	0.946363	0.926233
Q9R0N7;A0A286YCU4;A0A2C9F2C1;Q9R0N7-3;Q9R0N7-2;Q9R0N7-4	Q9R0N7;A0A286YCU4;A0A2C9F2C1;Q9R0N7-3;Q9R0N7-2;Q9R0N7-4	Synaptotagmin-7	Syt7	22.3554	20.7688	20.8322	21.1871	21.139	20.6094	calcium ion regulated lysosome exocytosis [GO:1990927];calcium ion-regulated exocytosis of neurotransmitter [GO:0048791];exocytosis [GO:0006887];phagocytosis [GO:0006909];phagosome-lysosome fusion [GO:0090385];plasma membrane repair [GO:0001778];positive regulation of calcium ion-dependent exocytosis [GO:0045956];regulation of bone remodeling [GO:0046850];regulation of calcium ion-dependent exocy…	axon terminus [GO:0043679];cell junction [GO:0030054];cytosol [GO:0005829];dendrite [GO:0030425];dense core granule [GO:0031045];early phagosome [GO:0032009];integral component of membrane [GO:0016021];integral component of membrane [GO:0016021];lysosomal membrane [GO:0005765];lysosome [GO:0005764];neuronal cell body [GO:0043025];peroxisomal membrane [GO:0005778];peroxisome [GO:0005777];phagocyti…	calcium ion binding [GO:0005509];calcium-dependent phospholipid binding [GO:0005544];calcium-dependent phospholipid binding [GO:0005544];calmodulin binding [GO:0005516];clathrin binding [GO:0030276];phosphatidylinositol-4,5-bisphosphate binding [GO:0005546];phosphatidylserine binding [GO:0001786];SNARE binding [GO:0000149];syntaxin binding [GO:0019905]		3D-structure;Alternative splicing;Calcium;Calmodulin-binding;Cell junction;Cell membrane;Complete proteome;Cytoplasmic vesicle;Exocytosis;Lipoprotein;Lysosome;Membrane;Metal-binding;Methylation;Palmitate;Peroxisome;Phosphoprotein;Proteomics identification;Reference proteome;Repeat;Synapse;Transmembrane;Transmembrane helix	Synaptotagmin family			4	4	4	11.7	11.7	11.7	12.637	18	0.570045	0.718037	-0.340277	-0.522989
A0A286YCX3;Q8BSL0;D3Z716;Q78WV9	A0A286YCX3;Q8BSL0		Zkscan8	21.5097	19.9217	20.7172	20.1754	20.5739	20.5193	transcription, DNA-templated [GO:0006351]	nucleus [GO:0005634]	DNA binding transcription factor activity [GO:0003700];metal ion binding [GO:0046872];nucleic acid binding [GO:0003676]		Complete proteome;Metal-binding;Nucleus;Proteomics identification;Reference proteome;Repeat;Transcription;Transcription regulation;Zinc;Zinc-finger				8	8	8	23.1	23.1	23.1	23.212	22	0.570361	0.72615	-0.293327	-0.51007
A0A286YDA2;A0A286YDT3;E9Q5C9;A0A286YDV7;E9Q5C9-2;A0A286YCD1;A0A286YDZ1	A0A286YDA2;A0A286YDT3;E9Q5C9;A0A286YDV7;E9Q5C9-2		Nolc1	27.0753	27.1268	26.4146	25.2273	25.6376	25.879	box H/ACA snoRNA metabolic process [GO:0033979];neural crest cell development [GO:0014032];neural crest formation [GO:0014029];nucleolus organization [GO:0007000];positive regulation of cell proliferation [GO:0008284];positive regulation of transcription, DNA-templated [GO:0045893];regulation of protein import into nucleus [GO:0042306];regulation of translation [GO:0006417];response to osmotic st…	box C/D snoRNP complex [GO:0031428];box H/ACA snoRNP complex [GO:0031429];Cajal body [GO:0015030];cytoplasm [GO:0005737];fibrillar center [GO:0001650];nucleolus [GO:0005730];nucleoplasm [GO:0005654];small nuclear ribonucleoprotein complex [GO:0030532]	box C/D snoRNA binding [GO:0034512];box H/ACA snoRNA binding [GO:0034513];DNA binding [GO:0003677];DNA binding transcription factor activity [GO:0003700];nuclear localization sequence binding [GO:0008139];protein domain specific binding [GO:0019904];protein heterodimerization activity [GO:0046982];RNA polymerase I core binding [GO:0001042];transcription factor binding [GO:0008134]		Acetylation;Alternative splicing;Coiled coil;Complete proteome;Cytoplasm;Isopeptide bond;Methylation;Nucleus;Phosphoprotein;Proteomics identification;Reference proteome;Repeat;Ubl conjugation				17	17	17	29.1	29.1	29.1	173.81	133	0.0123228	0.0227719	-1.29091	-3.24398
Q8VC03;A0A286YDN1;A0A286YCM4	Q8VC03;A0A286YDN1	Echinoderm microtubule-associated protein-like 3	Eml3	22.3193	22.5312	20.6274	21.8785	22.2618	21.9633		cytoplasm [GO:0005737];microtubule [GO:0005874];microtubule cytoskeleton [GO:0015630]	microtubule binding [GO:0008017]		Acetylation;Coiled coil;Complete proteome;Cytoplasm;Cytoskeleton;Microtubule;Phosphoprotein;Proteomics identification;Reference proteome;Repeat;WD repeat	WD repeat EMAP family			18	18	18	26.3	26.3	26.3	177.67	91	0.750985	0.868461	0.20858	0.29232
Q7TMY4;A0A286YDT0;A0A286YCW5;A0A286YCS0;Q7TMY4-2	Q7TMY4;A0A286YDT0;A0A286YCW5;A0A286YCS0;Q7TMY4-2	THO complex subunit 7 homolog	Thoc7	25.0467	24.6989	24.5393	19.8012	23.4333	22.3249	mRNA export from nucleus [GO:0006406];mRNA processing [GO:0006397];mRNA processing [GO:0006397];RNA splicing [GO:0008380];viral mRNA export from host cell nucleus [GO:0046784]	chromosome, telomeric region [GO:0000781];cytoplasm [GO:0005737];cytosol [GO:0005829];nuclear chromosome, telomeric region [GO:0000784];nuclear speck [GO:0016607];nucleus [GO:0005634];THO complex [GO:0000347];THO complex part of transcription export complex [GO:0000445];THO complex part of transcription export complex [GO:0000445];transcription export complex [GO:0000346]	RNA binding [GO:0003723]		Acetylation;Alternative splicing;Coiled coil;Complete proteome;Cytoplasm;Direct protein sequencing;mRNA processing;mRNA splicing;mRNA transport;Nucleus;Phosphoprotein;Proteomics identification;Reference proteome;RNA-binding;Transport	THOC7 family			3	3	3	17.2	17.2	17.2	9.6367	22	0.0552004	0.0461165	-2.90852	-2.4543
P40142;A0A286YE28	P40142;A0A286YE28	Transketolase	Tkt	22.8948	22.5548	23.1482	23.2818	23.2911	22.5828	glyceraldehyde-3-phosphate biosynthetic process [GO:0046166];metabolic process [GO:0008152];regulation of growth [GO:0040008]	myelin sheath [GO:0043209];nuclear body [GO:0016604];nuclear speck [GO:0016607];nucleoplasm [GO:0005654]	catalytic activity [GO:0003824];cofactor binding [GO:0048037];metal ion binding [GO:0046872];protein homodimerization activity [GO:0042803];transketolase activity [GO:0004802]	Biosynthesis of ansamycins;Carbon fixation in photosynthetic organisms;Pentose phosphate pathway	Acetylation;Calcium;Complete proteome;Direct protein sequencing;Isopeptide bond;Magnesium;Metal-binding;Phosphoprotein;Proteomics identification;Reference proteome;Thiamine pyrophosphate;Transferase;Ubl conjugation	Transketolase family			8	8	8	15.2	15.2	15.2	22.954	21	0.557264	0.753787	0.18598	0.475891
Q920N2;A0A2I3BPG4;Q3TG10	Q920N2;A0A2I3BPG4;Q3TG10	Biotin--protein ligase;Biotin--[methylmalonyl-CoA-carboxytransferase] ligase;Biotin--[propionyl-CoA-carboxylase [ATP-hydrolyzing]] ligase;Biotin--[methylcrotonoyl-CoA-carboxylase] ligase;Biotin--[acetyl-CoA-carboxylase] ligase	Hlcs	26.1236	24.4062	26.2759	26.0555	24.1245	23.0048	cell proliferation [GO:0008283];cellular protein modification process [GO:0006464];histone biotinylation [GO:0071110];histone modification [GO:0016570];protein biotinylation [GO:0009305];response to biotin [GO:0070781]	chromatin [GO:0000785];cytoplasm [GO:0005737];cytosol [GO:0005829];mitochondrion [GO:0005739];nuclear lamina [GO:0005652];nuclear matrix [GO:0016363]	ATP binding [GO:0005524];biotin binding [GO:0009374];biotin-[acetyl-CoA-carboxylase] ligase activity [GO:0004077];biotin-[acetyl-CoA-carboxylase] ligase activity [GO:0004077];biotin-[methylcrotonoyl-CoA-carboxylase] ligase activity [GO:0004078];biotin-[methylmalonyl-CoA-carboxytransferase] ligase activity [GO:0004079];biotin-[propionyl-CoA-carboxylase (ATP-hydrolyzing)] ligase activity [GO:000408…	Biotin metabolism	ATP-binding;Complete proteome;Cytoplasm;Ligase;Mitochondrion;Multifunctional enzyme;Nucleotide-binding;Phosphoprotein;Proteomics identification;Reference proteome	Biotin--protein ligase family			5	5	5	8.2	8.2	8.2	13.095	27	0.323923	0.331753	-1.207	-1.0282
P83882;A0A2I3BPG9;A0A0A6YW33	P83882;A0A2I3BPG9	60S ribosomal protein L36a	Rpl36a	19.7855	20.652	22.067	21.7416	21.2127	22.5153	translation [GO:0006412]	cytosolic large ribosomal subunit [GO:0022625];ribosome [GO:0005840]	structural constituent of ribosome [GO:0003735]	Ribosome	Complete proteome;Cytoplasm;Reference proteome;Ribonucleoprotein;Ribosomal protein	Eukaryotic ribosomal protein eL42 family			4	4	4	28.3	28.3	28.3	6.4282	15	0.265949	0.272701	0.988326	1.14263
E9QAP7;A0A2I3BPN6	E9QAP7;A0A2I3BPN6		Taf4a	22.1902	21.7752	22.4274	21.4516	21.124	20.714	DNA-templated transcription, initiation [GO:0006352];ovarian follicle development [GO:0001541];positive regulation of transcription by RNA polymerase II [GO:0045944];positive regulation of transcription, DNA-templated [GO:0045893];regulation of transcription by RNA polymerase II [GO:0006357];RNA polymerase II transcriptional preinitiation complex assembly [GO:0051123];transcription by RNA polymer…	cytosol [GO:0005829];MLL1 complex [GO:0071339];nuclear chromatin [GO:0000790];nucleoplasm [GO:0005654];nucleus [GO:0005634];transcription factor TFIID complex [GO:0005669];transcription factor TFTC complex [GO:0033276]	aryl hydrocarbon receptor binding [GO:0017162];DNA binding [GO:0003677];DNA binding transcription factor activity [GO:0003700];protein heterodimerization activity [GO:0046982];transcription coactivator activity [GO:0003713];transcription factor binding [GO:0008134]	Basal transcription factors;Huntington's disease	Coiled coil;Complete proteome;Proteomics identification;Reference proteome				21	21	19	28.6	28.6	27.3	273.25	139	0.0224497	0.0381333	-1.03442	-2.67902
E9Q784;A0A2I3BPQ5	E9Q784;A0A2I3BPQ5		Zc3h13	22.3827	22.9741	22.3231	21.456	21.586	20.6574		nuclear speck [GO:0016607];nucleoplasm [GO:0005654]	metal ion binding [GO:0046872]		Coiled coil;Complete proteome;Isopeptide bond;Metal-binding;Nucleus;Phosphoprotein;Proteomics identification;Reference proteome;Repeat;Ubl conjugation;Zinc;Zinc-finger			RNA-binding	11	11	11	8.8	8.8	8.8	50.633	48	0.0205379	0.0309621	-1.32681	-2.90324
P62889;A0A2I3BQF4	P62889;A0A2I3BQF4	60S ribosomal protein L30	Rpl30	26.8693	27.1636	26.3457	26.6301	26.3938	25.8244	antimicrobial humoral immune response mediated by antimicrobial peptide [GO:0061844];cytoplasmic translation [GO:0002181];defense response to Gram-negative bacterium [GO:0050829];killing of cells of other organism [GO:0031640];translation [GO:0006412]	cytosolic large ribosomal subunit [GO:0022625];extracellular matrix [GO:0031012];nucleus [GO:0005634];polysomal ribosome [GO:0042788];ribosome [GO:0005840]	RNA binding [GO:0003723];structural constituent of ribosome [GO:0003735];structural constituent of ribosome [GO:0003735]	Ribosome	Acetylation;Complete proteome;Isopeptide bond;Phosphoprotein;Proteomics identification;Reference proteome;Ribonucleoprotein;Ribosomal protein;Ubl conjugation	Eukaryotic ribosomal protein eL30 family			7	7	7	53.9	53.9	53.9	65.446	118	0.205956	0.263156	-0.510121	-1.16414
Q8K072;A0A2I3BQJ3	Q8K072;A0A2I3BQJ3	Receptor expression-enhancing protein 4	Reep4	21.1054	22.4706	22.6172	23.8964	24.1223	23.8977	cell division [GO:0051301];mitotic nuclear envelope reassembly [GO:0007084];nuclear envelope organization [GO:0006998]	endoplasmic reticulum [GO:0005783];endoplasmic reticulum membrane [GO:0005789];integral component of membrane [GO:0016021];integral component of membrane [GO:0016021];microtubule [GO:0005874]	microtubule binding [GO:0008017]		Cell cycle;Cell division;Complete proteome;Endoplasmic reticulum;Membrane;Microtubule;Mitosis;Phosphoprotein;Proteomics identification;Reference proteome;Signal;Transmembrane;Transmembrane helix	DP1 family			7	7	7	26.5	26.5	26.5	23.497	60	0.017309	0.022812	1.90775	3.24893
E9PZM7;A0A2I3BQU5	E9PZM7;A0A2I3BQU5		Scaf11	20.1845	22.7489	20.765	20.2217	20.1987	19.8082	RNA splicing [GO:0008380];RNA splicing, via transesterification reactions [GO:0000375];spliceosomal complex assembly [GO:0000245]	nuclear body [GO:0016604];nucleolus [GO:0005730];nucleoplasm [GO:0005654];nucleus [GO:0005634]			Coiled coil;Complete proteome;Metal-binding;Proteomics identification;Reference proteome;Zinc;Zinc-finger				6	6	2	6.5	6.5	2.4	16.858	31	0.216019	0.216939	-1.15657	-1.30265
Q9JIX0;A0A2I3BRK6;A0A2I3BRR5;A0A2I3BQK0;A0A2I3BQB4;A0A2I3BQ37	Q9JIX0;A0A2I3BRK6	Transcription and mRNA export factor ENY2	Eny2	21.0514	20.9946	19.9184	21.5435	23.4156	22.7612	histone deubiquitination [GO:0016578];mRNA export from nucleus [GO:0006406];mRNA export from nucleus [GO:0006406];negative regulation of insulin secretion involved in cellular response to glucose stimulus [GO:0061179];poly(A)+ mRNA export from nucleus [GO:0016973];positive regulation of transcription, DNA-templated [GO:0045893];positive regulation of transcription, DNA-templated [GO:0045893];regu…	DUBm complex [GO:0071819];mitochondrion [GO:0005739];nuclear pore [GO:0005643];nuclear pore [GO:0005643];nucleoplasm [GO:0005654];SAGA complex [GO:0000124];transcription export complex 2 [GO:0070390]	chromatin binding [GO:0003682];ligand-dependent nuclear receptor transcription coactivator activity [GO:0030374];ligand-dependent nuclear receptor transcription coactivator activity [GO:0030374];transcription coactivator activity [GO:0003713];transcription coactivator activity [GO:0003713]		Activator;Chromatin regulator;Complete proteome;Isopeptide bond;mRNA transport;Nuclear pore complex;Nucleus;Protein transport;Proteomics identification;Reference proteome;Transcription;Transcription regulation;Translocation;Transport;Ubl conjugation	ENY2 family			5	5	5	43.6	43.6	43.6	8.6968	19	0.0439739	0.0436607	1.91861	2.52168
O89091;Q8C900;A0A2I3BRS7;A0A2I3BPZ3;A0A2I3BQ59	O89091;Q8C900;A0A2I3BRS7;A0A2I3BPZ3;A0A2I3BQ59	Krueppel-like factor 10	Klf10	21.2525	21.6271	22.5264	20.6904	20.0593	22.4241	bone mineralization [GO:0030282];cellular response to peptide [GO:1901653];cellular response to starvation [GO:0009267];circadian rhythm [GO:0007623];negative regulation of transcription, DNA-templated [GO:0045892];positive regulation of osteoclast differentiation [GO:0045672];positive regulation of transcription by RNA polymerase II [GO:0045944];regulation of circadian rhythm [GO:0042752];regula…	nucleus [GO:0005634]	core promoter sequence-specific DNA binding [GO:0001046];DNA binding [GO:0003677];metal ion binding [GO:0046872];nucleic acid binding [GO:0003676];RNA polymerase II proximal promoter sequence-specific DNA binding [GO:0000978];transcriptional activator activity, RNA polymerase II proximal promoter sequence-specific DNA binding [GO:0001077]		Biological rhythms;Complete proteome;DNA-binding;Metal-binding;Nucleus;Phosphoprotein;Proteomics identification;Reference proteome;Repeat;Repressor;Transcription;Transcription regulation;Ubl conjugation;Zinc;Zinc-finger	Sp1 C2H2-type zinc-finger protein family	Q8C863		4	4	4	12.1	12.1	12.1	11.266	18	0.405877	0.459433	-0.74406	-0.825193
Q91VT1;A0A2I3BS18;Q91VT1-2	Q91VT1;A0A2I3BS18;Q91VT1-2	E3 SUMO-protein ligase NSE2	Nsmce2	20.3477	20.6412	20.6483	21.0992	20.9447	20.5403	cell cycle [GO:0007049];cell division [GO:0051301];cellular senescence [GO:0090398];double-strand break repair via homologous recombination [GO:0000724];double-strand break repair via homologous recombination [GO:0000724];positive regulation of maintenance of mitotic sister chromatid cohesion [GO:0034184];positive regulation of mitotic metaphase/anaphase transition [GO:0045842];telomere maintenan…	chromosome, telomeric region [GO:0000781];nuclear body [GO:0016604];nucleus [GO:0005634];PML body [GO:0016605];Smc5-Smc6 complex [GO:0030915];Smc5-Smc6 complex [GO:0030915]	SUMO transferase activity [GO:0019789];ubiquitin-protein transferase activity [GO:0004842];zinc ion binding [GO:0008270]		Acetylation;Alternative splicing;Cell cycle;Cell division;Chromosome;Complete proteome;DNA damage;DNA recombination;DNA repair;Isopeptide bond;Metal-binding;Mitosis;Nucleus;Phosphoprotein;Proteomics identification;Reference proteome;Telomere;Transferase;Ubl conjugation;Ubl conjugation pathway;Zinc;Zinc-finger	NSE2 family			2	2	2	6.9	6.9	6.9	2.8678	5	0.178736	0.305828	0.31569	1.07434
Q7TPR4;A1BN54	Q7TPR4;A1BN54	Alpha-actinin-1	Actn1	22.0975	22.7548	21.7707	21.8609	21.698	21.4566	actin crosslink formation [GO:0051764];actin filament bundle assembly [GO:0051017];actin filament network formation [GO:0051639];actin filament organization [GO:0007015];cortical cytoskeleton organization [GO:0030865];focal adhesion assembly [GO:0048041];negative regulation of cellular component movement [GO:0051271];platelet formation [GO:0030220];platelet morphogenesis [GO:0036344]	actin filament [GO:0005884];brush border [GO:0005903];brush border [GO:0005903];cell projection [GO:0042995];cell-cell junction [GO:0005911];cortical cytoskeleton [GO:0030863];cytoplasm [GO:0005737];dense core granule membrane [GO:0032127];fascia adherens [GO:0005916];focal adhesion [GO:0005925];intracellular [GO:0005622];plasma membrane [GO:0005886];ruffle [GO:0001726];sarcomere [GO:0030017];sec…	actin filament binding [GO:0051015];calcium ion binding [GO:0005509];double-stranded RNA binding [GO:0003725];integrin binding [GO:0005178];ion channel binding [GO:0044325];ligand-dependent nuclear receptor transcription coactivator activity [GO:0030374];protein homodimerization activity [GO:0042803];vinculin binding [GO:0017166]	Adherens junction;Amoebiasis;Arrhythmogenic right ventricular cardiomyopathy (ARVC);Focal adhesion;Leukocyte transendothelial migration;Regulation of actin cytoskeleton;Systemic lupus erythematosus;Tight junction	Acetylation;Actin-binding;Calcium;Cell junction;Cell membrane;Cell projection;Coiled coil;Complete proteome;Cytoplasm;Cytoskeleton;Membrane;Metal-binding;Phosphoprotein;Proteomics identification;Reference proteome;Repeat	Alpha-actinin family			13	7	5	16.8	10.2	7.7	14.606	16	0.161325	0.217785	-0.53587	-1.29971
Q3UH28;Q3U1M7;A2A483;E9Q8D1;A2A482;A2A484;A2A485;A2A481;A2A480	Q3UH28;Q3U1M7;A2A483;E9Q8D1;A2A482;A2A484;A2A485;A2A481;A2A480		Zmynd8	19.597	21.7618	23.5915	20.5303	20.2653	21.6662	modulation of excitatory postsynaptic potential [GO:0098815];negative regulation of cell migration [GO:0030336];negative regulation of cell migration [GO:0030336];negative regulation of transcription from RNA polymerase II promoter by histone modification [GO:1903758];positive regulation of dendritic spine development [GO:0060999];positive regulation of dendritic spine maintenance [GO:1902952];po…	cytoplasm [GO:0005737];dendritic shaft [GO:0043198];dendritic spine [GO:0043197];nucleus [GO:0005634];nucleus [GO:0005634]	chromatin binding [GO:0003682];histone binding [GO:0042393];lysine-acetylated histone binding [GO:0070577];lysine-acetylated histone binding [GO:0070577];metal ion binding [GO:0046872];methylated histone binding [GO:0035064];protein N-terminus binding [GO:0047485];RNA polymerase II regulatory region sequence-specific DNA binding [GO:0000977];transcription cofactor activity [GO:0003712]		Bromodomain;Coiled coil;Complete proteome;Metal-binding;Proteomics identification;Reference proteome;Zinc;Zinc-finger				8	8	8	11	11	11	28.646	31	0.537618	0.636699	-0.829473	-0.622808
A2A4P0;A2A4N9;G3X8X0;Q05BH3	A2A4P0;A2A4N9	ATP-dependent RNA helicase DHX8	Dhx8	26.2538	26.5818	26.5851	25.0291	25.4045	24.8637	mRNA splicing, via spliceosome [GO:0000398]	catalytic step 2 spliceosome [GO:0071013];cytoplasm [GO:0005737];cytoplasm [GO:0005737];nuclear body [GO:0016604];nucleoplasm [GO:0005654];nucleoplasm [GO:0005654];nucleus [GO:0005634];spliceosomal complex [GO:0005681];U2-type catalytic step 2 spliceosome [GO:0071007]	ATP binding [GO:0005524];ATP binding [GO:0005524];ATPase activity [GO:0016887];ATP-dependent RNA helicase activity [GO:0004004];helicase activity [GO:0004386];identical protein binding [GO:0042802];nucleic acid binding [GO:0003676];RNA binding [GO:0003723]	Spliceosome	ATP-binding;Coiled coil;Complete proteome;Helicase;Hydrolase;Isopeptide bond;mRNA processing;mRNA splicing;Nucleotide-binding;Nucleus;Phosphoprotein;Proteomics identification;Reference proteome;Spliceosome;Ubl conjugation	DEAD box helicase family, DEAH subfamily, DDX8/PRP22 sub-subfamily		RNA-binding	35	34	34	35.1	34.4	34.4	188.22	164	0.00209877	0.00923944	-1.37442	-4.67362
A2A4U6	A2A4U6		Zfp334	21.6737	21.8938	22.4657	21.1734	21.0693	22.3633	regulation of transcription, DNA-templated [GO:0006355]	intracellular [GO:0005622]	DNA binding transcription factor activity [GO:0003700];metal ion binding [GO:0046872];nucleic acid binding [GO:0003676]		Complete proteome;Metal-binding;Proteomics identification;Reference proteome;Repeat;Zinc;Zinc-finger				7	7	7	16.1	16.1	16.1	90.571	14	0.375482	0.460595	-0.475743	-0.823799
P84099;A2A547	P84099;A2A547	60S ribosomal protein L19;Ribosomal protein L19	Rpl19	28.3057	28.1972	28.9136	27.6585	26.6776	27.2596	cytoplasmic translation [GO:0002181];liver regeneration [GO:0097421];translation [GO:0006412];translation [GO:0006412]	cytosolic large ribosomal subunit [GO:0022625];polysomal ribosome [GO:0042788]	5.8S rRNA binding [GO:1990932];large ribosomal subunit rRNA binding [GO:0070180];RNA binding [GO:0003723];structural constituent of ribosome [GO:0003735];structural constituent of ribosome [GO:0003735]	Ribosome	3D-structure;Citrullination;Coiled coil;Complete proteome;Direct protein sequencing;Isopeptide bond;Phosphoprotein;Proteomics identification;Reference proteome;Ribonucleoprotein;Ribosomal protein;Ubl conjugation	Eukaryotic ribosomal protein eL19 family			9	9	9	32.7	32.7	32.7	57.706	110	0.0244211	0.0357471	-1.27358	-2.75859
A2A5K6;Q6P5F4;S4R2J0	A2A5K6	Zinc finger protein 335	Znf335	20.8515	20.379	20.9907	21.5493	20.8191	20.8837	brain development [GO:0007420];brain morphogenesis [GO:0048854];brain morphogenesis [GO:0048854];cerebral cortex neuron differentiation [GO:0021895];histone H3-K4 trimethylation [GO:0080182];in utero embryonic development [GO:0001701];neuron projection morphogenesis [GO:0048812];positive regulation of lymphocyte proliferation [GO:0050671];positive regulation of neuroblast proliferation [GO:000205…	histone methyltransferase complex [GO:0035097];nucleoplasm [GO:0005654];nucleus [GO:0005634]	metal ion binding [GO:0046872];RNA polymerase II proximal promoter sequence-specific DNA binding [GO:0000978];RNA polymerase II proximal promoter sequence-specific DNA binding [GO:0000978];transcription regulatory region DNA binding [GO:0044212]		Activator;Complete proteome;Developmental protein;DNA-binding;Isopeptide bond;Metal-binding;Nucleus;Phosphoprotein;Proteomics identification;Reference proteome;Repeat;Transcription;Transcription regulation;Ubl conjugation;Zinc;Zinc-finger	Krueppel C2H2-type zinc-finger protein family			9	9	9	10.4	10.4	10.4	77.902	46	0.312856	0.434958	0.343646	0.863742
A2A5R8;Q9DBE7;Q9Z108	A2A5R8;Q9DBE7;Q9Z108	Double-stranded RNA-binding protein Staufen homolog 1	Stau1	24.6313	24.3519	24.9784	27.6395	28.0745	26.6369	intracellular mRNA localization [GO:0008298];positive regulation by virus of viral protein levels in host cell [GO:0046726];positive regulation of viral genome replication [GO:0045070]	cell body [GO:0044297];cytoplasm [GO:0005737];cytoplasmic ribonucleoprotein granule [GO:0036464];cytoplasmic stress granule [GO:0010494];cytosol [GO:0005829];dendrite [GO:0030425];endoplasmic reticulum [GO:0005783];intracellular ribonucleoprotein complex [GO:0030529];plasma membrane [GO:0005886];rough endoplasmic reticulum [GO:0005791]	RNA binding [GO:0003723]		Complete proteome;Cytoplasm;Endoplasmic reticulum;Methylation;Proteomics identification;Reference proteome;Repeat;RNA-binding				40	40	3	79	79	3.9	323.31	416	0.00377871	0.00824051	2.79643	4.9702
A2A654;A2A655;E9Q6A7;A2A653;A2A652;A0A140LHY5	A2A654;A2A655;E9Q6A7		Bptf	21.1905	22.9313	21.6228	20.1525	22.0383	21.5178	anterior/posterior pattern specification [GO:0009952];brain development [GO:0007420];cellular response to nerve growth factor stimulus [GO:1990090];chromatin remodeling [GO:0006338];embryonic placenta development [GO:0001892];endoderm development [GO:0007492];negative regulation of transcription by RNA polymerase II [GO:0000122];positive regulation of transcription, DNA-templated [GO:0045893];reg…	cell body [GO:0044297];dendrite [GO:0030425];nuclear chromatin [GO:0000790];nuclear chromatin [GO:0000790];nucleoplasm [GO:0005654];nucleus [GO:0005634];NURF complex [GO:0016589];perinuclear region of cytoplasm [GO:0048471];Set1C/COMPASS complex [GO:0048188]	DNA-dependent ATPase activity [GO:0008094];metal ion binding [GO:0046872];metal ion binding [GO:0046872];methylated histone binding [GO:0035064];methylated histone binding [GO:0035064];sequence-specific DNA binding [GO:0043565];sequence-specific DNA binding [GO:0043565];transcription factor binding [GO:0008134];zinc ion binding [GO:0008270]		Bromodomain;Coiled coil;Complete proteome;Metal-binding;Proteomics identification;Reference proteome;Zinc;Zinc-finger				22	22	22	10.8	10.8	10.8	91.864	70	0.42685	0.494936	-0.67866	-0.781765
A2A6A1;A2AKY4;F6QGP8;A0A0G2JGH6	A2A6A1	G patch domain-containing protein 8	Gpatch8	25.7459	25.5929	24.8881	22.9793	23.2422	20.5295	positive regulation of dendritic spine maintenance [GO:1902952];positive regulation of gene expression [GO:0010628];positive regulation of neuron projection development [GO:0010976];regulation of neuron projection development [GO:0010975]	cytoplasm [GO:0005737];dendritic microtubule [GO:1901588];dendritic shaft [GO:0043198];dendritic spine [GO:0043197];growth cone [GO:0030426];neuronal cell body [GO:0043025];nucleus [GO:0005634];plasma membrane [GO:0005886];postsynapse [GO:0098794];presynapse [GO:0098793]	metal ion binding [GO:0046872];nucleic acid binding [GO:0003676]		Acetylation;Coiled coil;Complete proteome;Isopeptide bond;Metal-binding;Phosphoprotein;Reference proteome;Ubl conjugation;Zinc;Zinc-finger				11	11	11	10.5	10.5	10.5	26.067	40	0.0249643	0.0255343	-3.15868	-3.14842
A2A6T1	A2A6T1	Cerebellar degeneration-related protein 2-like	Cdr2l	21.2399	22.2967	20.6375	20.0122	20.4632	20.2666					Coiled coil;Complete proteome;Phosphoprotein;Reference proteome	CDR2 family			11	11	11	24.1	24.1	24.1	37.41	32	0.0849675	0.095944	-1.14405	-1.89978
Q8R035;A2A6T4;Q8R035-2;D6RHR8	Q8R035;A2A6T4;Q8R035-2	Peptidyl-tRNA hydrolase ICT1, mitochondrial	Ict1	27.2859	27.4036	27.4943	25.4721	25.4897	25.7065	mitochondrial translational termination [GO:0070126];rescue of stalled ribosome [GO:0072344]	mitochondrial large ribosomal subunit [GO:0005762];mitochondrion [GO:0005739];mitochondrion [GO:0005739]	aminoacyl-tRNA hydrolase activity [GO:0004045];translation release factor activity [GO:0003747];translation release factor activity, codon nonspecific [GO:0016150]		3D-structure;Alternative splicing;Complete proteome;Hydrolase;Mitochondrion;Protein biosynthesis;Proteomics identification;Reference proteome;Ribonucleoprotein;Ribosomal protein;Transit peptide	Prokaryotic/mitochondrial release factor family, Mitochondrion-specific ribosomal protein mL62 subfamily			4	4	4	23.3	23.3	23.3	7.574	17	4.47814e-05	0.00325773	-1.83845	-9.35443
Q80UG5;Q80UG5-3;A2A6U3;Q80UG5-2;A2A6U5	Q80UG5;Q80UG5-3;A2A6U3;Q80UG5-2;A2A6U5	Septin-9	2020-09-09	23.3538	23.4439	24.226	23.5591	23.161	23.4136	cell cycle [GO:0007049];cell division [GO:0051301];positive regulation of non-motile cilium assembly [GO:1902857];protein heterooligomerization [GO:0051291]	actin cytoskeleton [GO:0015629];axoneme [GO:0005930];microtubule [GO:0005874];non-motile cilium [GO:0097730];perinuclear region of cytoplasm [GO:0048471];septin complex [GO:0031105];stress fiber [GO:0001725]	cadherin binding [GO:0045296];GTP binding [GO:0005525];GTP binding [GO:0005525]		Acetylation;Alternative splicing;Cell cycle;Cell division;Complete proteome;Cytoplasm;Cytoskeleton;Direct protein sequencing;GTP-binding;Nucleotide-binding;Phosphoprotein;Proteomics identification;Reference proteome	TRAFAC class TrmE-Era-EngA-EngB-Septin-like GTPase superfamily, Septin GTPase family			5	5	5	9.1	9.1	9.1	5.6553	12	0.379215	0.532108	-0.296657	-0.740991
A2A791;F6VYE2;A2A791-2	A2A791;F6VYE2;A2A791-2	Zinc finger MYM-type protein 4	Zmym4	22.4352	22.4694	22.6043	20.9036	20.6395	22.189	cytoskeleton organization [GO:0007010];multicellular organism development [GO:0007275];regulation of cell morphogenesis [GO:0022604]	cytoplasm [GO:0005737];nucleoplasm [GO:0005654]	DNA binding [GO:0003677];RNA polymerase II transcription factor activity, sequence-specific DNA binding [GO:0000981];zinc ion binding [GO:0008270];zinc ion binding [GO:0008270]		Acetylation;Alternative splicing;Complete proteome;Isopeptide bond;Metal-binding;Phosphoprotein;Proteomics identification;Reference proteome;Repeat;Ubl conjugation;Zinc;Zinc-finger				2	2	2	1.7	1.7	1.7	2.8177	4	0.0590995	0.0677405	-1.25892	-2.16534
A2A7B5	A2A7B5		Prdm2	21.3128	20.9097	20.3755	20.2196	23.6598	20.7986	determination of adult lifespan [GO:0008340];positive regulation of transcription by RNA polymerase II [GO:0045944]	Golgi apparatus [GO:0005794];nucleus [GO:0005634]	metal ion binding [GO:0046872];RNA polymerase II regulatory region sequence-specific DNA binding [GO:0000977];transcriptional activator activity, RNA polymerase II transcription regulatory region sequence-specific DNA binding [GO:0001228]		Coiled coil;Complete proteome;Metal-binding;Proteomics identification;Reference proteome;Zinc;Zinc-finger				13	13	13	11.9	11.9	11.9	42.695	39	0.561868	0.672458	0.693356	0.578977
A2A7S7;Q91WQ3;F6VXZ2	A2A7S7;Q91WQ3	Tyrosine--tRNA ligase;Tyrosine--tRNA ligase, cytoplasmic;Tyrosine--tRNA ligase, cytoplasmic, N-terminally processed	Yars	24.0251	25.2351	24.656	27.6525	27.6627	27.5722	tRNA aminoacylation for protein translation [GO:0006418];tyrosyl-tRNA aminoacylation [GO:0006437];tyrosyl-tRNA aminoacylation [GO:0006437]	aminoacyl-tRNA synthetase multienzyme complex [GO:0017101];cytosol [GO:0005829];cytosol [GO:0005829];methionyl glutamyl tRNA synthetase complex [GO:0017102];nuclear body [GO:0016604]	aminoacyl-tRNA ligase activity [GO:0004812];ATP binding [GO:0005524];ATP binding [GO:0005524];tRNA binding [GO:0000049];tyrosine-tRNA ligase activity [GO:0004831]	Aminoacyl-tRNA biosynthesis	Acetylation;Aminoacyl-tRNA synthetase;ATP-binding;Complete proteome;Cytoplasm;Ligase;Nucleotide-binding;Phosphoprotein;Protein biosynthesis;Proteomics identification;Reference proteome;RNA-binding;tRNA-binding	Class-I aminoacyl-tRNA synthetase family			41	41	41	75.5	75.5	75.5	186.3	341	0.00103652	0.00489552	2.99039	6.63685
P48193;A2A839;A2A838;A2A841;P48193-2;A2AD32;A2A842;F7BUB8;A0A1D5RLV1;F6S4K9	P48193;A2A839;A2A838;A2A841;P48193-2;A2AD32;A2A842;F7BUB8;A0A1D5RLV1	Protein 4.1	Epb41;Epb4.1	21.2109	21.063	22.292	21.029	20.5246	20.9523	actin cytoskeleton organization [GO:0030036];actomyosin structure organization [GO:0031032];cell cycle [GO:0007049];cell division [GO:0051301];cortical actin cytoskeleton organization [GO:0030866];cortical actin cytoskeleton organization [GO:0030866];cytoskeletal anchoring at plasma membrane [GO:0007016];positive regulation of protein binding [GO:0032092];positive regulation of protein localizati…	actin cytoskeleton [GO:0015629];cell cortex region [GO:0099738];cell junction [GO:0030054];cell-cell junction [GO:0005911];cortical cytoskeleton [GO:0030863];cytoplasmic side of plasma membrane [GO:0009898];cytoskeleton [GO:0005856];cytoskeleton [GO:0005856];cytosol [GO:0005829];integral component of membrane [GO:0016021];membrane [GO:0016020];nucleus [GO:0005634];plasma membrane [GO:0005886];pos…	1-phosphatidylinositol binding [GO:0005545];actin binding [GO:0003779];actin binding [GO:0003779];calmodulin binding [GO:0005516];cytoskeletal protein binding [GO:0008092];phosphoprotein binding [GO:0051219];protein C-terminus binding [GO:0008022];protein N-terminus binding [GO:0047485];spectrin binding [GO:0030507];structural constituent of cytoskeleton [GO:0005200];structural molecule activity …	Tight junction	Actin-binding;Alternative splicing;Calmodulin-binding;Cell cycle;Cell division;Coiled coil;Complete proteome;Cytoplasm;Cytoskeleton;Direct protein sequencing;Glycoprotein;Membrane;Mitosis;Nucleus;Phosphoprotein;Proteomics identification;Reference proteome;Transmembrane;Transmembrane helix;Transport				9	7	7	15.5	13.1	13.1	29.516	27	0.175744	0.210785	-0.68667	-1.32573
B2RX14;A2A8R7;A0A0A0MQJ6;A2A9H0	B2RX14;A2A8R7;A0A0A0MQJ6	Terminal uridylyltransferase 4	Zcchc11	23.4664	24.5446	24.9532	28.3241	27.9821	28.1742	cytokine production [GO:0001816];interleukin-6-mediated signaling pathway [GO:0070102];miRNA catabolic process [GO:0010587];miRNA metabolic process [GO:0010586];negative regulation of NF-kappaB transcription factor activity [GO:0032088];positive regulation of interleukin-6 production [GO:0032755];pre-miRNA processing [GO:0031054];regulation of lipopolysaccharide-mediated signaling pathway [GO:003…	cytoplasm [GO:0005737];cytosol [GO:0005829];nucleolus [GO:0005730];nucleus [GO:0005634]	nucleic acid binding [GO:0003676];nucleotidyltransferase activity [GO:0016779];RNA uridylyltransferase activity [GO:0050265];zinc ion binding [GO:0008270]		Complete proteome;Cytoplasm;Magnesium;Manganese;Metal-binding;Methylation;Nucleotidyltransferase;Nucleus;Phosphoprotein;Proteomics identification;Reference proteome;Repeat;RNA-mediated gene silencing;Transferase;Zinc;Zinc-finger	DNA polymerase type-B-like family			22	20	20	12.5	11.6	11.6	39.619	68	0.00107562	0.00469945	3.8387	6.92403
A2A8U2;A2A8U2-3;A2A8U2-2	A2A8U2;A2A8U2-3	Transmembrane protein 201	Tmem201	21.8459	20.9811	20.9058	20.7771	20.4349	20.8702	centrosome localization [GO:0051642];fibroblast migration [GO:0010761];nuclear envelope organization [GO:0006998];nuclear migration [GO:0007097];protein localization to nuclear envelope [GO:0090435]	integral component of nuclear inner membrane [GO:0005639];nuclear envelope [GO:0005635];nuclear membrane [GO:0031965]	actin filament binding [GO:0051015];lamin binding [GO:0005521]		Acetylation;Alternative splicing;Complete proteome;Membrane;Nucleus;Phosphoprotein;Reference proteome;Transmembrane;Transmembrane helix		Q8BJS4		3	3	3	8.7	8.7	8.7	4.9496	5	0.170159	0.223337	-0.55021	-1.28139
Q52KI8;A2A8V9;A2A8V8;E9PUK6;E9QKA4;Q52KI8-2;F6UK16;A2A983;F6T4M4;F7BWM1	Q52KI8;A2A8V9;A2A8V8;E9PUK6;E9QKA4;Q52KI8-2	Serine/arginine repetitive matrix protein 1	Srrm1	25.4601	24.8776	23.157	26.0768	26.1495	25.7725	mRNA processing [GO:0006397];mRNA splicing, via spliceosome [GO:0000398];RNA splicing, via transesterification reactions [GO:0000375]	catalytic step 2 spliceosome [GO:0071013];nuclear matrix [GO:0016363];nuclear speck [GO:0016607];spliceosomal complex [GO:0005681]	DNA binding [GO:0003677]	mRNA surveillance pathway;RNA transport	Acetylation;Alternative splicing;Citrullination;Coiled coil;Complete proteome;DNA-binding;Isopeptide bond;mRNA processing;mRNA splicing;Nucleus;Phosphoprotein;Proteomics identification;Reference proteome;RNA-binding;Spliceosome;Ubl conjugation	Splicing factor SR family		RNA-binding	32	32	32	31	31	31	323.31	270	0.0988773	0.0988994	1.50135	1.87447
A2A9R8;Q8BVA9;Q61701;A2A9S2;A2A9R6;A2A9S0;A2A9S3;Q61701-2;A2A9R4	A2A9R8;Q8BVA9;Q61701;A2A9S2;A2A9R6;A2A9S0;A2A9S3;Q61701-2	ELAV-like protein;ELAV-like protein 4	Elavl4	28.6525	28.8851	28.7307	28.7668	28.5727	28.2286	dendrite morphogenesis [GO:0048813];learning [GO:0007612];locomotory behavior [GO:0007626]		AU-rich element binding [GO:0017091];mRNA binding [GO:0003729];RNA binding [GO:0003723]		Alternative splicing;Complete proteome;Methylation;Phosphoprotein;Proteomics identification;Reference proteome;Repeat;RNA-binding	RRM elav family		RNA-binding	28	28	9	74.9	74.9	22.7	323.31	342	0.245345	0.436328	-0.233386	-0.8594
A2ABV5;A2BDN7;A2BDP0;A2ABV5-2;A2ABV5-4;A2ABV5-3	A2ABV5;A2BDN7;A2BDP0;A2ABV5-2	Mediator of RNA polymerase II transcription subunit 14	Med14	21.1489	22.2643	21.059	20.4188	21.8729	22.1565	androgen receptor signaling pathway [GO:0030521];intracellular steroid hormone receptor signaling pathway [GO:0030518];positive regulation of transcription by RNA polymerase II [GO:0045944];positive regulation of transcription, DNA-templated [GO:0045893];stem cell population maintenance [GO:0019827];stem cell population maintenance [GO:0019827];transcription initiation from RNA polymerase II prom…	core mediator complex [GO:0070847];mediator complex [GO:0016592];mediator complex [GO:0016592];nucleoplasm [GO:0005654];nucleus [GO:0005634]	receptor activity [GO:0004872];RNA polymerase II transcription cofactor activity [GO:0001104];RNA polymerase II transcription cofactor activity [GO:0001104];transcription coactivator activity [GO:0003713];transcription cofactor activity [GO:0003712]		Activator;Alternative splicing;Complete proteome;Nucleus;Phosphoprotein;Proteomics identification;Reference proteome;Repeat;Transcription;Transcription regulation	Mediator complex subunit 14 family			12	12	12	10.1	10.1	10.1	24.797	37	0.990952	0.995718	-0.0080026	-0.0104842
Q9DBG6;A2ACG7	Q9DBG6;A2ACG7	Dolichyl-diphosphooligosaccharide--protein glycosyltransferase subunit 2	Rpn2	24.7677	24.9066	24.8933	24.8351	25.0243	25.0878	aging [GO:0007568];protein N-linked glycosylation [GO:0006487];protein N-linked glycosylation [GO:0006487];response to drug [GO:0042493]	autophagosome membrane [GO:0000421];integral component of membrane [GO:0016021];integral component of membrane [GO:0016021];oligosaccharyltransferase complex [GO:0008250];rough endoplasmic reticulum [GO:0005791]	ribosome binding [GO:0043022]	N-Glycan biosynthesis;Protein processing in endoplasmic reticulum;Various types of N-glycan biosynthesis	3D-structure;Coiled coil;Complete proteome;Endoplasmic reticulum;Glycoprotein;Isopeptide bond;Membrane;Proteomics identification;Reference proteome;Signal;Transmembrane;Transmembrane helix;Ubl conjugation	SWP1 family			13	13	13	27.9	27.9	27.9	76.982	75	0.223153	0.590243	0.126537	0.673635
A2ACV6;E1U8D0	A2ACV6;E1U8D0	Protein SOGA1;N-terminal form;C-terminal 80 kDa form	Soga1	20.7493	22.6814	20.9772	23.0053	22.8883	20.3718	insulin receptor signaling pathway [GO:0008286];negative regulation of gluconeogenesis [GO:0045721];regulation of autophagy [GO:0010506];regulation of autophagy [GO:0010506]	extracellular space [GO:0005615]			Coiled coil;Complete proteome;Phosphoprotein;Proteomics identification;Reference proteome;Secreted	SOGA family			33	30	30	24.9	23.5	23.5	113.89	127	0.588241	0.709103	0.61917	0.536847
F6TBV1;F6WHL0;A2ADH1;Q9CQY5-2;Q9CQY5-3;Q9CQY5	F6TBV1;F6WHL0;A2ADH1;Q9CQY5-2;Q9CQY5-3;Q9CQY5	Magnesium transporter protein 1	Magt1	20.8998	20.4839	22.2596	22.6531	22.233	20.1991	cognition [GO:0050890];magnesium ion transport [GO:0015693];protein N-linked glycosylation via asparagine [GO:0018279]	endoplasmic reticulum [GO:0005783];integral component of membrane [GO:0016021];integral component of membrane [GO:0016021];oligosaccharyltransferase complex [GO:0008250];plasma membrane [GO:0005886]	magnesium ion transmembrane transporter activity [GO:0015095]		Alternative splicing;Cell membrane;Complete proteome;Disulfide bond;Endoplasmic reticulum;Glycoprotein;Magnesium;Membrane;Proteomics identification;Reference proteome;Signal;Transmembrane;Transmembrane helix;Transport	OST3/OST6 family			4	4	4	12.8	12.8	12.8	12.425	29	0.63195	0.758785	0.480607	0.467397
Q9DBT5;A2AE27	Q9DBT5;A2AE27	AMP deaminase 2	Ampd2	22.9559	23.0166	23.2261	22.2995	22.1035	22.4918	AMP metabolic process [GO:0046033];ATP metabolic process [GO:0046034];cholesterol homeostasis [GO:0042632];cyclic purine nucleotide metabolic process [GO:0052652];cyclic purine nucleotide metabolic process [GO:0052652];energy homeostasis [GO:0097009];glomerular visceral epithelial cell development [GO:0072015];GTP metabolic process [GO:0046039];IMP biosynthetic process [GO:0006188];IMP salvage [G…	cytosol [GO:0005829]	AMP deaminase activity [GO:0003876];metal ion binding [GO:0046872]	Purine metabolism	Coiled coil;Complete proteome;Hydrolase;Metal-binding;Methylation;Nucleotide metabolism;Phosphoprotein;Proteomics identification;Reference proteome;Zinc	Metallo-dependent hydrolases superfamily, Adenosine and AMP deaminases family			2	2	2	2.9	2.9	2.9	2.7914	8	0.00521467	0.0232195	-0.767911	-3.21584
A2AFI6	A2AFI6		Gm364	22.5975	22.9811	23.488	22.9563	22.9967	23.2368		integral component of membrane [GO:0016021]			Complete proteome;Membrane;Proteomics identification;Reference proteome;Transmembrane;Transmembrane helix	Nonaspanin (TM9SF) (TC 9.A.2) family			2	2	2	3.4	3.4	3.4	5.03	27	0.887428	0.956142	0.0410697	0.110303
P26638;Q8C483;A2AFS0;A2AFS1	P26638;Q8C483;A2AFS0;A2AFS1	Serine--tRNA ligase, cytoplasmic	Sars	21.4905	20.3117	20.4803	24.0881	24.5235	20.0258	negative regulation of angiogenesis [GO:0016525];negative regulation of transcription by RNA polymerase II [GO:0000122];negative regulation of vascular endothelial growth factor production [GO:1904046];selenocysteinyl-tRNA(Sec) biosynthetic process [GO:0097056];seryl-tRNA aminoacylation [GO:0006434];seryl-tRNA aminoacylation [GO:0006434]	cytoplasm [GO:0005737];cytosol [GO:0005829];cytosol [GO:0005829];mitochondrion [GO:0005739];nucleus [GO:0005634]	ATP binding [GO:0005524];core promoter sequence-specific DNA binding [GO:0001046];protein homodimerization activity [GO:0042803];serine-tRNA ligase activity [GO:0004828]	Aminoacyl-tRNA biosynthesis	Acetylation;Aminoacyl-tRNA synthetase;ATP-binding;Complete proteome;Cytoplasm;DNA-binding;Ligase;Nucleotide-binding;Nucleus;Phosphoprotein;Protein biosynthesis;Proteomics identification;Reference proteome	Class-II aminoacyl-tRNA synthetase family, Type-1 seryl-tRNA synthetase subfamily			6	6	6	17	17	17	24.454	19	0.225277	0.206113	2.1183	1.34176
A2AG58;A2AG58-2	A2AG58;A2AG58-2	Uncharacterized protein CXorf23 homolog		18.9236	20.1388	20.3081	20.5963	22.4226	21.0354		mitochondrion [GO:0005739]			Alternative splicing;Complete proteome;Isopeptide bond;Mitochondrion;Phosphoprotein;Reference proteome;Ubl conjugation	BCLAF1/THRAP3 family			3	3	3	5.5	5.5	5.5	6.2251	7	0.0902585	0.0891597	1.56126	1.94633
O08810;G3UZ34;A2AH85;G3UXK8;G3UZ25	O08810;G3UZ34;A2AH85	116 kDa U5 small nuclear ribonucleoprotein component	Eftud2	27.9698	28.1858	28.3241	27.5395	27.5257	27.6407	cellular response to drug [GO:0035690];mRNA processing [GO:0006397];response to cocaine [GO:0042220];RNA splicing [GO:0008380]	Cajal body [GO:0015030];catalytic step 2 spliceosome [GO:0071013];cytosol [GO:0005829];extracellular matrix [GO:0031012];nuclear speck [GO:0016607];nucleoplasm [GO:0005654];nucleus [GO:0005634];U2-type catalytic step 2 spliceosome [GO:0071007];U4/U6 x U5 tri-snRNP complex [GO:0046540]	GTP binding [GO:0005525];GTP binding [GO:0005525];GTPase activity [GO:0003924];translation elongation factor activity [GO:0003746]	Spliceosome	Acetylation;Complete proteome;Elongation factor;GTP-binding;Isopeptide bond;mRNA processing;mRNA splicing;Nucleotide-binding;Nucleus;Phosphoprotein;Protein biosynthesis;Proteomics identification;Reference proteome;Spliceosome;Ubl conjugation	TRAFAC class translation factor GTPase superfamily, Classic translation factor GTPase family, EF-G/EF-2 subfamily			35	35	35	41.9	41.9	41.9	171.06	245	0.00565518	0.0324647	-0.591254	-2.82501
A2AIV2;E9PZY8;A2AIV2-2	A2AIV2;E9PZY8;A2AIV2-2	Protein virilizer homolog	Kiaa1429;1110037F02Rik	22.1917	21.1459	20.1353	20.4806	20.5723	21.0864	mRNA methylation [GO:0080009];mRNA processing [GO:0006397];RNA splicing [GO:0008380]	cytosol [GO:0005829];nuclear body [GO:0016604];nuclear speck [GO:0016607];nucleoplasm [GO:0005654];RNA N6-methyladenosine methyltransferase complex [GO:0036396]			Acetylation;Alternative splicing;Complete proteome;Methylation;mRNA processing;mRNA splicing;Nucleus;Phosphoprotein;Proteomics identification;Reference proteome	Vir family			4	4	4	2.6	2.6	2.6	27.893	9	0.514866	0.641841	-0.44452	-0.614936
A2AIX1;E9QAT4;F7BPW6	A2AIX1;E9QAT4;F7BPW6		Sec16a	23.0267	23.2898	23.6698	22.8273	22.6812	22.5141	COPII vesicle coating [GO:0048208];endoplasmic reticulum organization [GO:0007029];protein transport [GO:0015031]	cytosol [GO:0005829];endoplasmic reticulum [GO:0005783];Golgi apparatus [GO:0005794];Golgi membrane [GO:0000139]			Complete proteome;Endoplasmic reticulum;ER-Golgi transport;Golgi apparatus;Membrane;Protein transport;Proteomics identification;Reference proteome;Transport	SEC16 family			5	5	5	2.3	2.3	2.3	5.8031	12	0.0343224	0.0700529	-0.654587	-2.12926
A2AJ71	A2AJ71		Fubp3	21.5212	21.1968	21.1419	20.3903	19.7267	20.8875	positive regulation of gene expression [GO:0010628];positive regulation of transcription by RNA polymerase II [GO:0045944];positive regulation of transcription, DNA-templated [GO:0045893];transcription, DNA-templated [GO:0006351]	cytoplasm [GO:0005737];nucleus [GO:0005634]	RNA binding [GO:0003723];RNA polymerase II proximal promoter sequence-specific DNA binding [GO:0000978];single-stranded DNA binding [GO:0003697];transcriptional activator activity, RNA polymerase II proximal promoter sequence-specific DNA binding [GO:0001077]		Complete proteome;Proteomics identification;Reference proteome			RNA-binding	9	2	2	90.7	17.5	17.5	7.1426	5	0.0558018	0.0733793	-0.951796	-2.08513
A2AJ72;A0A0A6YVV5;A0A0A6YY39;F6W2V3;A0A0A6YX76;A0A0A6YW42	A2AJ72		Fubp3	27.9485	28.3251	28.2199	29.4593	29.4946	28.7576	positive regulation of gene expression [GO:0010628];positive regulation of transcription by RNA polymerase II [GO:0045944];positive regulation of transcription, DNA-templated [GO:0045893];transcription, DNA-templated [GO:0006351]	cytoplasm [GO:0005737];nucleus [GO:0005634]	RNA binding [GO:0003723];RNA polymerase II proximal promoter sequence-specific DNA binding [GO:0000978];RNA polymerase II proximal promoter sequence-specific DNA binding [GO:0000978];single-stranded DNA binding [GO:0003697];transcriptional activator activity, RNA polymerase II proximal promoter sequence-specific DNA binding [GO:0001077]		Complete proteome;Proteomics identification;Reference proteome			RNA-binding	49	49	1	78.2	78.2	3.5	323.31	577	0.0154903	0.0304468	1.07264	2.93935
A2AJG0;Q80UU2	A2AJG0;Q80UU2	Ribonuclease P protein subunit p38	Rpp38	23.4252	24.1857	23.9875	23.8931	23.6981	23.9527	tRNA processing [GO:0008033]	fibrillar center [GO:0001650];nucleolar ribonuclease P complex [GO:0005655];nucleolus [GO:0005730]	ribonuclease P activity [GO:0004526]	Ribosome biogenesis in eukaryotes;RNA transport	Acetylation;Complete proteome;Hydrolase;Nucleus;Phosphoprotein;Proteomics identification;Reference proteome;tRNA processing	Eukaryotic ribosomal protein eL8 family			10	10	10	35.7	35.7	35.7	102.87	55	0.943347	0.976127	-0.0181802	-0.0534096
A2AJI0;A2AJI0-2;A8Y5P4;F6WF36	A2AJI0;A2AJI0-2;A8Y5P4;F6WF36	MAP7 domain-containing protein 1	Map7d1	19.9753	24.1987	23.9042	25.9271	26.1318	25.592	microtubule cytoskeleton organization [GO:0000226]	cytosol [GO:0005829];microtubule cytoskeleton [GO:0015630];microtubule cytoskeleton [GO:0015630];spindle [GO:0005819]	structural molecule activity [GO:0005198]		Alternative splicing;Coiled coil;Complete proteome;Cytoplasm;Cytoskeleton;Isopeptide bond;Phosphoprotein;Proteomics identification;Reference proteome;Ubl conjugation	MAP7 family			35	35	5	56.3	56.3	6.3	270.18	299	0.0803959	0.0672287	3.1909	2.17002
A2AJK6;A2AJK6-3;E9PV74;A0A0R4J1U9;A2AJK6-2	A2AJK6;A2AJK6-3	Chromodomain-helicase-DNA-binding protein 7	Chd7	22.6614	23.0794	23.4944	21.8381	22.3318	19.7342	adult heart development [GO:0007512];adult walking behavior [GO:0007628];aorta development [GO:0035904];aorta morphogenesis [GO:0035909];artery morphogenesis [GO:0048844];atrioventricular canal development [GO:0036302];blood circulation [GO:0008015];blood vessel development [GO:0001568];blood vessel remodeling [GO:0001974];camera-type eye development [GO:0043010];cardiac septum morphogenesis [GO:…	nucleolus [GO:0005730];nucleoplasm [GO:0005654];nucleus [GO:0005634]	ATP binding [GO:0005524];helicase activity [GO:0004386];hydrolase activity, acting on acid anhydrides [GO:0016817];promoter-specific chromatin binding [GO:1990841];RNA polymerase II proximal promoter sequence-specific DNA binding [GO:0000978]		Alternative splicing;ATP-binding;Chromatin regulator;Coiled coil;Complete proteome;DNA-binding;Helicase;Hydrolase;Methylation;Nucleotide-binding;Nucleus;Phosphoprotein;Proteomics identification;Reference proteome;Repeat;rRNA processing;Transcription;Transcription regulation	SNF2/RAD54 helicase family	Q60I23		29	22	20	12.9	10	9.1	65.877	83	0.0995389	0.0951263	-1.77699	-1.90676
A2AKB9;A2AKB9-2;Z4YN28;A2AKB9-3;A2AKB9-4	A2AKB9;A2AKB9-2;Z4YN28;A2AKB9-3	DDB1- and CUL4-associated factor 10	Dcaf10	26.2447	25.1461	25.0514	22.2006	20.4558	19.7304	protein ubiquitination [GO:0016567]	Cul4-RING E3 ubiquitin ligase complex [GO:0080008]			Alternative splicing;Complete proteome;Methylation;Phosphoprotein;Proteomics identification;Reference proteome;Repeat;Ubl conjugation pathway;WD repeat	WD repeat DCAF10 family			8	8	8	16.8	16.8	16.8	15.159	24	0.00478813	0.00837299	-4.68513	-5.05378
A2AKG8;E9PYJ6;A2AKG8-3	A2AKG8;E9PYJ6	Focadhesin	Focad	25.782	25.5211	25.8202	24.9147	24.8735	25.1259		focal adhesion [GO:0005925];integral component of membrane [GO:0016021]			Acetylation;Alternative splicing;Cell junction;Complete proteome;Membrane;Proteomics identification;Reference proteome;Transmembrane;Transmembrane helix				8	8	8	4.6	4.6	4.6	28.19	36	0.00382887	0.0216763	-0.73639	-3.31309
Q80TF6;A2AKH9;A2AKI0;F7B335	Q80TF6;A2AKH9;A2AKI0;F7B335	StAR-related lipid transfer protein 9	Stard9	21.438	20.9984	21.1927	22.3915	22.6387	21.9215	microtubule-based movement [GO:0007018];spindle assembly [GO:0051225]	centriole [GO:0005814];cytoplasm [GO:0005737];kinesin complex [GO:0005871];nucleus [GO:0005634]	ATP binding [GO:0005524];ATPase activity [GO:0016887];lipid binding [GO:0008289];lipid binding [GO:0008289];microtubule binding [GO:0008017];microtubule motor activity [GO:0003777]		ATP-binding;Coiled coil;Complete proteome;Cytoplasm;Cytoskeleton;Motor protein;Nucleotide-binding;Nucleus;Phosphoprotein;Proteomics identification;Reference proteome	TRAFAC class myosin-kinesin ATPase superfamily, Kinesin family			2	2	2	0.4	0.4	0.4	1.9799	11	0.010773	0.023772	1.10756	3.20292
A2AKX3;A2AKX3-2	A2AKX3;A2AKX3-2	Probable helicase senataxin	Setx	21.6627	19.8479	20.9944	20.5287	21.577	20.1692	cellular response to DNA damage stimulus [GO:0006974];cellular response to fibroblast growth factor stimulus [GO:0044344];cellular response to hydrogen peroxide [GO:0070301];cellular response to oxidative stress [GO:0034599];cellular response to retinoic acid [GO:0071300];circadian rhythm [GO:0007623];DNA recombination [GO:0006310];DNA-templated transcription, termination [GO:0006353];double-stra…	axon [GO:0030424];chromosome, telomeric region [GO:0000781];cytoplasm [GO:0005737];growth cone [GO:0030426];intercellular bridge [GO:0045171];nuclear body [GO:0016604];nuclear chromosome [GO:0000228];nucleolus [GO:0005730];nucleoplasm [GO:0005654];nucleus [GO:0005634]	ATP binding [GO:0005524];helicase activity [GO:0004386];identical protein binding [GO:0042802];transcription termination site sequence-specific DNA binding [GO:0001147]		Alternative splicing;ATP-binding;Biological rhythms;Cell projection;Chromosome;Coiled coil;Complete proteome;Cytoplasm;Differentiation;DNA damage;DNA recombination;DNA repair;Helicase;Hydrolase;Isopeptide bond;Neurogenesis;Nucleotide-binding;Nucleus;Phosphoprotein;Reference proteome;Spermatogenesis;Telomere;Ubl conjugation	DNA2/NAM7 helicase family			2	2	2	0.8	0.8	0.8	4.8924	2	0.915308	0.959556	-0.0767206	-0.0986633
Q8BG05;A2AL12	Q8BG05;A2AL12	Heterogeneous nuclear ribonucleoprotein A3	Hnrnpa3	26.356	26.2772	26.5424	25.3681	26.8083	26.7854	mRNA processing [GO:0006397];mRNA transport [GO:0051028];RNA splicing [GO:0008380]	catalytic step 2 spliceosome [GO:0071013];cytoplasm [GO:0005737];messenger ribonucleoprotein complex [GO:1990124];neuron projection [GO:0043005];nucleoplasm [GO:0005654];ribonucleoprotein granule [GO:0035770]	mRNA binding [GO:0003729];RNA binding [GO:0003723];RNA transmembrane transporter activity [GO:0051033]	Spliceosome	Acetylation;Alternative splicing;Complete proteome;Direct protein sequencing;Isopeptide bond;Methylation;mRNA processing;mRNA splicing;Nucleus;Phosphoprotein;Proteomics identification;Reference proteome;Repeat;Ribonucleoprotein;RNA-binding;Spliceosome;Ubl conjugation			RNA-binding	32	2	2	57	8.2	8.2	8.6358	36	0.889825	0.951411	-0.0712369	-0.122243
Q8BSY0;Q8CBM2;A2AL85	Q8BSY0;Q8CBM2;A2AL85	Aspartyl/asparaginyl beta-hydroxylase	Asph	21.4497	19.8441	19.8447	22.9526	23.6701	22.826	activation of cysteine-type endopeptidase activity [GO:0097202];activation of store-operated calcium channel activity [GO:0032237];calcium ion transmembrane transport [GO:0070588];cellular response to calcium ion [GO:0071277];face morphogenesis [GO:0060325];limb morphogenesis [GO:0035108];negative regulation of cell proliferation [GO:0008285];palate development [GO:0060021];pattern specification …	cortical endoplasmic reticulum [GO:0032541];cytoplasm [GO:0005737];endoplasmic reticulum [GO:0005783];integral component of endoplasmic reticulum membrane [GO:0030176];integral component of membrane [GO:0016021];integral component of membrane [GO:0016021];membrane [GO:0016020];plasma membrane [GO:0005886];sarcoplasmic reticulum membrane [GO:0033017]	calcium ion binding [GO:0005509];peptide-aspartate beta-dioxygenase activity [GO:0004597]		Alternative splicing;Calcium;Coiled coil;Complete proteome;Dioxygenase;Disulfide bond;Endoplasmic reticulum;Glycoprotein;Iron;Membrane;Metal-binding;Oxidoreductase;Phosphoprotein;Proteomics identification;Reference proteome;Repeat;Sarcoplasmic reticulum;Signal;Signal-anchor;TPR repeat;Transmembrane;Transmembrane helix	Aspartyl/asparaginyl beta-hydroxylase family			21	21	21	30.5	30.5	30.5	147.16	108	0.009686	0.0141632	2.77009	3.97914
Q6PAQ4;A2ALB2;A2ALB1	Q6PAQ4;A2ALB2;A2ALB1	RNA exonuclease 4	Rexo4	23.7639	24.4014	23.9833	26.8812	26.8034	26.9075	rRNA processing [GO:0006364]	nuclear speck [GO:0016607];nucleolus [GO:0005730];nucleus [GO:0005634]	3'-5' exonuclease activity [GO:0008408];nucleic acid binding [GO:0003676]		Complete proteome;Exonuclease;Hydrolase;Isopeptide bond;Nuclease;Nucleus;Phosphoprotein;Proteomics identification;Reference proteome;Ubl conjugation	REXO4 family			21	21	21	47.7	47.7	47.7	71.471	208	0.000119884	0.00371765	2.81452	9.71902
Q6NZB0;A2ALF0;A2ALF3;F6TQL3;F7CXJ2	Q6NZB0;A2ALF0;A2ALF3;F6TQL3	DnaJ homolog subfamily C member 8	Dnajc8	23.4496	23.3481	24.269	19.6773	22.2712	20.7188		cytosol [GO:0005829];intercellular bridge [GO:0045171];nucleoplasm [GO:0005654];nucleus [GO:0005634]	Hsp70 protein binding [GO:0030544]		Acetylation;Chaperone;Coiled coil;Complete proteome;Nucleus;Phosphoprotein;Proteomics identification;Reference proteome				3	3	3	15.8	15.8	15.8	4.8559	9	0.0257025	0.0272549	-2.7998	-3.08333
A2ALK8;A2ALK9;A2ALL0	A2ALK8	Tyrosine-protein phosphatase non-receptor type 3	Ptpn3	21.6733	22.0299	19.8408	22.3001	20.7978	21.7979	liver regeneration [GO:0097421];negative regulation of membrane protein ectodomain proteolysis [GO:0051045];negative regulation of mitotic cell cycle [GO:0045930];protein dephosphorylation [GO:0006470];regulation of membrane depolarization during action potential [GO:0098902];regulation of sodium ion transmembrane transporter activity [GO:2000649]	cytoplasm [GO:0005737];cytoplasmic side of plasma membrane [GO:0009898];cytoskeleton [GO:0005856];cytoskeleton [GO:0005856]	ATPase binding [GO:0051117];cytoskeletal protein binding [GO:0008092];cytoskeletal protein binding [GO:0008092];phosphotyrosine residue binding [GO:0001784];protein tyrosine phosphatase activity [GO:0004725];sodium channel regulator activity [GO:0017080]		Cell membrane;Complete proteome;Cytoplasm;Cytoskeleton;Hydrolase;Membrane;Phosphoprotein;Protein phosphatase;Proteomics identification;Reference proteome	Protein-tyrosine phosphatase family, Non-receptor class subfamily			17	17	17	24.3	24.3	24.3	80.996	79	0.607341	0.738529	0.450569	0.495566
A2AM29;E9Q3B8;Q3UIA3	A2AM29	Protein AF-9	Mllt3	20.7782	20.2818	22.0253	20.4114	21.4292	20.3636	anterior/posterior pattern specification [GO:0009952];negative regulation of canonical Wnt signaling pathway [GO:0090090];positive regulation of transcription, DNA-templated [GO:0045893];positive regulation of Wnt signaling pathway, planar cell polarity pathway [GO:2000096];regulation of transcription, DNA-templated [GO:0006355];segment specification [GO:0007379];segment specification [GO:0007379…	chromosome [GO:0005694];nucleus [GO:0005634];transcription elongation factor complex [GO:0008023]	chromatin binding [GO:0003682];histone binding [GO:0042393];lysine-acetylated histone binding [GO:0070577];modification-dependent protein binding [GO:0140030]		Activator;Chromosome;Complete proteome;Isopeptide bond;Nucleus;Phosphoprotein;Proteomics identification;Reference proteome;Transcription;Transcription regulation;Ubl conjugation				5	5	5	12	12	12	14.752	11	0.662519	0.801926	-0.293714	-0.405523
A2AN08;A2AN08-5;A2AN08-3;F6SSP6;A2AN08-2;Z4YMA7;Z4YLP1;A2AN08-4	A2AN08;A2AN08-5;A2AN08-3;F6SSP6	E3 ubiquitin-protein ligase UBR4	Ubr4	28.6182	28.9156	28.8995	28.9254	28.2849	28.2215	ubiquitin-dependent protein catabolic process [GO:0006511]	centrosome [GO:0005813];cytosol [GO:0005829];integral component of membrane [GO:0016021];nucleoplasm [GO:0005654]	calmodulin binding [GO:0005516];ubiquitin-protein transferase activity [GO:0004842];zinc ion binding [GO:0008270];zinc ion binding [GO:0008270]		Acetylation;Alternative splicing;Calmodulin-binding;Complete proteome;Cytoplasm;Cytoskeleton;Membrane;Metal-binding;Nucleus;Phosphoprotein;Proteomics identification;Reference proteome;Transferase;Transmembrane;Transmembrane helix;Ubl conjugation pathway;Zinc;Zinc-finger	UBR4 family	P06933		10	10	10	2.1	2.1	2.1	16.962	34	0.244143	0.366492	-0.333834	-0.96858
A2ANU6;F6ZS36	A2ANU6;F6ZS36		Gm14139	21.5082	20.83	20.2783	21.5402	20.4449	19.9503	regulation of transcription, DNA-templated [GO:0006355]	intracellular [GO:0005622]	DNA binding transcription factor activity [GO:0003700];metal ion binding [GO:0046872];nucleic acid binding [GO:0003676];nucleic acid binding [GO:0003676]		Complete proteome;Metal-binding;Reference proteome;Repeat;Zinc;Zinc-finger				6	5	0	16.8	13	0	10.048	13	0.719587	0.850701	-0.227057	-0.329445
A2ANU7;Q9CXH3	A2ANU7		Zfp937	20.9131	21.9065	20.8262	22.2391	20.1832	20.6972	regulation of transcription, DNA-templated [GO:0006355]	intracellular [GO:0005622]	DNA binding transcription factor activity [GO:0003700];metal ion binding [GO:0046872];nucleic acid binding [GO:0003676];nucleic acid binding [GO:0003676]		Complete proteome;Metal-binding;Reference proteome;Repeat;Zinc;Zinc-finger				8	7	2	20.3	18.7	4.4	15.015	16	0.816577	0.909465	-0.175427	-0.217037
A2ANY6;J3QMC5	A2ANY6;J3QMC5		Mdn1	24.1147	23.7005	21.902	20.7557	22.6641	20.5728	ribosomal large subunit assembly [GO:0000027];rRNA processing [GO:0006364]	cytosol [GO:0005829];cytosol [GO:0005829];intermediate filament cytoskeleton [GO:0045111];nucleolus [GO:0005730];nucleus [GO:0005634];preribosome, large subunit precursor [GO:0030687]	ATP binding [GO:0005524];ATPase activity [GO:0016887]	Ribosome biogenesis in eukaryotes	ATP-binding;Chaperone;Coiled coil;Complete proteome;Nucleotide-binding;Nucleus;Proteomics identification;Reference proteome	Midasin family			43	43	43	10.1	10.1	10.1	151.82	123	0.115834	0.107455	-1.90824	-1.81202
Q8BYK8;A2AP88	Q8BYK8;A2AP88	Zinc finger CCCH domain-containing protein 6	Zc3h6	20.3258	20.4758	20.4721	21.3914	22.0977	19.9392			metal ion binding [GO:0046872]		Alternative splicing;Coiled coil;Complete proteome;Metal-binding;Phosphoprotein;Proteomics identification;Reference proteome;Repeat;Zinc;Zinc-finger			RNA-binding	7	7	7	9.1	9.1	9.1	16.945	16	0.322805	0.364467	0.718173	0.97407
A2APB8	A2APB8	Targeting protein for Xklp2	Tpx2	23.0906	24.4574	23.382	20.4005	22.7949	22.9445	activation of protein kinase activity [GO:0032147];apoptotic process [GO:0006915];cell division [GO:0051301];mitotic spindle assembly [GO:0090307];regulation of mitotic spindle organization [GO:0060236];spindle assembly [GO:0051225]	aster [GO:0005818];axon hillock [GO:0043203];cytoplasm [GO:0005737];intercellular bridge [GO:0045171];microtubule [GO:0005874];microtubule cytoskeleton [GO:0015630];microtubule organizing center [GO:0005815];mitotic spindle [GO:0072686];nucleoplasm [GO:0005654];nucleus [GO:0005634];spindle [GO:0005819];spindle pole [GO:0000922]	importin-alpha family protein binding [GO:0061676];protein kinase binding [GO:0019901]		Acetylation;Apoptosis;Cell cycle;Cell division;Complete proteome;Cytoplasm;Cytoskeleton;Isopeptide bond;Microtubule;Mitosis;Nucleus;Phosphoprotein;Reference proteome;Ubl conjugation	TPX2 family			13	13	13	25.2	25.2	25.2	66.197	41	0.158714	0.152392	-1.59675	-1.56075
Q80V86;A2API3	Q80V86;A2API3	Integrator complex subunit 8	Ints8	21.9402	20.0634	20.06	20.137	20.7129	21.2414	snRNA processing [GO:0016180]	integrator complex [GO:0032039]			Coiled coil;Complete proteome;Nucleus;Phosphoprotein;Proteomics identification;Reference proteome;Repeat;TPR repeat	Integrator subunit 8 family			3	3	3	4.7	4.7	4.7	10.559	9	0.990168	0.996095	0.00921249	0.0114769
A2AQR4;Q99KE8-3;Q99KE8;A2AQR3;Q99KE8-2	A2AQR4;Q99KE8-3;Q99KE8;A2AQR3;Q99KE8-2	Zinc finger protein 64	Zfp64	21.3366	20.8086	20.8047	22.0644	20.866	20.8178	multicellular organism development [GO:0007275];positive regulation of interferon-beta production [GO:0032728];positive regulation of interleukin-6 production [GO:0032755];positive regulation of mRNA splicing, via spliceosome [GO:0048026];positive regulation of tumor necrosis factor production [GO:0032760];regulation of transcription, DNA-templated [GO:0006355];transcription, DNA-templated [GO:00…	nucleus [GO:0005634]	DNA binding [GO:0003677];metal ion binding [GO:0046872];nucleic acid binding [GO:0003676]		Alternative splicing;Complete proteome;Developmental protein;DNA-binding;Metal-binding;Nucleus;Proteomics identification;Reference proteome;Repeat;Transcription;Transcription regulation;Zinc;Zinc-finger	Krueppel C2H2-type zinc-finger protein family			4	4	4	9.6	9.6	9.6	17.823	25	0.581529	0.742856	0.266109	0.48885
A2AR02;A2AR01	A2AR02	Peptidyl-prolyl cis-trans isomerase G	Ppig	24.9321	24.4815	24.8068	24.2436	24.0693	23.0067	protein folding [GO:0006457]	cytosol [GO:0005829];nuclear matrix [GO:0016363];nuclear speck [GO:0016607]	peptidyl-prolyl cis-trans isomerase activity [GO:0003755]		Complete proteome;Isomerase;Isopeptide bond;Nucleus;Phosphoprotein;Proteomics identification;Reference proteome;Rotamase;Ubl conjugation	Cyclophilin-type PPIase family			5	5	5	11.6	11.6	11.6	33.21	33	0.0774144	0.0961078	-0.966913	-1.89889
Q8BKH7;A2AR15;Q8BKH7-3;Q8BKH7-2	Q8BKH7;A2AR15;Q8BKH7-3;Q8BKH7-2	Target of rapamycin complex 2 subunit MAPKAP1	Mapkap1	22.7133	22.981	22.7857	20.6703	20.7843	20.0175	establishment or maintenance of actin cytoskeleton polarity [GO:0030950];negative regulation of Ras protein signal transduction [GO:0046580];stress-activated protein kinase signaling cascade [GO:0031098];TORC2 signaling [GO:0038203]	cytoplasm [GO:0005737];cytoplasmic vesicle [GO:0031410];cytosol [GO:0005829];Golgi apparatus [GO:0005794];nucleoplasm [GO:0005654];plasma membrane [GO:0005886];TORC2 complex [GO:0031932];TORC2 complex [GO:0031932]	phosphatidic acid binding [GO:0070300];phosphatidylinositol-3,4,5-trisphosphate binding [GO:0005547];phosphatidylinositol-3,4-bisphosphate binding [GO:0043325];phosphatidylinositol-3,5-bisphosphate binding [GO:0080025];phosphatidylinositol-4,5-bisphosphate binding [GO:0005546];protein kinase binding [GO:0019901];Ras GTPase binding [GO:0017016]		Acetylation;Alternative splicing;Cell membrane;Complete proteome;Cytoplasmic vesicle;Membrane;Nucleus;Phosphoprotein;Proteomics identification;Reference proteome;Stress response	SIN1 family			3	3	3	5.4	5.4	5.4	2.2317	4	0.000751953	0.00492	-2.33596	-6.63834
Q9QYR6;A2ARP8;Q9QYR6-2	Q9QYR6;A2ARP8;Q9QYR6-2	Microtubule-associated protein 1A;MAP1A heavy chain;MAP1 light chain LC2	Map1a	22.2799	22.8453	22.7716	26.4258	25.9271	25.6602	microtubule cytoskeleton organization [GO:0000226];photoreceptor cell maintenance [GO:0045494];sensory perception of sound [GO:0007605]	cytosol [GO:0005829];microtubule [GO:0005874];microtubule [GO:0005874];photoreceptor outer segment [GO:0001750];postsynaptic density [GO:0014069]	microtubule binding [GO:0008017]		3D-structure;Alternative splicing;Coiled coil;Complete proteome;Cytoplasm;Cytoskeleton;Microtubule;Phosphoprotein;Proteomics identification;Reference proteome;Repeat	MAP1 family			79	77	77	39.2	38.5	38.5	323.31	559	0.000296285	0.00274783	3.37207	8.73507
A2ART0;A2ARX1;A2BG91;F7CEW8;A2BE23;A2ART4;A2ARL5;A2ARW1;A2BFU4;Q8C1K5;A2ARX2;A2ARW5;E9QA51;A2AHM2;A2ARV7;L7N246;A2AW66;A2ARR6;J3KMS2;F6QHQ5;Q8CFP2;Q8BHI0;A2BG90;A2ARV8;A2ARR5;A2AHM3;A2BFG4;E9Q9K2;E9Q3Y3;D3YYR3;G3UZB7;A2ARL4	A2ART0;A2ARX1;A2BG91;F7CEW8;A2BE23;A2ART4;A2ARL5;A2ARW1		Gm6710;Gm14391;Gm14295;Gm4631;Gm14305;Gm14434;Gm14419;Gm14410	21.2391	20.6844	20.6807	20.8244	22.0653	21.3754	regulation of transcription, DNA-templated [GO:0006355]	intracellular [GO:0005622]	DNA binding transcription factor activity [GO:0003700];metal ion binding [GO:0046872];metal ion binding [GO:0046872];nucleic acid binding [GO:0003676];nucleic acid binding [GO:0003676]		Complete proteome;Metal-binding;Proteomics identification;Reference proteome;Repeat;Zinc;Zinc-finger				7	5	3	26.9	14.1	8.5	21.13	20	0.242513	0.292454	0.553643	1.09832
Q68FH0;Q68FH0-2;A2AS45;A2AS44;A2AS47;Q68FH0-3;O35927;B7ZNF6;E9QKH8;O35927-2	Q68FH0;Q68FH0-2;A2AS45;A2AS44;A2AS47;Q68FH0-3	Plakophilin-4	Pkp4	21.4817	20.0524	20.049	20.7421	20.2879	20.2419	cell-cell adhesion [GO:0098609];cell-cell adhesion [GO:0098609];cell-cell junction assembly [GO:0007043];dendritic spine morphogenesis [GO:0060997];learning [GO:0007612];morphogenesis of a branching structure [GO:0001763];positive regulation of cytokinesis [GO:0032467];positive regulation of GTPase activity [GO:0043547];regulation of canonical Wnt signaling pathway [GO:0060828];regulation of syna…	adherens junction [GO:0005912];cell junction [GO:0030054];cell-cell contact zone [GO:0044291];cell-cell junction [GO:0005911];cytoplasm [GO:0005737];cytoplasmic side of plasma membrane [GO:0009898];cytoskeleton [GO:0005856];dendrite [GO:0030425];desmosome [GO:0030057];midbody [GO:0030496];mitotic spindle [GO:0072686];nucleus [GO:0005634];perikaryon [GO:0043204];perikaryon [GO:0043204];perinuclear…	beta-catenin binding [GO:0008013]		Alternative splicing;Cell adhesion;Cell junction;Cell membrane;Cell projection;Coiled coil;Complete proteome;Cytoplasm;Cytoskeleton;Developmental protein;Glycoprotein;Membrane;Methylation;Nucleus;Phosphoprotein;Proteomics identification;Reference proteome;Repeat;Transcription;Transcription regulation	Beta-catenin family			4	4	4	4.1	4.1	4.1	5.4999	6	0.84668	0.928989	-0.103736	-0.172033
O54826;A2AS70;A2AS72	O54826;A2AS70	Protein AF-10	Mllt10	19.8372	21.3514	21.3472	22.0318	20.116	21.4212	positive regulation of transcription by RNA polymerase II [GO:0045944]	cytosol [GO:0005829];nucleoplasm [GO:0005654];nucleus [GO:0005634];protein-containing complex [GO:0032991]	metal ion binding [GO:0046872]		Coiled coil;Complete proteome;Direct protein sequencing;Isopeptide bond;Metal-binding;Nucleus;Phosphoprotein;Proteomics identification;Reference proteome;Repeat;Ubl conjugation;Zinc;Zinc-finger		Q02248;Q60722		7	7	7	15.1	15.1	15.1	189.75	39	0.672833	0.803648	0.344376	0.401755
Q64012;Q64012-2;A2AU61;A2AU62;A2AU60	Q64012;Q64012-2;A2AU61;A2AU62;A2AU60	RNA-binding protein Raly	Raly	26.141	26.2065	25.9682	25.558	25.5304	25.0174	mRNA processing [GO:0006397];regulation of cholesterol homeostasis [GO:2000188];regulation of nucleic acid-templated transcription [GO:1903506];regulation of transcription, DNA-templated [GO:0006355];RNA splicing [GO:0008380];transcription, DNA-templated [GO:0006351]	catalytic step 2 spliceosome [GO:0071013];nucleus [GO:0005634]	RNA binding [GO:0003723];transcription cofactor activity [GO:0003712]		Acetylation;Alternative splicing;Coiled coil;Complete proteome;Isopeptide bond;mRNA processing;mRNA splicing;Nucleus;Phosphoprotein;Proteomics identification;Reference proteome;Ribonucleoprotein;RNA-binding;Spliceosome;Transcription;Transcription regulation;Ubl conjugation	RRM HNRPC family, RALY subfamily		RNA-binding	11	11	11	28.2	28.2	28.2	77.6	85	0.0177706	0.0426023	-0.73663	-2.5434
F6Q7P7;B0R0U1;A2AUU0-5;A2AUU0;A2AUU0-2;A2AUU0-4;A2AUU0-3;Q8CA70;A2AUU0-6	F6Q7P7;B0R0U1;A2AUU0-5;A2AUU0;A2AUU0-2;A2AUU0-4;A2AUU0-3	Methyltransferase-like protein 8	Mettl8	21.3062	20.9289	20.9249	20.2424	19.9433	21.2853	fat cell differentiation [GO:0045444];histone acetylation [GO:0016573];skeletal muscle tissue development [GO:0007519]	cytoplasm [GO:0005737];nucleus [GO:0005634]	histone acetyltransferase activity [GO:0004402];methyltransferase activity [GO:0008168]		Alternative splicing;Complete proteome;Cytoplasm;Methyltransferase;Nucleus;Proteomics identification;Reference proteome;Transferase	Methyltransferase superfamily, METL family			4	4	4	40.5	40.5	40.5	30.519	13	0.256775	0.307227	-0.563009	-1.07045
Q3UHC7;F6RK07;A2AUX5;A2AUX3;B7ZD29;Q3UHC7-2;Q3UHC7-4;Q3UHC7-3;F6QQP6	Q3UHC7;F6RK07;A2AUX5;A2AUX3;B7ZD29;Q3UHC7-2;Q3UHC7-4;Q3UHC7-3;F6QQP6	Disabled homolog 2-interacting protein	Dab2ip	21.0684	20.1305	20.1271	20.0692	20.9488	20.4795	activation of JUN kinase activity [GO:0007257];activation of MAPKKK activity [GO:0000185];angiogenesis [GO:0001525];cell cycle [GO:0007049];cell motility involved in cerebral cortex radial glia guided migration [GO:0021814];cellular protein catabolic process [GO:0044257];cellular response to interleukin-1 [GO:0071347];cellular response to lipopolysaccharide [GO:0071222];cellular response to tumor…	AIP1-IRE1 complex [GO:1990597];axon [GO:0030424];cerebellar mossy fiber [GO:0044300];climbing fiber [GO:0044301];cytoplasm [GO:0005737];dendrite [GO:0030425];endocytic vesicle [GO:0030139];intrinsic component of the cytoplasmic side of the plasma membrane [GO:0031235];neuronal cell body [GO:0043025];neuronal cell body membrane [GO:0032809];parallel fiber [GO:1990032];plasma membrane [GO:0005886]	14-3-3 protein binding [GO:0071889];cadherin binding [GO:0045296];death receptor binding [GO:0005123];GTPase activator activity [GO:0005096];GTPase activator activity [GO:0005096];identical protein binding [GO:0042802];kinase binding [GO:0019900];mitogen-activated protein kinase kinase binding [GO:0031434];mitogen-activated protein kinase kinase kinase binding [GO:0031435];phosphatidylinositol 3-…		Alternative splicing;Angiogenesis;Apoptosis;Cell cycle;Cell membrane;Cell projection;Coiled coil;Complete proteome;Cytoplasm;Developmental protein;Growth regulation;GTPase activation;Immunity;Inflammatory response;Innate immunity;Membrane;Phosphoprotein;Proteomics identification;Reference proteome;Stress response;Tumor suppressor;Unfolded protein response		P97318		15	13	13	16	14.6	14.6	56.056	43	0.894139	0.953533	0.0571671	0.113578
Q99PL5;A2AVJ7;Q99PL5-4;Q99PL5-3;Q99PL5-2;Q99PL5-8;Q99PL5-7;Q99PL5-6;Q99PL5-5;Q99PL5-10;Q99PL5-9;Q99PL5-11;Q99PL5-12	Q99PL5;A2AVJ7	Ribosome-binding protein 1	Rrbp1	22.8763	24.1694	23.2474	28.8488	28.8466	28.3332	protein transport [GO:0015031];signal transduction [GO:0007165];translation [GO:0006412]	integral component of endoplasmic reticulum membrane [GO:0030176];ribosome [GO:0005840]	receptor activity [GO:0004872]	Protein processing in endoplasmic reticulum	Acetylation;Alternative splicing;Coiled coil;Complete proteome;Endoplasmic reticulum;Isopeptide bond;Membrane;Phosphoprotein;Protein transport;Proteomics identification;Reference proteome;Repeat;Translocation;Transmembrane;Transmembrane helix;Transport;Ubl conjugation				80	80	80	45	45	45	323.31	810	0.000238523	0.00415789	5.2452	10.0689
Q08943;A2AW05;Q08943-2	Q08943;A2AW05;Q08943-2	FACT complex subunit SSRP1	Ssrp1	26.4303	26.5131	26.2017	25.943	25.8204	25.8495	DNA repair [GO:0006281];DNA replication [GO:0006260];regulation of transcription, DNA-templated [GO:0006355];transcription, DNA-templated [GO:0006351]	chromosome [GO:0005694];nucleolus [GO:0005730];nucleus [GO:0005634]	chromatin binding [GO:0003682];DNA binding [GO:0003677]		Acetylation;Alternative splicing;Chromosome;Coiled coil;Complete proteome;DNA damage;DNA repair;DNA replication;DNA-binding;Isopeptide bond;Nucleus;Phosphoprotein;Proteomics identification;Reference proteome;Transcription;Transcription regulation;Ubl conjugation	SSRP1 family			19	19	19	30.6	30.6	30.6	74.79	86	0.00699876	0.0419321	-0.510694	-2.5509
A2AWL7;H7BX50;E9QLG3;A2AWL7-3;A2AWL7-2;A2AWL7-4	A2AWL7;H7BX50;E9QLG3;A2AWL7-3;A2AWL7-2	MAX gene-associated protein	Mga	20.7436	21.4851	21.4809	19.8955	20.9996	21.7363	cellular response to leukemia inhibitory factor [GO:1990830];positive regulation of transcription by RNA polymerase II [GO:0045944];transcription, DNA-templated [GO:0006351]	MLL1 complex [GO:0071339];transcription factor complex [GO:0005667]	DNA binding [GO:0003677];DNA binding transcription factor activity [GO:0003700];DNA binding transcription factor activity [GO:0003700];protein dimerization activity [GO:0046983];RNA polymerase II regulatory region sequence-specific DNA binding [GO:0000977];transcriptional activator activity, RNA polymerase II transcription regulatory region sequence-specific DNA binding [GO:0001228]		Alternative splicing;Coiled coil;Complete proteome;DNA-binding;Isopeptide bond;Methylation;Nucleus;Phosphoprotein;Proteomics identification;Reference proteome;Repressor;Transcription;Transcription regulation;Ubl conjugation				20	20	20	8.7	8.7	8.7	51.821	54	0.574677	0.718622	-0.359409	-0.52166
A2AWT3;Z4YN62;A2AWT3-2;F6RCN9	A2AWT3;Z4YN62;A2AWT3-2;F6RCN9	Ataxin-7-like protein 3	Atxn7l3	20.8082	20.3544	20.3508	20.9078	20.8015	20.1502	histone deubiquitination [GO:0016578];histone monoubiquitination [GO:0010390];positive regulation of transcription, DNA-templated [GO:0045893];transcription, DNA-templated [GO:0006351]	DUBm complex [GO:0071819];nucleus [GO:0005634];SAGA complex [GO:0000124]	ligand-dependent nuclear receptor transcription coactivator activity [GO:0030374];metal ion binding [GO:0046872];transcription coactivator activity [GO:0003713]		Activator;Alternative splicing;Chromatin regulator;Complete proteome;Metal-binding;Nucleus;Phosphoprotein;Proteomics identification;Reference proteome;Transcription;Transcription regulation;Zinc;Zinc-finger	SGF11 family			8	8	8	28.2	28.2	28.2	60.454	31	0.702774	0.861414	0.115363	0.302527
A2AWT5;P25976;E9Q4A8;G3UZW9	A2AWT5;P25976	Nucleolar transcription factor 1	Ubtf	21.1391	21.5308	21.5265	20.9589	19.653	21.0194	cellular response to leukemia inhibitory factor [GO:1990830];chromatin silencing at rDNA [GO:0000183];positive regulation of transcription by RNA polymerase I [GO:0045943];transcription by RNA polymerase I [GO:0006360];transcription elongation from RNA polymerase I promoter [GO:0006362]	fibrillar center [GO:0001650];nucleolus [GO:0005730];nucleus [GO:0005634];nucleus [GO:0005634]	chromatin binding [GO:0003682];DNA binding [GO:0003677];RNA polymerase I CORE element sequence-specific DNA binding [GO:0001164];RNA polymerase I upstream control element sequence-specific DNA binding [GO:0001165];scaffold protein binding [GO:0097110]		3D-structure;Acetylation;Activator;Alternative splicing;Coiled coil;Complete proteome;DNA-binding;Nucleus;Phosphoprotein;Proteomics identification;Reference proteome;Repeat;Transcription;Transcription regulation		Q08775		31	1	1	42.5	1.6	1.6	12.322	11	0.139319	0.162025	-0.855042	-1.51533
A2AWT6;A2AWT7;P25976-2	A2AWT6;A2AWT7;P25976-2	Nucleolar transcription factor 1	Ubtf	25.7642	26.433	26.1324	26.9964	27.0953	26.5206	cellular response to leukemia inhibitory factor [GO:1990830];chromatin silencing at rDNA [GO:0000183];positive regulation of transcription by RNA polymerase I [GO:0045943];transcription by RNA polymerase I [GO:0006360];transcription elongation from RNA polymerase I promoter [GO:0006362]	fibrillar center [GO:0001650];nucleolus [GO:0005730];nucleus [GO:0005634];nucleus [GO:0005634]	chromatin binding [GO:0003682];DNA binding [GO:0003677];RNA polymerase I CORE element sequence-specific DNA binding [GO:0001164];RNA polymerase I upstream control element sequence-specific DNA binding [GO:0001165];scaffold protein binding [GO:0097110]		3D-structure;Acetylation;Activator;Alternative splicing;Coiled coil;Complete proteome;DNA-binding;Nucleus;Phosphoprotein;Proteomics identification;Reference proteome;Repeat;Transcription;Transcription regulation		Q08775		32	32	2	44.8	44.8	1.8	284.39	367	0.0441483	0.0728122	0.760846	2.09933
A2BE28;A2BE28-2	A2BE28;A2BE28-2	Ribosomal biogenesis protein LAS1L	Las1l	20.2166	21.3952	21.391	20.7595	19.6492	20.4123	chromatin organization [GO:0006325];endonucleolytic cleavage involved in rRNA processing [GO:0000478];maturation of 5.8S rRNA [GO:0000460];maturation of LSU-rRNA [GO:0000470]	cytoplasm [GO:0005737];MLL1 complex [GO:0071339];nucleolus [GO:0005730];preribosome, large subunit precursor [GO:0030687]			Alternative splicing;Complete proteome;Cytoplasm;Nucleus;Phosphoprotein;Reference proteome;rRNA processing	LAS1 family			10	10	10	14.6	14.6	14.6	19.733	26	0.227923	0.254695	-0.727269	-1.18987
Q9EQU5;Q9EQU5-2;A2BE93;A2BE92;Q9EQU5-3	Q9EQU5;Q9EQU5-2;A2BE93;A2BE92	Protein SET	Set	24.4994	24.6337	24.1868	23.2987	23.7654	23.2232	negative regulation of neuron apoptotic process [GO:0043524];negative regulation of transcription, DNA-templated [GO:0045892];nucleosome assembly [GO:0006334];nucleosome assembly [GO:0006334]	cytoplasm [GO:0005737];cytosol [GO:0005829];endoplasmic reticulum [GO:0005783];lipid droplet [GO:0005811];nucleoplasm [GO:0005654];nucleus [GO:0005634];nucleus [GO:0005634];perinuclear region of cytoplasm [GO:0048471]	DNA binding [GO:0003677]		Acetylation;Alternative splicing;Chaperone;Coiled coil;Complete proteome;Cytoplasm;DNA-binding;Endoplasmic reticulum;Isopeptide bond;Methylation;Nucleus;Phosphoprotein;Proteomics identification;Reference proteome;Ubl conjugation	Nucleosome assembly protein (NAP) family			4	4	4	17	17	17	10.106	20	0.00931143	0.0238131	-1.01088	-3.20812
P97863;P97863-3;A2BG76;I7HIP8;A2BG75;A2BG77;P97863-2;A2ADI3	P97863;P97863-3;A2BG76;I7HIP8;A2BG75;A2BG77;P97863-2	Nuclear factor 1 B-type;Nuclear factor 1	Nfib	24.1025	24.2984	24.1628	24.0373	24.0467	24.1574	anterior commissure morphogenesis [GO:0021960];cell differentiation involved in salivary gland development [GO:0060689];chondrocyte differentiation [GO:0002062];Clara cell differentiation [GO:0060486];commissural neuron axon guidance [GO:0071679];DNA replication [GO:0006260];forebrain development [GO:0030900];glial cell differentiation [GO:0010001];hindbrain development [GO:0030902];lung ciliated…	cerebellar mossy fiber [GO:0044300];fibrillar center [GO:0001650];nucleus [GO:0005634]	DNA binding [GO:0003677];RNA polymerase II proximal promoter sequence-specific DNA binding [GO:0000978];RNA polymerase II transcription corepressor activity [GO:0001106];RNA polymerase II transcription factor activity, sequence-specific DNA binding [GO:0000981];transcriptional activator activity, RNA polymerase II proximal promoter sequence-specific DNA binding [GO:0001077]		Acetylation;Activator;Alternative splicing;Complete proteome;DNA replication;DNA-binding;Methylation;Nucleus;Phosphoprotein;Proteomics identification;Reference proteome;Transcription;Transcription regulation	CTF/NF-I family			5	5	4	10.5	10.5	8.6	26.385	49	0.197262	0.626776	-0.107486	-0.633854
A2BI02;Q62012;L7MU67;B1B0X0;E9QA14;A2BI72;A2ADW8;B1B0X6	A2BI02;Q62012;L7MU67;B1B0X0;E9QA14;A2BI72;A2ADW8;B1B0X6		Gm15080;Ott;Gm15097;Gm15107;Gm15093;Gm15128;Gm15114	25.8703	26.1435	25.6144	25.3975	25.4107	24.9006					Coiled coil;Complete proteome;Reference proteome				24	24	2	40.8	40.8	4.9	232.4	226	0.0478939	0.0883517	-0.639814	-1.95666
A2CE44	A2CE44	Zinc finger X-linked protein ZXDB	Zxdb	21.4783	20.5914	20.5876	19.6031	21.8313	21.2789	positive regulation of transcription, DNA-templated [GO:0045893];transcription, DNA-templated [GO:0006351]	nucleus [GO:0005634]	C2H2 zinc finger domain binding [GO:0070742];DNA binding transcription factor activity [GO:0003700];metal ion binding [GO:0046872];nucleic acid binding [GO:0003676]		Activator;Complete proteome;Metal-binding;Methylation;Nucleus;Reference proteome;Repeat;Transcription;Transcription regulation;Zinc;Zinc-finger	ZXD family			6	5	5	11.3	9.9	9.9	33.832	21	0.980894	0.992751	0.0186628	0.0224175
Q9Z148;A2CG76;Q9Z148-2;Q9Z148-3;A2CG77;H3BIW5;G3UYH7	Q9Z148;A2CG76;Q9Z148-2;Q9Z148-3	Histone-lysine N-methyltransferase EHMT2	Ehmt2	23.6915	21.8451	24.1004	19.5993	20.0862	20.5533	behavioral response to cocaine [GO:0048148];cellular response to cocaine [GO:0071314];cellular response to starvation [GO:0009267];DNA methylation [GO:0006306];DNA methylation on cytosine within a CG sequence [GO:0010424];fertilization [GO:0009566];germ cell development [GO:0007281];histone H3-K27 methylation [GO:0070734];histone H3-K9 methylation [GO:0051567];histone lysine methylation [GO:00349…	chromosome [GO:0005694];nuclear chromatin [GO:0000790];nuclear speck [GO:0016607];nucleoplasm [GO:0005654];nucleus [GO:0005634]	C2H2 zinc finger domain binding [GO:0070742];histone methyltransferase activity (H3-K27 specific) [GO:0046976];histone methyltransferase activity (H3-K9 specific) [GO:0046974];histone-lysine N-methyltransferase activity [GO:0018024];histone-lysine N-methyltransferase activity [GO:0018024];p53 binding [GO:0002039];promoter-specific chromatin binding [GO:1990841];protein-lysine N-methyltransferase …	Lysine degradation	Alternative splicing;ANK repeat;Chromatin regulator;Chromosome;Coiled coil;Complete proteome;Isopeptide bond;Metal-binding;Methylation;Methyltransferase;Nucleus;Phosphoprotein;Proteomics identification;Reference proteome;Repeat;S-adenosyl-L-methionine;Transferase;Ubl conjugation;Zinc	Class V-like SAM-binding methyltransferase superfamily, Histone-lysine methyltransferase family, Suvar3-9 subfamily	O70237;O88508-1;O88509;Q07279		13	12	12	13.5	12.7	12.7	112.36	47	0.0137266	0.0164109	-3.13273	-3.70131
A3KFM7;A3KFM7-2;A3KFM8;A3KFM6;F7AL76	A3KFM7;A3KFM7-2	Chromodomain-helicase-DNA-binding protein 6	Chd6	21.5339	20.2628	21.8407	22.5087	22.2694	21.915	chromatin organization [GO:0006325];positive regulation of transcription from RNA polymerase II promoter in response to oxidative stress [GO:0036091];transcription, DNA-templated [GO:0006351]	DNA-directed RNA polymerase II, core complex [GO:0005665];nucleoplasm [GO:0005654]	ATP binding [GO:0005524];DNA binding [GO:0003677];DNA-dependent ATPase activity [GO:0008094];helicase activity [GO:0004386];hydrolase activity, acting on acid anhydrides [GO:0016817];transcription cofactor binding [GO:0001221]		Alternative splicing;ATP-binding;Chromatin regulator;Complete proteome;DNA-binding;Helicase;Hydrolase;Nucleotide-binding;Nucleus;Phosphoprotein;Proteomics identification;Reference proteome;Repeat;Transcription;Transcription regulation	SNF2/RAD54 helicase family			47	47	39	25.2	25.2	21.7	303.19	228	0.117974	0.132431	1.0186	1.66204
Q6PHQ9;Q91YZ8;A3KFU5;A3KFU8;V9GXG3;G5E8X2;A0A0A6YWT2	Q6PHQ9;Q91YZ8;A3KFU5;A3KFU8	Polyadenylate-binding protein	Pabpc4	27.2206	27.4539	26.847	25.9683	26.007	25.6573	myeloid cell development [GO:0061515];regulation of mRNA stability [GO:0043488]	cytoplasm [GO:0005737];cytoplasmic stress granule [GO:0010494];cytosol [GO:0005829];intracellular ribonucleoprotein complex [GO:0030529];nucleus [GO:0005634]	mRNA binding [GO:0003729];poly(A) binding [GO:0008143];poly(U) RNA binding [GO:0008266];RNA binding [GO:0003723]	mRNA surveillance pathway;RNA degradation;RNA transport	Coiled coil;Complete proteome;Cytoplasm;Proteomics identification;Reference proteome;Repeat;RNA-binding	Polyadenylate-binding protein type-1 family		RNA-binding	21	11	10	36.1	18.9	17.6	27.623	81	0.00340933	0.0138593	-1.29628	-4.20133
Q6ZQ88;A3KG93;G8JL40;F6ZC60;F6Z4I3	Q6ZQ88;A3KG93;G8JL40	Lysine-specific histone demethylase 1A	Kdm1a	24.668	25.64	25.5757	24.1877	24.3218	24.467	alternative mRNA splicing, via spliceosome [GO:0000380];cell proliferation [GO:0008283];cellular response to cAMP [GO:0071320];cellular response to gamma radiation [GO:0071480];cellular response to UV [GO:0034644];cerebral cortex development [GO:0021987];granulocyte differentiation [GO:0030851];guanine metabolic process [GO:0046098];histone H3-K4 demethylation [GO:0034720];histone H3-K4 demethyla…	DNA repair complex [GO:1990391];nuclear chromatin [GO:0000790];nuclear chromosome, telomeric region [GO:0000784];nucleoplasm [GO:0005654];nucleoplasm [GO:0005654];nucleus [GO:0005634];nucleus [GO:0005634];transcription factor complex [GO:0005667]	androgen receptor binding [GO:0050681];chromatin binding [GO:0003682];demethylase activity [GO:0032451];DNA binding [GO:0003677];DNA binding transcription factor activity [GO:0003700];enzyme binding [GO:0019899];flavin adenine dinucleotide binding [GO:0050660];histone demethylase activity (H3-dimethyl-K4 specific) [GO:0034648];histone demethylase activity (H3-K4 specific) [GO:0032453];histone dem…		Chromatin regulator;Coiled coil;Complete proteome;Developmental protein;FAD;Flavoprotein;Isopeptide bond;Nucleus;Oxidoreductase;Phosphoprotein;Proteomics identification;Reference proteome;Repressor;Transcription;Transcription regulation;Ubl conjugation	Flavin monoamine oxidase family	O09106;P53566;P70288;Q8CFE3;Q9CQJ4		11	11	11	19.6	19.6	19.6	36.683	48	0.0403185	0.0572154	-0.96906	-2.28527
P16546;E9Q447;P16546-2;A3KGU5;A3KGU7;A3KGU9;A3KGU4;P08032	P16546;E9Q447;P16546-2;A3KGU5;A3KGU7;A3KGU9	Spectrin alpha chain, non-erythrocytic 1	Sptan1	27.8525	27.8056	27.8886	27.3926	27.0574	27.1475	actin cytoskeleton organization [GO:0030036];actin filament capping [GO:0051693];actin filament capping [GO:0051693];hemopoiesis [GO:0030097];lymphocyte homeostasis [GO:0002260];plasma membrane organization [GO:0007009];porphyrin-containing compound biosynthetic process [GO:0006779];positive regulation of protein binding [GO:0032092];positive regulation of T cell proliferation [GO:0042102];regula…	axon [GO:0030424];cortical cytoskeleton [GO:0030863];cortical cytoskeleton [GO:0030863];cuticular plate [GO:0032437];cytoplasmic side of plasma membrane [GO:0009898];fascia adherens [GO:0005916];intracellular membrane-bounded organelle [GO:0043231];intracellular membrane-bounded organelle [GO:0043231];lateral plasma membrane [GO:0016328];membrane [GO:0016020];microtubule cytoskeleton [GO:0015630]…	actin binding [GO:0003779];cadherin binding [GO:0045296];cadherin binding [GO:0045296];calcium ion binding [GO:0005509];calcium ion binding [GO:0005509];calmodulin binding [GO:0005516];protein heterodimerization activity [GO:0046982];spectrin binding [GO:0030507]		Acetylation;Actin capping;Actin-binding;Alternative splicing;Calcium;Calmodulin-binding;Cell shape;Coiled coil;Complete proteome;Cytoplasm;Cytoskeleton;Direct protein sequencing;Metal-binding;Phosphoprotein;Proteomics identification;Reference proteome;Repeat;SH3 domain	Spectrin family			38	38	38	18.2	18.2	18.2	78.482	163	0.003226	0.0239103	-0.649718	-3.20105
O88573;B1AVP1;A3KMF4;E9Q921	O88573;B1AVP1;A3KMF4;E9Q921	AF4/FMR2 family member 1	Aff1	21.1975	21.1299	20.2593	21.7962	20.6335	20.6277	positive regulation of transcription, DNA-templated [GO:0045893];transcription, DNA-templated [GO:0006351]	nucleus [GO:0005634];transcription elongation factor complex [GO:0008023];transcription elongation factor complex [GO:0008023]	DNA binding transcription factor activity [GO:0003700]		Acetylation;Complete proteome;Nucleus;Phosphoprotein;Proteomics identification;Proto-oncogene;Reference proteome	AF4 family			8	8	8	10.5	10.5	10.5	51.222	35	0.765893	0.88706	0.156864	0.264892
Q5DU25;A4GZ26;E9QAD8;D3Z5I6;D3Z6V7;Q8R0S2;E9PUA3;A0A1D5RM83;Q8R0S2-2	Q5DU25;A4GZ26;E9QAD8;D3Z5I6;D3Z6V7	IQ motif and SEC7 domain-containing protein 2	Iqsec2	22.876	20.5244	21.1259	23.3454	23.3979	23.0075	actin cytoskeleton organization [GO:0030036];positive regulation of GTPase activity [GO:0043547];positive regulation of GTPase activity [GO:0043547];regulation of ARF protein signal transduction [GO:0032012];regulation of ARF protein signal transduction [GO:0032012]	cytoplasm [GO:0005737];intracellular membrane-bounded organelle [GO:0043231];nucleolus [GO:0005730];nucleolus [GO:0005730]	ARF guanyl-nucleotide exchange factor activity [GO:0005086];lipid binding [GO:0008289]	Endocytosis	Alternative splicing;Coiled coil;Complete proteome;Cytoplasm;Guanine-nucleotide releasing factor;Lipid-binding;Methylation;Nucleus;Phosphoprotein;Proteomics identification;Reference proteome	BRAG family	Q8BKX1		12	12	12	11	11	11	71.234	47	0.0717652	0.0698278	1.74153	2.1346
A6H619;F6WXS6;F7ANA1;A6H619-2	A6H619;F6WXS6;F7ANA1;A6H619-2	PHD and RING finger domain-containing protein 1	Phrf1	20.9049	21.3888	20.5207	20.0393	21.7082	22.3645	mRNA processing [GO:0006397];transcription by RNA polymerase II [GO:0006366]		metal ion binding [GO:0046872];protein domain specific binding [GO:0019904];RNA polymerase binding [GO:0070063]		Alternative splicing;Coiled coil;Complete proteome;Metal-binding;Phosphoprotein;Proteomics identification;Reference proteome;Zinc;Zinc-finger				3	3	3	3.5	3.5	3.5	4.8648	10	0.588471	0.722357	0.432517	0.517192
A6PW47;Q99K74-2;Q99K74;Q99K74-3	A6PW47;Q99K74-2;Q99K74;Q99K74-3	Mediator of RNA polymerase II transcription subunit 24	Med24	21.0621	20.665	21.3846	20.5903	20.2798	21.3802	androgen receptor signaling pathway [GO:0030521];intracellular steroid hormone receptor signaling pathway [GO:0030518];positive regulation of transcription, DNA-templated [GO:0045893];protein heterooligomerization [GO:0051291];stem cell population maintenance [GO:0019827];transcription by RNA polymerase II [GO:0006366];transcription initiation from RNA polymerase II promoter [GO:0006367]	mediator complex [GO:0016592];nucleoplasm [GO:0005654];nucleus [GO:0005634];ubiquitin ligase complex [GO:0000151]	histone acetyltransferase activity [GO:0004402];receptor activity [GO:0004872];RNA polymerase II transcription cofactor activity [GO:0001104];thyroid hormone receptor binding [GO:0046966];transcription coactivator activity [GO:0003713];transcription cofactor activity [GO:0003712];ubiquitin protein ligase activity [GO:0061630]		Activator;Alternative splicing;Complete proteome;Nucleus;Phosphoprotein;Proteomics identification;Reference proteome;Repeat;Transcription;Transcription regulation	Mediator complex subunit 24 family			9	9	9	12.5	12.5	12.5	53.56	24	0.500443	0.666124	-0.287127	-0.58829
A6PWY4;A6PWY4-2;Z4YK23;A6PWY4-3	A6PWY4;A6PWY4-2	WD repeat-containing protein 76	Wdr76	20.6795	22.0234	20.6612	24.3291	24.0746	22.9403	cellular response to DNA damage stimulus [GO:0006974];regulation of DNA damage checkpoint [GO:2000001]	nucleus [GO:0005634]	DNA binding [GO:0003677]		Alternative splicing;Complete proteome;Proteomics identification;Reference proteome;Repeat;WD repeat	WD repeat DDB2/WDR76 family			16	16	16	32.3	32.3	32.3	101.22	102	0.0128147	0.016525	2.65998	3.68919
Q5SF07;A6X8Z3;Q5SF07-2	Q5SF07;A6X8Z3;Q5SF07-2	Insulin-like growth factor 2 mRNA-binding protein 2	Igf2bp2	27.7089	27.7542	28.0555	26.8142	26.7989	27.0622	mRNA transport [GO:0051028];regulation of translation [GO:0006417]	cytoplasm [GO:0005737];cytoskeleton [GO:0005856];cytosol [GO:0005829];nucleus [GO:0005634]	mRNA 3'-UTR binding [GO:0003730];mRNA 5'-UTR binding [GO:0048027];mRNA binding [GO:0003729]		Alternative splicing;Coiled coil;Complete proteome;Cytoplasm;mRNA transport;Nucleus;Phosphoprotein;Proteomics identification;Reference proteome;Repeat;RNA-binding;Translation regulation;Transport	RRM IMP/VICKZ family		RNA-binding	19	18	18	34.1	31.9	31.9	145.69	200	0.00237006	0.0141302	-0.947774	-3.97808
A8DUK4;E9Q223;P02089	A8DUK4;E9Q223		Hbbt1;Hbb-bs	28.2384	25.5816	25.1604	24.763	23.1938	25.3123	cellular oxidant detoxification [GO:0098869];erythrocyte development [GO:0048821];positive regulation of myeloid cell differentiation [GO:0045639];regulation of erythrocyte differentiation [GO:0045646]	extracellular space [GO:0005615];haptoglobin-hemoglobin complex [GO:0031838];hemoglobin complex [GO:0005833];hemoglobin complex [GO:0005833]	heme binding [GO:0020037];hemoglobin binding [GO:0030492];iron ion binding [GO:0005506];oxygen binding [GO:0019825];oxygen carrier activity [GO:0005344]	African trypanosomiasis;Malaria	3D-structure;Acetylation;Complete proteome;Heme;Iron;Metal-binding;Methylation;Oxygen transport;Phosphoprotein;Polymorphism;Proteomics identification;Reference proteome;Transport	Globin family			9	9	3	73.5	73.5	23.1	25.707	53	0.174286	0.161018	-1.90376	-1.51841
Q9CWS4;A8Y5J3;D6RH69	Q9CWS4;A8Y5J3	Integrator complex subunit 11	Cpsf3l	21.7342	20.7392	22.0188	21.6722	19.8681	20.4419	snRNA processing [GO:0016180]	cytoplasm [GO:0005737];cytosol [GO:0005829];integrator complex [GO:0032039];nucleoplasm [GO:0005654];nucleus [GO:0005634]	hydrolase activity [GO:0016787]		Complete proteome;Cytoplasm;Hydrolase;Nucleus;Proteomics identification;Reference proteome	Metallo-beta-lactamase superfamily, RNA-metabolizing metallo-beta-lactamase-like family, INTS11 subfamily			3	3	3	5.8	5.8	5.8	6.7347	7	0.272797	0.290894	-0.83663	-1.10295
Q8CFC2;F6SWU2;B0R0C1;Q8CFC2-2;Q8CFC2-3	Q8CFC2;F6SWU2;B0R0C1;Q8CFC2-2;Q8CFC2-3	Myelin transcription factor 1	Myt1	22.221	22.5644	22.487	20.2342	20.612	19.3252	cell differentiation [GO:0030154];cellular glucose homeostasis [GO:0001678];diaphragm development [GO:0060539];endocrine pancreas development [GO:0031018];negative regulation of gene expression [GO:0010629];nervous system development [GO:0007399];positive regulation of gene expression [GO:0010628];positive regulation of transcription by RNA polymerase II [GO:0045944];post-embryonic development [G…	cytosol [GO:0005829];nucleoplasm [GO:0005654];nucleus [GO:0005634];nucleus [GO:0005634]	DNA binding transcription factor activity [GO:0003700];enhancer sequence-specific DNA binding [GO:0001158];RNA polymerase II regulatory region sequence-specific DNA binding [GO:0000977];transcriptional activator activity, RNA polymerase II transcription regulatory region sequence-specific DNA binding [GO:0001228];zinc ion binding [GO:0008270];zinc ion binding [GO:0008270]		3D-structure;Alternative splicing;Coiled coil;Complete proteome;Developmental protein;Differentiation;Direct protein sequencing;DNA-binding;Metal-binding;Neurogenesis;Nucleus;Proteomics identification;Reference proteome;Repeat;Transcription;Transcription regulation;Zinc;Zinc-finger	MYT1 family			2	2	2	2	2	2	4.0892	4	0.00392933	0.00894118	-2.36698	-4.77417
B1AQJ2;B0QZF8	B1AQJ2;B0QZF8	Ubiquitin carboxyl-terminal hydrolase 36	Usp36	22.0927	22.4718	20.7354	19.8197	20.4881	21.6944	histone deubiquitination [GO:0016578];negative regulation of macroautophagy [GO:0016242];nucleolus organization [GO:0007000];nucleolus organization [GO:0007000];positive regulation of protein targeting to mitochondrion [GO:1903955];protein deubiquitination [GO:0016579];protein stabilization [GO:0050821];regulation of autophagy of mitochondrion [GO:1903146];regulation of protein stability [GO:0031…	cytoplasm [GO:0005737];nuclear speck [GO:0016607];nucleolus [GO:0005730]	thiol-dependent ubiquitin-specific protease activity [GO:0004843];thiol-dependent ubiquitinyl hydrolase activity [GO:0036459]		Complete proteome;Cytoplasm;Hydrolase;Nucleus;Phosphoprotein;Protease;Proteomics identification;Reference proteome;Thiol protease;Ubl conjugation;Ubl conjugation pathway	Peptidase C19 family			12	12	12	16.6	16.6	16.6	39.085	46	0.221995	0.224213	-1.0992	-1.27704
B1AR09;B1AR10	B1AR09;B1AR10		Mllt6	20.0392	21.4899	22.4669	20.5687	19.8572	20.6722	excretion [GO:0007588];negative regulation of histone H3-K79 methylation [GO:2001161];negative regulation of urine volume [GO:0035811];positive regulation of sodium ion transport [GO:0010765];positive regulation of transcription by RNA polymerase II [GO:0045944];renal potassium excretion [GO:0036359];renal sodium excretion [GO:0035812];renal system process [GO:0003014]		metal ion binding [GO:0046872]		Coiled coil;Complete proteome;Metal-binding;Proteomics identification;Reference proteome;Zinc;Zinc-finger				3	3	3	6.1	6.1	6.1	35.165	3	0.267377	0.275461	-0.966007	-1.13605
B1AR17;E9Q614;F7C528;F6V4V3	B1AR17;E9Q614;F7C528		Chd3	23.1646	23.8172	23.6734	25.1617	24.8649	24.1087	centrosome cycle [GO:0007098];chromatin assembly or disassembly [GO:0006333];spindle organization [GO:0007051]	centrosome [GO:0005813];cytoplasm [GO:0005737];microtubule organizing center [GO:0005815];nucleolus [GO:0005730];nucleoplasm [GO:0005654];nucleus [GO:0005634];NuRD complex [GO:0016581]	ATP binding [GO:0005524];metal ion binding [GO:0046872]		Coiled coil;Complete proteome;Metal-binding;Nucleus;Proteomics identification;Reference proteome;Zinc;Zinc-finger				61	61	45	34.7	34.7	26.8	323.31	404	0.0352237	0.0456239	1.16	2.4642
P61255;B1ARA3;B1ARA5	P61255;B1ARA3;B1ARA5	60S ribosomal protein L26	Rpl26	29.4149	28.8099	29.1508	28.1673	28.7942	28.2239	cellular response to gamma radiation [GO:0071480];cellular response to ionizing radiation [GO:0071479];cellular response to UV [GO:0034644];cytoplasmic translation [GO:0002181];DNA damage response, signal transduction by p53 class mediator resulting in cell cycle arrest [GO:0006977];positive regulation of DNA damage response, signal transduction by p53 class mediator resulting in transcription of…	cytoplasm [GO:0005737];cytosolic large ribosomal subunit [GO:0022625];cytosolic ribosome [GO:0022626];large ribosomal subunit [GO:0015934];nucleolus [GO:0005730];nucleoplasm [GO:0005654];ribonucleoprotein complex [GO:1990904]	mRNA 5'-UTR binding [GO:0048027];RNA binding [GO:0003723];structural constituent of ribosome [GO:0003735];structural constituent of ribosome [GO:0003735]	Ribosome	Complete proteome;Isopeptide bond;Phosphoprotein;Proteomics identification;Reference proteome;Ribonucleoprotein;Ribosomal protein;Ubl conjugation	Universal ribosomal protein uL24 family			12	12	12	52.4	52.4	52.4	31.656	185	0.0516579	0.0844672	-0.73004	-1.99472
B1ASA5;E9QA68	B1ASA5;E9QA68		Zfp362	21.5232	20.5539	21.4856	20.4439	21.1539	20.1413			nucleic acid binding [GO:0003676]		Complete proteome;Metal-binding;Proteomics identification;Reference proteome;Zinc;Zinc-finger				9	6	6	29.2	22.2	22.2	20.696	24	0.236207	0.276309	-0.60785	-1.1329
Q9DCX2;B1ASE2	Q9DCX2;B1ASE2	ATP synthase subunit d, mitochondrial	Atp5h	24.3121	24.3327	24.1542	24.154	24.591	24.993	ATP hydrolysis coupled cation transmembrane transport [GO:0099132];ATP synthesis coupled proton transport [GO:0015986];ATP synthesis coupled proton transport [GO:0015986]	mitochondrial inner membrane [GO:0005743];mitochondrial proton-transporting ATP synthase complex [GO:0005753];mitochondrial proton-transporting ATP synthase complex, coupling factor F(o) [GO:0000276];mitochondrial proton-transporting ATP synthase, stator stalk [GO:0000274];mitochondrion [GO:0005739];myelin sheath [GO:0043209];nucleoplasm [GO:0005654]	ATPase activity [GO:0016887];proton transmembrane transporter activity [GO:0015078];proton transmembrane transporter activity [GO:0015078]	Alzheimer's disease;Huntington's disease;Oxidative phosphorylation;Parkinson's disease	Acetylation;CF(0);Coiled coil;Complete proteome;Direct protein sequencing;Hydrogen ion transport;Ion transport;Membrane;Mitochondrion;Mitochondrion inner membrane;Proteomics identification;Reference proteome;Transport	ATPase d subunit family			6	6	6	37.3	37.3	37.3	13.718	26	0.276682	0.412199	0.313037	0.897588
Q60592;E9Q1Q1;B1AST8;B1AST7;E9QLW6;B1AST6;B1AST5	Q60592;E9Q1Q1;B1AST8;B1AST7;E9QLW6	Microtubule-associated serine/threonine-protein kinase 2	Mast2	21.8652	19.4399	20.5502	19.8087	20.7321	21.0655	cytoskeleton organization [GO:0007010];intracellular signal transduction [GO:0035556];peptidyl-serine phosphorylation [GO:0018105];protein phosphorylation [GO:0006468];regulation of interleukin-12 biosynthetic process [GO:0045075];regulation of interleukin-12 biosynthetic process [GO:0045075];spermatid differentiation [GO:0048515]	cell junction [GO:0030054];cytoplasm [GO:0005737];membrane [GO:0016020];microtubule cytoskeleton [GO:0015630]	ATP binding [GO:0005524];magnesium ion binding [GO:0000287];microtubule binding [GO:0008017];phosphatase binding [GO:0019902];protein serine/threonine kinase activity [GO:0004674]		ATP-binding;Cell junction;Complete proteome;Cytoplasm;Cytoskeleton;Kinase;Magnesium;Membrane;Metal-binding;Methylation;Nucleotide-binding;Phosphoprotein;Proteomics identification;Reference proteome;Serine/threonine-protein kinase;Transferase;Ubl conjugation	Protein kinase superfamily, AGC Ser/Thr protein kinase family	P0CG47;P60484;Q61235		6	5	5	5.2	4.8	4.8	18.543	15	0.921932	0.962333	-0.0829798	-0.0926746
Q9D8W5;B1AT36;Q3TRH2	Q9D8W5;B1AT36;Q3TRH2	26S proteasome non-ATPase regulatory subunit 12	Psmd12	23.2534	23.6768	23.7924	22.6381	22.8698	23.1015	proteasome-mediated ubiquitin-dependent protein catabolic process [GO:0043161]	cytoplasm [GO:0005737];nuclear proteasome complex [GO:0031595];proteasome accessory complex [GO:0022624];proteasome complex [GO:0000502];proteasome regulatory particle [GO:0005838];proteasome regulatory particle [GO:0005838];proteasome regulatory particle, lid subcomplex [GO:0008541]		Proteasome	Acetylation;Coiled coil;Complete proteome;Isopeptide bond;Proteasome;Proteomics identification;Reference proteome;Ubl conjugation	Proteasome subunit p55 family			6	6	6	17.5	17.5	17.5	13.844	17	0.0291067	0.0599816	-0.704404	-2.26107
P47740;B1AV77;B1ATI0	P47740;B1AV77;B1ATI0	Fatty aldehyde dehydrogenase;Aldehyde dehydrogenase	Aldh3a2	20.1551	21.8033	19.4368	21.1143	19.9351	20.9401	cellular aldehyde metabolic process [GO:0006081];central nervous system development [GO:0007417];epidermis development [GO:0008544];oxidation-reduction process [GO:0055114];peripheral nervous system development [GO:0007422];phytol metabolic process [GO:0033306];sesquiterpenoid metabolic process [GO:0006714]	endoplasmic reticulum [GO:0005783];endoplasmic reticulum membrane [GO:0005789];integral component of membrane [GO:0016021];intracellular membrane-bounded organelle [GO:0043231];mitochondrial inner membrane [GO:0005743];mitochondrion [GO:0005739];peroxisome [GO:0005777]	aldehyde dehydrogenase (NAD) activity [GO:0004029];aldehyde dehydrogenase [NAD(P)+] activity [GO:0004030];long-chain-alcohol oxidase activity [GO:0046577];long-chain-aldehyde dehydrogenase activity [GO:0050061];medium-chain-aldehyde dehydrogenase activity [GO:0052814]	Arginine and proline metabolism;Ascorbate and aldarate metabolism;beta-Alanine metabolism;Chloroalkane and chloroalkene degradation;Fatty acid metabolism;Glycerolipid metabolism;Glycolysis / Gluconeogenesis;Histidine metabolism;Limonene and pinene degradation;Lysine degradation;Pentose and glucuronate interconversions;Propanoate metabolism;Pyruvate metabolism;Tryptophan metabolism;Valine, leucine…	Complete proteome;Endoplasmic reticulum;Membrane;NAD;Oxidoreductase;Phosphoprotein;Proteomics identification;Reference proteome;Transmembrane;Transmembrane helix	Aldehyde dehydrogenase family			4	4	4	9.7	9.7	9.7	10.107	8	0.814618	0.908918	0.198069	0.222292
B1AUE5	B1AUE5	Peroxisome biogenesis factor 10	Pex10	20.5783	20.7836	21.7989	20.6896	21.2874	20.5222	peroxisome organization [GO:0007031];protein import into peroxisome matrix [GO:0016558]	integral component of peroxisomal membrane [GO:0005779];peroxisomal membrane [GO:0005778];peroxisome [GO:0005777]	protein C-terminus binding [GO:0008022];zinc ion binding [GO:0008270]	Peroxisome	Complete proteome;Membrane;Metal-binding;Peroxisome;Peroxisome biogenesis;Reference proteome;Zinc;Zinc-finger	Pex2/pex10/pex12 family			3	3	3	12.3	12.3	12.3	12.214	8	0.644848	0.801859	-0.220497	-0.406012
B1AV09;L7N278	B1AV09;L7N278		Luzp4	21.014	20.254	20.7797	19.8872	20.1586	21.6049					Coiled coil;Complete proteome;Reference proteome				23	1	1	40.8	4.9	4.9	6.8037	14	0.830294	0.919481	-0.132336	-0.195025
E9Q796;B1AVB4;B1AVB5;B1AVB3;B1AVB1;B1AVB2	E9Q796;B1AVB4;B1AVB5;B1AVB3;B1AVB1;B1AVB2		Scml2	19.6497	21.176	20.2505	21.2487	21.3331	21.6889	apoptotic process [GO:0006915];cellular protein localization [GO:0034613];histone H2A-K119 monoubiquitination [GO:0036353];regulation of transcription, DNA-templated [GO:0006355]	nuclear chromatin [GO:0000790];nucleus [GO:0005634];XY body [GO:0001741]			Complete proteome;Proteomics identification;Reference proteome				4	4	4	25	25	25	27.95	14	0.083383	0.0974351	1.06482	1.88817
B1AVZ5;L7N236;E9Q1L3	B1AVZ5;L7N236;E9Q1L3		Gm15127	20.8307	21.0508	21.1719	20.1122	21.1977	21.0436					Coiled coil;Complete proteome;Reference proteome				20	2	0	36.3	5.3	0	9.9117	22	0.545262	0.722213	-0.23334	-0.514542
B1AWL2;B1AWL4;B1AWL5	B1AWL2;B1AWL4;B1AWL5		Zfp462	23.7732	20.634	25.3381	23.614	22.7208	22.7116	chromatin organization [GO:0006325];negative regulation of DNA binding [GO:0043392];positive regulation of transcription by RNA polymerase II [GO:0045944]	nucleus [GO:0005634]	nucleic acid binding [GO:0003676]		Coiled coil;Complete proteome;Metal-binding;Proteomics identification;Reference proteome;Zinc;Zinc-finger				43	43	43	22	22	22	246.84	238	0.877212	0.935662	-0.232983	-0.153773
Q62036;B1AXI9;J3QMP9	Q62036;B1AXI9;J3QMP9	Centrosomal protein of 131 kDa	Cep131	21.7309	21.7141	21.0468	21.2946	20.3952	21.1645	cell cycle [GO:0007049];intraciliary transport [GO:0042073];intraciliary transport involved in cilium assembly [GO:0035735];intraciliary transport involved in cilium assembly [GO:0035735];intramanchette transport [GO:1990953];manchette assembly [GO:1905198];multicellular organism development [GO:0007275];non-motile cilium assembly [GO:1905515];positive regulation of cell proliferation [GO:0008284…	acrosomal vesicle [GO:0001669];centriolar satellite [GO:0034451];centriolar satellite [GO:0034451];centrosome [GO:0005813];ciliary transition zone [GO:0035869];cilium [GO:0005929];intercellular bridge [GO:0045171];intracellular membrane-bounded organelle [GO:0043231];manchette [GO:0002177];microtubule cytoskeleton [GO:0015630];microtubule organizing center [GO:0005815]	protein homodimerization activity [GO:0042803];protein-containing complex binding [GO:0044877]		Cell cycle;Cell projection;Cilium biogenesis/degradation;Coiled coil;Complete proteome;Cytoplasm;Cytoplasmic vesicle;Cytoskeleton;Developmental protein;Differentiation;Phosphoprotein;Proteomics identification;Reference proteome;Spermatogenesis;Transport;Ubl conjugation	CEP131 family			5	5	5	5.9	5.9	5.9	9.5589	9	0.203922	0.255566	-0.54584	-1.18694
B1AXZ4;B1AXZ5;Q60899;Q3UR02;Q80Y51;B1AXZ6;B1AXZ0;Q80UJ0;H3BLG7;B1AXZ3	B1AXZ4;B1AXZ5;Q60899;Q3UR02;Q80Y51;B1AXZ6;B1AXZ0;Q80UJ0	ELAV-like protein;ELAV-like protein 2	Elavl2	24.9052	25.0301	24.8209	25.803	25.7082	25.5058	cellular response to leukemia inhibitory factor [GO:1990830]		RNA binding [GO:0003723]		Complete proteome;Phosphoprotein;Proteomics identification;Reference proteome;Repeat;RNA-binding	RRM elav family		RNA-binding	26	9	9	61.6	21.1	21.1	175.66	114	0.00211623	0.017137	0.753656	3.64687
B1AY10;B1AY10-2;B1AY10-3	B1AY10;B1AY10-2;B1AY10-3	Transcriptional repressor NF-X1	Nfx1	21.5489	21.7978	23.4517	21.1583	21.6468	21.0404	negative regulation of MHC class II biosynthetic process [GO:0045347];negative regulation of transcription by RNA polymerase II [GO:0000122];transcription, DNA-templated [GO:0006351]	cytosol [GO:0005829];nucleolus [GO:0005730];nucleus [GO:0005634];plasma membrane [GO:0005886]	RNA polymerase II regulatory region sequence-specific DNA binding [GO:0000977];transcriptional repressor activity, RNA polymerase II proximal promoter sequence-specific DNA binding [GO:0001078];transferase activity [GO:0016740];zinc ion binding [GO:0008270]		Alternative splicing;Complete proteome;DNA-binding;Metal-binding;Nucleus;Phosphoprotein;Reference proteome;Repeat;Repressor;Transcription;Transcription regulation;Transferase;Ubl conjugation pathway;Zinc;Zinc-finger	NFX1 family			13	13	13	14.3	14.3	14.3	148.27	68	0.190589	0.20219	-0.984307	-1.35704
B1AZI6;F6SBF2	B1AZI6	THO complex subunit 2	Thoc2	24.7369	24.8929	24.7758	23.1217	22.9901	23.2517	blastocyst development [GO:0001824];cell morphogenesis [GO:0000902];generation of neurons [GO:0048699];mRNA export from nucleus [GO:0006406];mRNA processing [GO:0006397];negative regulation of neuron projection development [GO:0010977];neuron development [GO:0048666];poly(A)+ mRNA export from nucleus [GO:0016973];regulation of gene expression [GO:0010468];regulation of mRNA export from nucleus [G…	nuclear chromosome, telomeric region [GO:0000784];nuclear speck [GO:0016607];nucleus [GO:0005634];nucleus [GO:0005634];THO complex [GO:0000347];THO complex part of transcription export complex [GO:0000445];transcription export complex [GO:0000346]	mRNA binding [GO:0003729]	RNA transport;Spliceosome	Coiled coil;Complete proteome;mRNA processing;mRNA splicing;mRNA transport;Nucleus;Phosphoprotein;Proteomics identification;Reference proteome;RNA-binding;Transport	THOC2 family			14	14	8	9.6	9.6	5.6	25.98	54	4.60784e-05	0.00284685	-1.68068	-8.89783
B1B0E8;Q62377;B1B0F0;B1B0E9;Q64707;B1B0F1	B1B0E8;Q62377;B1B0F0;B1B0E9	U2 small nuclear ribonucleoprotein auxiliary factor 35 kDa subunit-related protein 2	Zrsr2	20.5739	21.1541	20.6302	23.939	20.0672	23.794	mRNA splicing, via spliceosome [GO:0000398];mRNA splicing, via spliceosome [GO:0000398];spliceosomal complex assembly [GO:0000245];spliceosomal complex assembly [GO:0000245]	nucleolus [GO:0005730];spliceosomal complex [GO:0005681];spliceosomal complex [GO:0005681];U12-type spliceosomal complex [GO:0005689];U12-type spliceosomal complex [GO:0005689];U2AF [GO:0089701];U2AF [GO:0089701]	metal ion binding [GO:0046872];pre-mRNA 3'-splice site binding [GO:0030628];RNA binding [GO:0003723]		Coiled coil;Complete proteome;Isopeptide bond;Metal-binding;mRNA processing;mRNA splicing;Nucleus;Phosphoprotein;Proteomics identification;Reference proteome;Repeat;Ribonucleoprotein;RNA-binding;Spliceosome;Ubl conjugation;Zinc;Zinc-finger			RNA-binding	8	8	8	18.1	18.1	18.1	64.398	44	0.229547	0.213647	1.81401	1.314
Q9D773;B1B1D8;B1B1D7	Q9D773;B1B1D8;B1B1D7	39S ribosomal protein L2, mitochondrial	Mrpl2	27.2229	27.4138	28.0018	25.7974	25.7821	25.7187	mitochondrial translation [GO:0032543];translation [GO:0006412];translation [GO:0006412]	mitochondrial large ribosomal subunit [GO:0005762];mitochondrion [GO:0005739];mitochondrion [GO:0005739];ribosome [GO:0005840]	RNA binding [GO:0003723];structural constituent of ribosome [GO:0003735];structural constituent of ribosome [GO:0003735]		Complete proteome;Mitochondrion;Proteomics identification;Reference proteome;Ribonucleoprotein;Ribosomal protein;Signal;Transit peptide	Universal ribosomal protein uL2 family			8	8	8	24.2	24.2	24.2	22.522	53	0.00164522	0.00821843	-1.78008	-5.30367
Q80UV9;S4R1B9;B1Q2W7;D3YZK4;Q80UV9-3;Q80UV9-2	Q80UV9;S4R1B9;B1Q2W7;D3YZK4;Q80UV9-3;Q80UV9-2	Transcription initiation factor TFIID subunit 1	Taf1	20.6405	21.2747	21.7097	22.5283	20.9329	22.4641	cell cycle [GO:0007049];cellular response to ATP [GO:0071318];cellular response to DNA damage stimulus [GO:0006974];cellular response to UV [GO:0034644];DNA-templated transcription, initiation [GO:0006352];histone acetylation [GO:0016573];midbrain development [GO:0030901];negative regulation of gene expression [GO:0010629];negative regulation of protein autoubiquitination [GO:1905524];negative re…	MLL1 complex [GO:0071339];nuclear chromatin [GO:0000790];nucleoplasm [GO:0005654];nucleus [GO:0005634];pronucleus [GO:0045120];transcription factor TFIID complex [GO:0005669];transcription factor TFIID complex [GO:0005669]	ATP binding [GO:0005524];DNA binding [GO:0003677];DNA binding [GO:0003677];histone acetyltransferase activity [GO:0004402];kinase activity [GO:0016301];lysine-acetylated histone binding [GO:0070577];p53 binding [GO:0002039];protein heterodimerization activity [GO:0046982];protein serine/threonine kinase activity [GO:0004674];RNA polymerase II core promoter sequence-specific DNA binding [GO:000097…	Basal transcription factors	Acetylation;Acyltransferase;Alternative splicing;ATP-binding;Bromodomain;Cell cycle;Coiled coil;Complete proteome;Disulfide bond;DNA-binding;Isopeptide bond;Kinase;Nucleotide-binding;Nucleus;Phosphoprotein;Proteomics identification;Reference proteome;Repeat;Serine/threonine-protein kinase;Transcription;Transcription regulation;Transferase;Ubl conjugation	TAF1 family	Q15545		27	27	27	17.2	17.2	17.2	110.06	106	0.275021	0.299765	0.766779	1.08478
B2M1R6;P61979-3;P61979;P61979-2;H3BLL4;H3BKD0;H3BK96;A0A286YDM3;H3BKI8;A0A286YCM2;A0A286YEC4;A0A286YDH1;H3BLP7;Q8BT23;H3BJS9;A0A286YE41;H3BJ43	B2M1R6;P61979-3;P61979;P61979-2;H3BLL4;H3BKD0;H3BK96;A0A286YDM3	Heterogeneous nuclear ribonucleoprotein K	Hnrnpk	27.932	28.6371	28.8857	27.3587	27.3061	27.7537	mRNA processing [GO:0006397];negative regulation of apoptotic process [GO:0043066];negative regulation of mRNA splicing, via spliceosome [GO:0048025];negative regulation of mRNA splicing, via spliceosome [GO:0048025];positive regulation of low-density lipoprotein particle receptor biosynthetic process [GO:0045716];positive regulation of receptor-mediated endocytosis [GO:0048260];positive regulati…	catalytic step 2 spliceosome [GO:0071013];cell junction [GO:0030054];cell projection [GO:0042995];cytoplasm [GO:0005737];extracellular matrix [GO:0031012];intracellular ribonucleoprotein complex [GO:0030529];nuclear chromatin [GO:0000790];nucleoplasm [GO:0005654];podosome [GO:0002102]	cadherin binding [GO:0045296];DNA binding [GO:0003677];identical protein binding [GO:0042802];protein domain specific binding [GO:0019904];RNA binding [GO:0003723];RNA polymerase II proximal promoter sequence-specific DNA binding [GO:0000978];transcriptional activator activity, RNA polymerase II proximal promoter sequence-specific DNA binding [GO:0001077]	Spliceosome	Acetylation;Activator;Alternative splicing;Cell junction;Cell projection;Complete proteome;Cytoplasm;Direct protein sequencing;DNA-binding;Glycoprotein;Isopeptide bond;Methylation;mRNA processing;mRNA splicing;Nucleus;Phosphoprotein;Proteomics identification;Reference proteome;Repeat;Repressor;Ribonucleoprotein;RNA-binding;Spliceosome;Transcription;Transcription regulation;Ubl conjugation;Viral n…		P27870	RNA-binding	27	27	27	65.5	65.5	65.5	319.14	242	0.0336589	0.0484663	-1.01213	-2.41751
Q9D067;B2RPU6;E9PW14;E9Q0B1;Q9D067-4;Q9D067-3;A0A1W2P6V6	Q9D067;B2RPU6;E9PW14;E9Q0B1;Q9D067-4	Nuclear protein MDM1	Mdm1	20.8201	21.1509	21.7934	20.3504	20.3283	19.8502	negative regulation of centriole replication [GO:0046600];photoreceptor cell maintenance [GO:0045494];retina development in camera-type eye [GO:0060041]	centriole [GO:0005814];centrosome [GO:0005813];cytosol [GO:0005829];microtubule [GO:0005874];non-motile cilium [GO:0097730];nucleus [GO:0005634]	microtubule binding [GO:0008017]		Alternative splicing;Coiled coil;Complete proteome;Cytoplasm;Cytoskeleton;Microtubule;Nucleus;Phosphoprotein;Proteomics identification;Reference proteome;Repeat	MDM1 family			8	8	1	17.7	17.7	3.7	32.189	20	0.0305641	0.043841	-1.07851	-2.5138
B2RQC2	B2RQC2	Ubiquitin carboxyl-terminal hydrolase 42	Usp42	20.4326	22.9158	21.15	21.6105	21.1913	21.1103	cell differentiation [GO:0030154];protein deubiquitination [GO:0016579];spermatogenesis [GO:0007283];ubiquitin-dependent protein catabolic process [GO:0006511]		thiol-dependent ubiquitin-specific protease activity [GO:0004843]		Complete proteome;Differentiation;Hydrolase;Phosphoprotein;Protease;Reference proteome;Spermatogenesis;Thiol protease;Ubl conjugation pathway	Peptidase C19 family			7	7	7	8.5	8.5	8.5	68.855	22	0.808257	0.906974	-0.19544	-0.228867
B2RQC6;E9QAI5;G3UWN2;B2RQC6-2;E9QAT6;Q8C196;F6S3Z3	B2RQC6;E9QAI5;G3UWN2;B2RQC6-2	CAD protein;Glutamine-dependent carbamoyl-phosphate synthase;Aspartate carbamoyltransferase;Dihydroorotase	Cad	27.4539	27.698	28.0677	26.0761	27.1514	26.7909	animal organ regeneration [GO:0031100];anion homeostasis [GO:0055081];arginine biosynthetic process [GO:0006526];carbamoyl phosphate biosynthetic process [GO:0070409];cellular response to ammonia [GO:1903718];cellular response to cAMP [GO:0071320];cellular response to drug [GO:0035690];cellular response to epidermal growth factor stimulus [GO:0071364];cellular response to fibroblast growth factor…	cytoplasm [GO:0005737];cytosol [GO:0005829];mitochondrial inner membrane [GO:0005743];mitochondrial nucleoid [GO:0042645];mitochondrion [GO:0005739];neuronal cell body [GO:0043025];nuclear matrix [GO:0016363];nucleolus [GO:0005730];nucleoplasm [GO:0005654];nucleus [GO:0005634];terminal bouton [GO:0043195]	amino acid binding [GO:0016597];amino acid binding [GO:0016597];aspartate carbamoyltransferase activity [GO:0004070];ATP binding [GO:0005524];ATP binding [GO:0005524];calcium ion binding [GO:0005509];carbamoyl-phosphate synthase (ammonia) activity [GO:0004087];carbamoyl-phosphate synthase (glutamine-hydrolyzing) activity [GO:0004088];carboxyl- or carbamoyltransferase activity [GO:0016743];dihydro…	Alanine, aspartate and glutamate metabolism;Arginine and proline metabolism;Nitrogen metabolism;Pyrimidine metabolism	Acetylation;Allosteric enzyme;Alternative splicing;ATP-binding;Complete proteome;Cytoplasm;Direct protein sequencing;Glutamine amidotransferase;Glycoprotein;Hydrolase;Ligase;Magnesium;Manganese;Metal-binding;Mitochondrion;Multifunctional enzyme;Nucleotide-binding;Nucleus;Phosphoprotein;Proteomics identification;Pyrimidine biosynthesis;Reference proteome;Repeat;Transferase;Transit peptide;Urea cyc…	Metallo-dependent hydrolases superfamily, DHOase family, CAD subfamily	Q8K2C6		15	15	15	7.9	7.9	7.9	24.48	62	0.0423723	0.0550657	-1.06706	-2.30518
B2RQG2;A0A087WP76;A0A087WRR9	B2RQG2		Phf3	22.1276	22.4212	21.2706	21.8573	21.9816	22.0689	transcription, DNA-templated [GO:0006351]		metal ion binding [GO:0046872]		Complete proteome;Metal-binding;Proteomics identification;Reference proteome;Zinc;Zinc-finger				18	18	18	13.3	13.3	13.3	94.188	83	0.937142	0.972602	0.0294266	0.0653064
B2RR83;A0A0J9YV44	B2RR83	Probable ATP-dependent RNA helicase YTHDC2	Ythdc2	24.4897	24.9437	24.7989	27.2797	27.2328	26.5749	positive regulation by host of viral genome replication [GO:0044829];response to interleukin-1 [GO:0070555];response to tumor necrosis factor [GO:0034612];RNA processing [GO:0006396]	cytoplasm [GO:0005737];endoplasmic reticulum [GO:0005783]	ATP binding [GO:0005524];ATP-dependent RNA helicase activity [GO:0004004];helicase activity [GO:0004386];N6-methyladenosine-containing RNA binding [GO:1990247];RNA binding [GO:0003723];RNA polymerase binding [GO:0070063];RNA-dependent ATPase activity [GO:0008186]		ANK repeat;ATP-binding;Complete proteome;Helicase;Hydrolase;Nucleotide-binding;Phosphoprotein;Proteomics identification;Reference proteome;Repeat;RNA-binding	DEAD box helicase family, DEAH subfamily	A2AG06	RNA-binding	81	81	81	59.5	59.5	59.5	323.31	688	0.000979824	0.00532159	2.28504	6.278
B2RT41	B2RT41		Zfc3h1	21.1305	22.8781	20.9398	25.3056	25.3312	23.6695	RNA processing [GO:0006396]	exosome (RNase complex) [GO:0000178];nucleus [GO:0005634]			Coiled coil;Complete proteome;Proteomics identification;Reference proteome;TPR repeat				56	56	56	33.9	33.9	33.9	323.31	345	0.0195098	0.0219369	3.11928	3.36794
B2RUE8;A0A0A6YWM8	B2RUE8;A0A0A6YWM8		Map4k4	24.8614	24.0512	24.2228	24.3307	23.7548	24.0984			ATP binding [GO:0005524];protein kinase activity [GO:0004672]	MAPK signaling pathway	Coiled coil;Complete proteome;Proteomics identification;Reference proteome				15	15	1	18.1	18.1	1.2	94.024	90	0.347003	0.481729	-0.31718	-0.797139
B2RUF0;A0A0A0MQD2;Q9Z2C8;Q9Z2C8-2;J3QNB9	B2RUF0;A0A0A0MQD2;Q9Z2C8;Q9Z2C8-2	Y-box-binding protein 2	Ybx2	26.3158	26.2753	26.4064	24.4416	24.547	24.583	mRNA stabilization [GO:0048255];negative regulation of binding [GO:0051100];negative regulation of translation [GO:0017148];oocyte development [GO:0048599];oogenesis [GO:0048477];regulation of transcription, DNA-templated [GO:0006355];regulation of transcription, DNA-templated [GO:0006355];regulation of transcription, DNA-templated [GO:0006355];spermatid development [GO:0007286]	cytoplasm [GO:0005737];fibrillar center [GO:0001650];intracellular ribonucleoprotein complex [GO:0030529];polysome [GO:0005844]	chromatin binding [GO:0003682];DNA binding [GO:0003677];DNA binding [GO:0003677];lipid binding [GO:0008289];mRNA 3'-UTR binding [GO:0003730];mRNA binding [GO:0003729];ribonucleoprotein complex binding [GO:0043021];translation regulator activity [GO:0045182]		Alternative splicing;Complete proteome;Cytoplasm;DNA-binding;Nucleus;Phosphoprotein;Proteomics identification;Reference proteome;RNA-binding			RNA-binding	11	6	6	40.4	29.2	29.2	130.72	56	6.06947e-06	0.00169231	-1.80864	-11.4867
Q8C5L7;B2RUP0;A0A1D5RLR3	Q8C5L7;B2RUP0;A0A1D5RLR3	RNA-binding protein 34	Rbm34	24.882	25.6851	25.3329	24.9852	25.1653	24.8343		nucleolus [GO:0005730];nucleus [GO:0005634]	RNA binding [GO:0003723]		Acetylation;Complete proteome;Isopeptide bond;Nucleus;Phosphoprotein;Proteomics identification;Reference proteome;Repeat;RNA-binding;Ubl conjugation	RRM RBM34 family		RNA-binding	22	22	22	56.5	56.5	56.5	323.31	151	0.291636	0.432591	-0.305046	-0.868228
B2RX31;A0A0G2JG70;A0A0G2JDH2	B2RX31;A0A0G2JG70;A0A0G2JDH2		Zscan25	21.1318	19.9636	21.1468	20.0202	20.4687	20.1956	transcription, DNA-templated [GO:0006351]	nucleus [GO:0005634]	DNA binding transcription factor activity [GO:0003700];metal ion binding [GO:0046872];nucleic acid binding [GO:0003676]		Complete proteome;Metal-binding;Nucleus;Proteomics identification;Reference proteome;Repeat;Transcription;Transcription regulation;Zinc;Zinc-finger				6	5	5	14.4	11	11	7.7648	10	0.277131	0.341523	-0.51927	-1.01205
B2RXC6;Q7TSI4	B2RXC6;Q7TSI4	DNA-directed RNA polymerase	Polr3a	23.3859	22.4681	19.9602	23.9123	23.5451	23.528	innate immune response [GO:0045087];innate immune response [GO:0045087];positive regulation of interferon-beta production [GO:0032728];positive regulation of protein targeting to mitochondrion [GO:1903955];regulation of autophagy of mitochondrion [GO:1903146];transcription by RNA polymerase III [GO:0006383];transcription, DNA-templated [GO:0006351]	DNA-directed RNA polymerase III complex [GO:0005666];nucleoplasm [GO:0005654]	chromatin binding [GO:0003682];DNA binding [GO:0003677];DNA-directed 5'-3' RNA polymerase activity [GO:0003899]	Cytosolic DNA-sensing pathway;Purine metabolism;Pyrimidine metabolism;RNA polymerase	Complete proteome;DNA-directed RNA polymerase;Nucleotidyltransferase;Proteomics identification;Reference proteome;Transcription;Transferase	RNA polymerase beta' chain family			48	47	47	41.6	40.9	40.9	216.15	162	0.170004	0.160345	1.72373	1.52348
B2RXW8;B2RXQ2;S4R1D4	B2RXW8;B2RXQ2;S4R1D4		Ppfia1	23.0935	23.3855	23.6253	23.4234	22.9995	22.2734	negative regulation of protein localization to plasma membrane [GO:1903077];negative regulation of stress fiber assembly [GO:0051497]	cytosol [GO:0005829];focal adhesion [GO:0005925]			Coiled coil;Complete proteome;Proteomics identification;Reference proteome				6	6	6	6.4	6.4	6.4	38.388	23	0.2727	0.349496	-0.469324	-0.99998
B2RXT3;E9Q7L0	B2RXT3;E9Q7L0		Ogdhl	27.1709	27.4633	27.0816	25.0156	25.2927	25.2634	tricarboxylic acid cycle [GO:0006099]	mitochondrion [GO:0005739];oxoglutarate dehydrogenase complex [GO:0045252]	oxoglutarate dehydrogenase (succinyl-transferring) activity [GO:0004591];thiamine pyrophosphate binding [GO:0030976]	Citrate cycle (TCA cycle);Lysine degradation;Tryptophan metabolism	Coiled coil;Complete proteome;Proteomics identification;Reference proteome				13	9	9	16	11.3	11.3	39.708	46	0.000145685	0.00254839	-2.04803	-8.36073
B2RY56;S4R2B0;S4R2J1;S4R2A4;S4R1X9;S4R2F7	B2RY56;S4R2B0	RNA-binding protein 25	Rbm25	27.3228	27.5884	27.2807	26.6216	26.5744	26.5976	apoptotic process [GO:0006915];mRNA processing [GO:0006397];regulation of alternative mRNA splicing, via spliceosome [GO:0000381];regulation of apoptotic process [GO:0042981];RNA splicing [GO:0008380]	cytoplasm [GO:0005737];nuclear speck [GO:0016607];spliceosomal complex [GO:0005681]	mRNA binding [GO:0003729];RNA binding [GO:0003723]	Spliceosome	Acetylation;Apoptosis;Coiled coil;Complete proteome;Cytoplasm;Isopeptide bond;mRNA processing;mRNA splicing;Nucleus;Phosphoprotein;Proteomics identification;Reference proteome;RNA-binding;Ubl conjugation			RNA-binding	23	23	23	29.6	29.6	29.6	218.67	179	0.00119608	0.0142446	-0.79943	-4.05185
Q8R3L2;B2ZAC8;A0A1D5RM90;Q8R3L2-4;Q8R3L2-3;Q8R3L2-2;Q8R3L2-5;A0A1D5RLU0	Q8R3L2;B2ZAC8;A0A1D5RM90;Q8R3L2-4;Q8R3L2-3;Q8R3L2-2;Q8R3L2-5	Transcription factor 25	Tcf25	21.1271	21.2206	21.2165	20.8917	21.8248	21	negative regulation of transcription by RNA polymerase II [GO:0000122];transcription, DNA-templated [GO:0006351]	nucleus [GO:0005634]	DNA binding [GO:0003677];DNA binding transcription factor activity [GO:0003700]		Alternative splicing;Complete proteome;DNA-binding;Nucleus;Phosphoprotein;Proteomics identification;Reference proteome;Repressor;Transcription;Transcription regulation	TCF25 family			9	9	9	21.7	21.7	21.7	35.039	57	0.872247	0.948271	0.0507673	0.128126
Q8BTM8;B7FAV1;B7FAU9;F6XC15;J3JS91	Q8BTM8;B7FAV1;B7FAU9	Filamin-A	Flna	24.6768	24.4834	23.819	24.0896	23.8116	23.9939	actin crosslink formation [GO:0051764];actin cytoskeleton organization [GO:0030036];actin cytoskeleton reorganization [GO:0031532];adenylate cyclase-inhibiting dopamine receptor signaling pathway [GO:0007195];angiogenesis [GO:0001525];blood vessel remodeling [GO:0001974];cell-cell junction organization [GO:0045216];cerebral cortex development [GO:0021987];cilium assembly [GO:0060271];cytoplasmic …	actin cytoskeleton [GO:0015629];actin filament bundle [GO:0032432];apical dendrite [GO:0097440];brush border [GO:0005903];cell cortex [GO:0005938];cell-cell junction [GO:0005911];cortical cytoskeleton [GO:0030863];cytoplasm [GO:0005737];cytosol [GO:0005829];dendritic shaft [GO:0043198];extracellular matrix [GO:0031012];filamentous actin [GO:0031941];growth cone [GO:0030426];Myb complex [GO:003152…	actin binding [GO:0003779];actin filament binding [GO:0051015];actin filament binding [GO:0051015];cadherin binding [GO:0045296];Fc-gamma receptor I complex binding [GO:0034988];G-protein coupled receptor binding [GO:0001664];GTPase binding [GO:0051020];ion channel binding [GO:0044325];kinase binding [GO:0019900];mu-type opioid receptor binding [GO:0031852];potassium channel regulator activity [G…	Focal adhesion;MAPK signaling pathway	Acetylation;Actin-binding;Alternative splicing;Cilium biogenesis/degradation;Complete proteome;Cytoplasm;Cytoskeleton;Isopeptide bond;Phosphoprotein;Proteomics identification;Reference proteome;Repeat;Ubl conjugation	Filamin family	Q8CIH5		18	18	17	10.8	10.8	10.4	57.783	45	0.255083	0.365455	-0.361397	-0.970795
B7ZCC4;Q8C8K6;B7ZCC3	B7ZCC4;Q8C8K6		Atxn7l2	21.2908	20.3082	20.3046	20.283	20.5428	21.1209					Complete proteome;Proteomics identification;Reference proteome				3	3	3	6.5	6.5	6.5	14.69	25	0.973764	0.989817	0.0143833	0.0281433
B7ZCR6;Q6PHP4;F6R5G3;B7ZCR8	B7ZCR6;Q6PHP4		Znf512b	20.4831	21.1106	21.1066	22.3972	21.7901	19.9228			nucleic acid binding [GO:0003676]		Complete proteome;Metal-binding;Proteomics identification;Reference proteome;Zinc;Zinc-finger				12	12	12	22	22	22	85.108	69	0.576167	0.708794	0.46992	0.538152
Q8CHP6;D3YY34;B7ZNA5;E9QPT4;Q8CHP6-2;F8WIN6	Q8CHP6;D3YY34;B7ZNA5	Polyhomeotic-like protein 3	Phc3	22.4911	21.2312	21.2271	21.1519	22.2724	20.854	multicellular organism development [GO:0007275]	nucleus [GO:0005634];PcG protein complex [GO:0031519];PcG protein complex [GO:0031519];PRC1 complex [GO:0035102]	DNA binding [GO:0003677];zinc ion binding [GO:0008270];zinc ion binding [GO:0008270]		Alternative splicing;Complete proteome;Developmental protein;DNA-binding;Isopeptide bond;Metal-binding;Nucleus;Phosphoprotein;Proteomics identification;Reference proteome;Ubl conjugation;Zinc;Zinc-finger				6	5	5	10.7	9.4	9.4	12.934	21	0.729408	0.855313	-0.22369	-0.318268
Q78ZA7;B7ZNL2;A0A140LJ37;A0A140LJB5	Q78ZA7;B7ZNL2;A0A140LJ37	Nucleosome assembly protein 1-like 4	Nap1l4	24.0955	24.4529	24.3395	23.7952	24.1078	24.3911	nucleosome assembly [GO:0006334]	cytoplasm [GO:0005737];nucleus [GO:0005634];nucleus [GO:0005634]	nucleosome binding [GO:0031491]		Acetylation;Chaperone;Complete proteome;Cytoplasm;Nucleus;Phosphoprotein;Proteomics identification;Reference proteome	Nucleosome assembly protein (NAP) family			4	3	3	15.2	12.3	12.3	31.556	16	0.382257	0.607047	-0.197927	-0.655784
B8JJX8;Q4QQP3;Q80VN4;A0A286YDM2;A0A286YE34;A0A0J9YSF5	B8JJX8;Q4QQP3;Q80VN4;A0A286YDM2;A0A286YE34		Zfp738;Zfp729a;Zfp729b	21.3366	20.036	20.0326	20.4243	21.2922	21.057	regulation of transcription, DNA-templated [GO:0006355]	intracellular [GO:0005622]	metal ion binding [GO:0046872];nucleic acid binding [GO:0003676]		Complete proteome;Metal-binding;Proteomics identification;Reference proteome;Repeat;Zinc;Zinc-finger				6	6	2	8.3	8.3	3	17.245	12	0.41799	0.52071	0.456106	0.753176
B8JJZ4;A0A1Y7VJM8;K7N6H3	B8JJZ4;A0A1Y7VJM8;K7N6H3		Zfp808;Zfp934	19.7369	20.9649	20.961	21.7897	20.3578	21.6774	regulation of transcription, DNA-templated [GO:0006355]	intracellular [GO:0005622]	DNA binding transcription factor activity [GO:0003700];metal ion binding [GO:0046872];nucleic acid binding [GO:0003676];nucleic acid binding [GO:0003676]		Complete proteome;Metal-binding;Proteomics identification;Reference proteome;Repeat;Zinc;Zinc-finger				2	1	1	6.2	5.2	5.2	3.578	6	0.306375	0.344674	0.720683	1.00778
P39447;B9EHJ3;A0A0U1RPW2	P39447;B9EHJ3;A0A0U1RPW2	Tight junction protein ZO-1	Tjp1	23.6872	23.6353	24.0648	23.1203	23.3758	23.1673	blastocyst formation [GO:0001825];cellular response to glucose stimulus [GO:0071333];establishment of endothelial intestinal barrier [GO:0090557];negative regulation of vascular permeability [GO:0043116];response to ethanol [GO:0045471];response to lipopolysaccharide [GO:0032496];response to magnetism [GO:0071000];sensory perception of sound [GO:0007605]	adherens junction [GO:0005912];apical junction complex [GO:0043296];apical part of cell [GO:0045177];apical plasma membrane [GO:0016324];apical plasma membrane [GO:0016324];apicolateral plasma membrane [GO:0016327];basolateral plasma membrane [GO:0016323];bicellular tight junction [GO:0005923];cell junction [GO:0030054];cell surface [GO:0009986];cell-cell adherens junction [GO:0005913];cell-cell …	cadherin binding [GO:0045296];calmodulin binding [GO:0005516];connexin binding [GO:0071253];connexin binding [GO:0071253];protein C-terminus binding [GO:0008022];protein domain specific binding [GO:0019904]	Adherens junction;Epithelial cell signaling in Helicobacter pylori infection;Gap junction;Tight junction;Vibrio cholerae infection	3D-structure;Calmodulin-binding;Cell junction;Cell membrane;Complete proteome;Cytoplasm;Gap junction;Membrane;Phosphoprotein;Proteomics identification;Reference proteome;Repeat;SH3 domain;Tight junction	MAGUK family	O88551;P23242;P57780;P70689;Q64727		7	7	7	5	5	5	11.215	10	0.0213471	0.0621531	-0.574621	-2.24048
B9EJX5;Q8C176	B9EJX5;Q8C176	Transcription initiation factor TFIID subunit 2	Taf2	20.4579	21.1675	21.1635	20.499	20.9178	20.4518	G2/M transition of mitotic cell cycle [GO:0000086];positive regulation of transcription by RNA polymerase II [GO:0045944];response to organic cyclic compound [GO:0014070];transcription initiation from RNA polymerase II promoter [GO:0006367]	transcription factor TFIID complex [GO:0005669];transcription factor TFTC complex [GO:0033276]	chromatin binding [GO:0003682];RNA polymerase II transcription factor activity, TBP-class protein binding, involved in preinitiation complex assembly [GO:0001129];sequence-specific DNA binding [GO:0043565];transcription regulatory region DNA binding [GO:0044212];transcription regulatory region DNA binding [GO:0044212]	Basal transcription factors	Complete proteome;Nucleus;Phosphoprotein;Proteomics identification;Reference proteome;Transcription;Transcription regulation	TAF2 family			25	25	25	24.6	24.6	24.6	133.8	131	0.332522	0.471491	-0.306763	-0.810453
C0HK80;C0HK79	C0HK80;C0HK79			20.4156	21.7863	21.7819	22.2403	19.2456	22.2524	fat cell differentiation [GO:0045444];signal peptide processing [GO:0006465]	endoplasmic reticulum [GO:0005783];integral component of membrane [GO:0016021];signal peptidase complex [GO:0005787]	peptidase activity [GO:0008233]		Complete proteome;Endoplasmic reticulum;Glycoprotein;Membrane;Reference proteome;Signal-anchor;Transmembrane;Transmembrane helix	SPCS3 family			2	2	2	12.8	12.8	12.8	5.4402	14	0.944223	0.973251	-0.0818526	-0.0682475
C0HKD9;C0HKD8	C0HKD9;C0HKD8			24.6385	25.045	24.334	23.3723	23.2067	23.7079		microfibril [GO:0001527];nucleus [GO:0005634]			Acetylation;Complete proteome;Isopeptide bond;Nucleus;Phosphoprotein;Reference proteome;Ubl conjugation	MFAP1 family			6	6	6	14.8	14.8	14.8	19.83	31	0.00798597	0.0189213	-1.24356	-3.52017
D2EAC2;D2EAC2-2	D2EAC2;D2EAC2-2	Zinc finger BED domain-containing protein 6	Zbed6	21.6519	20.5637	20.5601	21.2534	21.6051	22.598	negative regulation of transcription by RNA polymerase II [GO:0000122];negative regulation of transcription, DNA-templated [GO:0045892];transcription, DNA-templated [GO:0006351]	nucleolus [GO:0005730];nucleus [GO:0005634]	DNA binding transcription factor activity [GO:0003700];metal ion binding [GO:0046872];protein dimerization activity [GO:0046983];RNA polymerase II regulatory region sequence-specific DNA binding [GO:0000977]		Alternative initiation;Complete proteome;DNA-binding;Metal-binding;Nucleus;Phosphoprotein;Reference proteome;Repeat;Repressor;Transcription;Transcription regulation;Zinc;Zinc-finger				4	4	4	7.2	7.2	7.2	41.179	13	0.17475	0.192087	0.893607	1.39121
Q8CHW1;D3YTK5	Q8CHW1;D3YTK5	THAP domain-containing protein 1	Thap1	21.4057	22.3599	22.3551	20.3127	20.5871	21.771	cell cycle [GO:0007049];endothelial cell proliferation [GO:0001935];negative regulation of transcription by RNA polymerase II [GO:0000122];regulation of mitotic cell cycle [GO:0007346];regulation of transcription, DNA-templated [GO:0006355];transcription, DNA-templated [GO:0006351]	fibrillar center [GO:0001650];intracellular membrane-bounded organelle [GO:0043231];nucleus [GO:0005634];PML body [GO:0016605]	DNA binding [GO:0003677];identical protein binding [GO:0042802];protein homodimerization activity [GO:0042803];RNA polymerase II proximal promoter sequence-specific DNA binding [GO:0000978];sequence-specific DNA binding [GO:0043565];zinc ion binding [GO:0008270]		Cell cycle;Coiled coil;Complete proteome;DNA-binding;Metal-binding;Nucleus;Proteomics identification;Reference proteome;Transcription;Transcription regulation;Zinc;Zinc-finger	THAP1 family			2	2	2	10	10	10	6.201	6	0.104048	0.113298	-1.15001	-1.77333
Q9QXA5;D3YTP8;Q9CY46;A0A1B0GRR9;A0A1B0GQZ9	Q9QXA5;D3YTP8;Q9CY46;A0A1B0GRR9	U6 snRNA-associated Sm-like protein LSm4	Lsm4	24.6154	26.3923	25.7511	24.2583	20.0584	25.1639	cytoplasmic mRNA processing body assembly [GO:0033962];mRNA splicing, via spliceosome [GO:0000398];nuclear-transcribed mRNA catabolic process [GO:0000956];nuclear-transcribed mRNA catabolic process [GO:0000956];RNA processing [GO:0006396];spliceosomal complex assembly [GO:0000245];spliceosomal snRNP assembly [GO:0000387]	cytoplasm [GO:0005737];cytosol [GO:0005829];cytosol [GO:0005829];intracellular ribonucleoprotein complex [GO:0030529];membrane [GO:0016020];neuron projection [GO:0043005];nucleoplasm [GO:0005654];nucleus [GO:0005634];P-body [GO:0000932];spliceosomal complex [GO:0005681];spliceosomal tri-snRNP complex [GO:0097526];U6 snRNP [GO:0005688]	PH domain binding [GO:0042731];U6 snRNA binding [GO:0017070]	RNA degradation;Spliceosome	Acetylation;Complete proteome;mRNA processing;mRNA splicing;Nucleus;Proteomics identification;Reference proteome;Ribonucleoprotein;RNA-binding;Spliceosome	SnRNP Sm proteins family		RNA-binding	7	7	7	48.2	48.2	48.2	30.19	52	0.216862	0.195174	-2.42607	-1.3813
P62843;D3YTQ9	P62843;D3YTQ9	40S ribosomal protein S15	Rps15	27.4767	27.8827	27.8025	26.5248	26.6465	25.6621	ribosomal small subunit assembly [GO:0000028];ribosomal small subunit biogenesis [GO:0042274];ribosomal small subunit export from nucleus [GO:0000056];rRNA processing [GO:0006364];translation [GO:0006412];translation [GO:0006412]	cytosolic small ribosomal subunit [GO:0022627];small ribosomal subunit [GO:0015935]	RNA binding [GO:0003723];structural constituent of ribosome [GO:0003735]	Ribosome	Acetylation;Coiled coil;Complete proteome;Isopeptide bond;Proteomics identification;Reference proteome;Ribonucleoprotein;Ribosomal protein;Ubl conjugation	Universal ribosomal protein uS19 family			6	6	6	51.7	51.7	51.7	73.644	65	0.0124244	0.0219127	-1.44282	-3.32596
Q9Z1K7;G5E832;D3YTR0	Q9Z1K7;G5E832;D3YTR0	Adenomatous polyposis coli protein 2	Apc2	21.3691	22.7047	22.6998	19.193	20.9788	21.4709	activation of GTPase activity [GO:0090630];microtubule cytoskeleton organization [GO:0000226];negative regulation of canonical Wnt signaling pathway [GO:0090090];negative regulation of canonical Wnt signaling pathway [GO:0090090];negative regulation of catenin import into nucleus [GO:0035414];Wnt signaling pathway [GO:0016055]	actin filament [GO:0005884];catenin complex [GO:0016342];catenin complex [GO:0016342];cytoplasm [GO:0005737];cytoplasmic microtubule [GO:0005881];cytosol [GO:0005829];filamentous actin [GO:0031941];Golgi apparatus [GO:0005794];intercellular bridge [GO:0045171];lamellipodium membrane [GO:0031258];microtubule [GO:0005874];microtubule cytoskeleton [GO:0015630];midbody [GO:0030496];perinuclear region…	beta-catenin binding [GO:0008013];microtubule binding [GO:0008017]	Basal cell carcinoma;Colorectal cancer;Endometrial cancer;Pathways in cancer;Regulation of actin cytoskeleton;Wnt signaling pathway	Coiled coil;Complete proteome;Cytoplasm;Cytoskeleton;Golgi apparatus;Microtubule;Phosphoprotein;Proteomics identification;Reference proteome;Repeat;Signal;Wnt signaling pathway	Adenomatous polyposis coli (APC) family			9	9	9	4.9	4.9	4.9	24.421	19	0.106068	0.102186	-1.7103	-1.85417
Q7TN33;D3YU11;D6RGB9;D6RHP1;Q8CIN6;D3YX51;A0A0G2JGE2;Q7TN33-2;Q8CIN6-2	Q7TN33;D3YU11;D6RGB9;D6RHP1	CUGBP Elav-like family member 6	Celf6	23.0646	23.2124	23.3207	24.5382	24.4694	24.6869	flagellated sperm motility [GO:0030317];flagellated sperm motility [GO:0030317];mRNA processing [GO:0006397];mRNA processing [GO:0006397];ncRNA transcription [GO:0098781];nuclear body organization [GO:0030575];positive regulation of mRNA splicing, via spliceosome [GO:0048026];regulation of alternative mRNA splicing, via spliceosome [GO:0000381];regulation of neurotransmitter levels [GO:0001505];R…	cytoplasm [GO:0005737];nuclear body [GO:0016604];nucleus [GO:0005634]	7SK snRNA binding [GO:0097322];RNA binding [GO:0003723];RNA binding [GO:0003723]		Activator;Alternative splicing;Complete proteome;Cytoplasm;mRNA processing;mRNA splicing;Nucleus;Proteomics identification;Reference proteome;Repeat;RNA-binding	CELF/BRUNOL family			4	3	2	10.9	9.1	7.4	6.1465	16	0.000154697	0.00464865	1.36557	6.89193
Q91XB0;D3YUE0	Q91XB0;D3YUE0	Three-prime repair exonuclease 1	Trex1	21.0417	21.8797	21.8752	25.1229	25.171	25.2051	cellular response to interferon-beta [GO:0035458];DNA metabolic process [GO:0006259]	cytosol [GO:0005829];endoplasmic reticulum membrane [GO:0005789];nucleus [GO:0005634]	3'-5' exonuclease activity [GO:0008408];3'-5'-exodeoxyribonuclease activity [GO:0008296];adenyl deoxyribonucleotide binding [GO:0032558];double-stranded DNA binding [GO:0003690];exodeoxyribonuclease III activity [GO:0008853];metal ion binding [GO:0046872];MutLalpha complex binding [GO:0032405];MutSalpha complex binding [GO:0032407];nucleic acid binding [GO:0003676];protein homodimerization activi…	Cytosolic DNA-sensing pathway	3D-structure;Complete proteome;Cytoplasm;Direct protein sequencing;Endoplasmic reticulum;Exonuclease;Hydrolase;Magnesium;Membrane;Metal-binding;Nuclease;Nucleus;Phosphoprotein;Reference proteome;Ubl conjugation	Exonuclease superfamily, TREX family			2	2	2	7.3	7.3	7.3	2.9121	4	0.000217472	0.00339785	3.56749	9.39748
E9PW37;D3YUS5;D3YWZ9;D3Z1T6;D3Z7S1;F6SEU4;A0A140T8K9;A0A0A6YVS6;A0A0J9YVH8;A0A0J9YUM2;J3QQ18	E9PW37;D3YUS5		Rasal2	21.4635	21.3828	21.4485	21.8397	21.9534	20.9951	dendrite development [GO:0016358];negative regulation of axonogenesis [GO:0050771];negative regulation of neuron apoptotic process [GO:0043524];negative regulation of Ras protein signal transduction [GO:0046580];negative regulation of Ras protein signal transduction [GO:0046580];pattern specification process [GO:0007389];Ras protein signal transduction [GO:0007265];receptor clustering [GO:0043113…	cell junction [GO:0030054];cytoplasm [GO:0005737];cytoplasm [GO:0005737];dendritic shaft [GO:0043198];dendritic shaft [GO:0043198];intracellular [GO:0005622];intrinsic component of the cytoplasmic side of the plasma membrane [GO:0031235];membrane [GO:0016020];plasma membrane [GO:0005886];postsynaptic density [GO:0014069]	GTPase activator activity [GO:0005096];SH3 domain binding [GO:0017124]		3D-structure;Cell junction;Coiled coil;Complete proteome;GTPase activation;Membrane;Phosphoprotein;Proteomics identification;Reference proteome;SH3-binding;Synapse		Q9D415		40	40	38	36.5	36.5	35.3	323.31	203	0.616471	0.800854	0.164447	0.40776
Q0P688;Q8BMB3;M0QWD1;D3Z730;Q3UUT0;G3X9H1;D3Z729;D3YUV9	Q0P688;Q8BMB3;M0QWD1;D3Z730;Q3UUT0;G3X9H1;D3Z729;D3YUV9	Eukaryotic translation initiation factor 4E type 2	Eif4e2	21.8537	22.1113	22.1051	22.1249	20.8539	21.0704	in utero embryonic development [GO:0001701];negative regulation of translation [GO:0017148]	cytoplasm [GO:0005737];mRNA cap binding complex [GO:0005845]	translation initiation factor activity [GO:0003743];ubiquitin protein ligase binding [GO:0031625]	Insulin signaling pathway;mTOR signaling pathway;RNA transport	Acetylation;Complete proteome;Initiation factor;Isopeptide bond;Phosphoprotein;Protein biosynthesis;Proteomics identification;Reference proteome;RNA-binding;Translation regulation;Ubl conjugation	Eukaryotic initiation factor 4E family			2	2	2	12.5	12.5	12.5	4.3572	8	0.16882	0.206012	-0.673639	-1.34282
P23249;D3Z3E8;E9PW39;D3YVL0	P23249;D3Z3E8;E9PW39;D3YVL0	Putative helicase MOV-10	Mov10	28.1745	28.2673	28.5262	27.3147	27.3215	27.4692	gene silencing by miRNA [GO:0035195];mRNA cleavage involved in gene silencing by miRNA [GO:0035279];mRNA cleavage involved in gene silencing by miRNA [GO:0035279]	cytosol [GO:0005829];P-body [GO:0000932]	ATP binding [GO:0005524];helicase activity [GO:0004386];RNA binding [GO:0003723]		Acetylation;ATP-binding;Complete proteome;Cytoplasm;Helicase;Hydrolase;Nucleotide-binding;Phosphoprotein;Proteomics identification;Reference proteome;RNA-binding;RNA-mediated gene silencing	DNA2/NAM7 helicase family, SDE3 subfamily			31	31	31	40.8	40.8	40.8	160.07	261	0.00121709	0.0122211	-0.954199	-4.40395
Q9JM93;D3YWC2;D3Z6F1	Q9JM93;D3YWC2;D3Z6F1	ADP-ribosylation factor-like protein 6-interacting protein 4	Arl6ip4	22.4181	24.8143	25.0731	23.5035	23.7972	24.3316	mRNA processing [GO:0006397];RNA splicing [GO:0008380]	nuclear speck [GO:0016607];nucleolus [GO:0005730];nucleus [GO:0005634]			Coiled coil;Complete proteome;Isopeptide bond;mRNA processing;mRNA splicing;Nucleus;Phosphoprotein;Proteomics identification;Reference proteome;Ubl conjugation	ARL6IP4 family			5	5	5	26.6	26.6	26.6	48.661	40	0.811126	0.90747	-0.224417	-0.229173
Q7TQI3;D3YWF6;D3Z7K0	Q7TQI3;D3YWF6	Ubiquitin thioesterase OTUB1	Otub1	22.2454	21.5803	21.576	21.5685	20.4377	19.7488	adaptive immune response [GO:0002250];cellular response to DNA damage stimulus [GO:0006974];cellular response to interleukin-1 [GO:0071347];DNA repair [GO:0006281];negative regulation of double-strand break repair [GO:2000780];negative regulation of histone H2A K63-linked ubiquitination [GO:1901315];protein deubiquitination [GO:0016579];protein deubiquitination [GO:0016579];protein K48-linked deu…	cytoplasm [GO:0005737];nucleus [GO:0005634]	NEDD8-specific protease activity [GO:0019784];thiol-dependent ubiquitin-specific protease activity [GO:0004843];thiol-dependent ubiquitin-specific protease activity [GO:0004843];ubiquitin binding [GO:0043130];ubiquitin protein ligase binding [GO:0031625];ubiquitinyl hydrolase activity [GO:0101005]		Acetylation;Adaptive immunity;Complete proteome;Cytoplasm;Direct protein sequencing;DNA damage;DNA repair;Hydrolase;Immunity;Phosphoprotein;Protease;Proteomics identification;Reference proteome;Thiol protease;Ubl conjugation pathway	Peptidase C65 family			3	3	3	11.4	11.4	11.4	11.624	4	0.102098	0.108733	-1.21558	-1.80039
Q8CBY3;D3YWS8	Q8CBY3;D3YWS8	Leukocyte receptor cluster member 8 homolog	Leng8	22.031	21.1808	21.1767	20.5435	21.516	20.8336					Acetylation;Alternative splicing;Complete proteome;Direct protein sequencing;Phosphoprotein;Proteomics identification;Receptor;Reference proteome				9	9	9	17.2	17.2	17.2	82.513	23	0.285525	0.355987	-0.498458	-0.98764
D3YWX2;Q9R0I7;E9Q803;F6YTL8	D3YWX2;Q9R0I7;E9Q803;F6YTL8	YLP motif-containing protein 1	Ylpm1	24.4561	24.3488	24.5311	23.7256	23.6621	23.869	negative regulation of transcription by RNA polymerase II [GO:0000122];regulation of telomere maintenance [GO:0032204];transcription, DNA-templated [GO:0006351]	cytosol [GO:0005829];nuclear speck [GO:0016607];nucleoplasm [GO:0005654];nucleus [GO:0005634];nucleus [GO:0005634]	transcriptional repressor activity, RNA polymerase II proximal promoter sequence-specific DNA binding [GO:0001078]		Coiled coil;Complete proteome;Isopeptide bond;Nucleus;Phosphoprotein;Proteomics identification;Reference proteome;Repressor;Transcription;Transcription regulation;Ubl conjugation				5	5	5	2.8	2.8	2.8	10.365	20	0.00101861	0.0155189	-0.693086	-3.83167
Q925T6;Q925T6-3;H7BX90;D3YWY4;D3Z6T4;D3YZL8;Q925T6-2;H7BX09;Q6GQT7;Q6X4T6;D3Z066;D3Z6R6;Q925T6-4	Q925T6;Q925T6-3;H7BX90;D3YWY4;D3Z6T4;D3YZL8;Q925T6-2;H7BX09;Q6GQT7	Glutamate receptor-interacting protein 1	Grip1	20.2606	19.8624	19.8592	20.0113	21.5996	21.3313	dendrite development [GO:0016358];protein localization [GO:0008104]	cell junction [GO:0030054];dendrite [GO:0030425];endoplasmic reticulum [GO:0005783];membrane raft [GO:0045121];neuron projection [GO:0043005];plasma membrane [GO:0005886];postsynaptic membrane [GO:0045211];recycling endosome [GO:0055037]	glucocorticoid receptor binding [GO:0035259];protein C-terminus binding [GO:0008022];receptor signaling complex scaffold activity [GO:0030159];receptor signaling complex scaffold activity [GO:0030159]		3D-structure;Alternative splicing;Cell junction;Cell membrane;Complete proteome;Cytoplasmic vesicle;Endoplasmic reticulum;Lipoprotein;Membrane;Palmitate;Phosphoprotein;Postsynaptic cell membrane;Proteomics identification;Reference proteome;Repeat;Synapse		P23819;P48281;P54763;Q3UZ39;Q8VHY0		4	4	4	3.3	3.3	3.3	2.7715	8	0.124409	0.140743	0.986664	1.62108
D3YXK0	D3YXK0		Jakmip2	22.0793	20.9446	20.9407	23.0601	23.0479	23.0369		Golgi apparatus [GO:0005794]	kinase binding [GO:0019900];microtubule binding [GO:0008017]		Coiled coil;Complete proteome;Proteomics identification;Reference proteome				17	17	16	24.5	24.5	24.5	81.029	71	0.0103648	0.0181296	1.72675	3.6053
D3YXK2;S4R1M2;S4R2Q5	D3YXK2;S4R1M2	Scaffold attachment factor B1	Safb	23.3844	22.7414	23.1324	20.9379	20.9569	22.5923	growth [GO:0040007];hormone metabolic process [GO:0042445];intracellular estrogen receptor signaling pathway [GO:0030520];positive regulation of transcription by RNA polymerase II [GO:0045944];regulation of mRNA processing [GO:0050684];regulation of mRNA processing [GO:0050684];regulation of transcription, DNA-templated [GO:0006355];transcription, DNA-templated [GO:0006351]	nucleoplasm [GO:0005654];nucleus [GO:0005634]	chromatin binding [GO:0003682];core promoter binding [GO:0001047];double-stranded DNA binding [GO:0003690];RNA binding [GO:0003723];RNA binding [GO:0003723];sequence-specific DNA binding [GO:0043565]		Acetylation;Coiled coil;Complete proteome;DNA-binding;Isopeptide bond;Methylation;Nucleus;Phosphoprotein;Proteomics identification;Reference proteome;Repressor;RNA-binding;Transcription;Transcription regulation;Ubl conjugation				9	5	5	15.5	9.1	9.1	13.577	6	0.0516288	0.0529988	-1.59038	-2.34109
P42208;F6UKN5;D3Z1S1;F6WYM0;D3YYB1;D3Z3C0;E9Q3V6	P42208;F6UKN5;D3Z1S1;F6WYM0;D3YYB1;D3Z3C0;E9Q3V6	Septin-2	2020-09-02	20.2968	21.4411	21.4369	20.8122	21.0774	21.2906	cell cycle [GO:0007049];cell differentiation [GO:0030154];cell division [GO:0051301];cilium assembly [GO:0060271];cytoskeleton-dependent cytokinesis [GO:0061640];protein polymerization [GO:0051258];regulation of L-glutamate import across plasma membrane [GO:0002036];regulation of protein localization [GO:0032880];smoothened signaling pathway [GO:0007224];spermatogenesis [GO:0007283]	actin cytoskeleton [GO:0015629];actomyosin contractile ring [GO:0005826];axoneme [GO:0005930];cell cortex [GO:0005938];cell projection [GO:0042995];cell surface [GO:0009986];ciliary membrane [GO:0060170];ciliary transition zone [GO:0035869];cleavage furrow [GO:0032154];condensed chromosome kinetochore [GO:0000777];cytoplasm [GO:0005737];microtubule cytoskeleton [GO:0015630];midbody [GO:0030496];m…	cadherin binding [GO:0045296];enzyme regulator activity [GO:0030234];GTP binding [GO:0005525];GTP binding [GO:0005525];GTPase activity [GO:0003924];identical protein binding [GO:0042802];protein-containing complex scaffold activity [GO:0032947]		3D-structure;Acetylation;Cell cycle;Cell division;Cell membrane;Cell projection;Centromere;Chromosome;Cilium;Coiled coil;Complete proteome;Cytoplasm;Cytoskeleton;Differentiation;Direct protein sequencing;Flagellum;GTP-binding;Kinetochore;Membrane;Mitosis;Nucleotide-binding;Phosphoprotein;Proteomics identification;Reference proteome;Spermatogenesis	TRAFAC class TrmE-Era-EngA-EngB-Septin-like GTPase superfamily, Septin GTPase family			2	2	2	6.4	6.4	6.4	3.2494	6	0.996655	0.999589	0.00180689	0.00357728
D3YYT1;Q922P9	D3YYT1;Q922P9	Putative oxidoreductase GLYR1	Glyr1	25.5779	25.6787	25.9662	25.1858	25.3175	25.5925		cytosol [GO:0005829];Golgi apparatus [GO:0005794];nuclear speck [GO:0016607];nucleoplasm [GO:0005654];nucleosome [GO:0000786]	DNA binding [GO:0003677];histone binding [GO:0042393];methylated histone binding [GO:0035064];methylated histone binding [GO:0035064];NAD binding [GO:0051287];phosphogluconate dehydrogenase (decarboxylating) activity [GO:0004616]		Complete proteome;DNA-binding;Isopeptide bond;NAD;Nucleus;Oxidoreductase;Phosphoprotein;Proteomics identification;Reference proteome;Ubl conjugation	3-hydroxyisobutyrate dehydrogenase family, NP60 subfamily			16	16	16	34.4	34.4	34.4	86.173	133	0.0876789	0.188159	-0.375664	-1.40705
D3YYW8;Q91V81-2;Q91V81	D3YYW8;Q91V81-2;Q91V81	RNA-binding protein 42	Rbm42	21.2392	22.699	22.694	23.6672	24.0232	21.013	negative regulation of mRNA splicing, via spliceosome [GO:0048025]	cytoplasm [GO:0005737];nucleus [GO:0005634]	RNA binding [GO:0003723]		Acetylation;Alternative splicing;Coiled coil;Complete proteome;Cytoplasm;Methylation;Nucleus;Phosphoprotein;Proteomics identification;Reference proteome;RNA-binding	RRM RBM42 family		RNA-binding	10	10	10	35.6	35.6	35.6	80.836	59	0.552732	0.664445	0.690416	0.591786
E9QM06;D3YZ08;F6VIR4	E9QM06;D3YZ08		Terf2	21.7743	23.5942	21.3963	20.3932	20.9537	20.4428	negative regulation of beta-galactosidase activity [GO:1903770];negative regulation of cellular senescence [GO:2000773];negative regulation of exonuclease activity [GO:1905778];negative regulation of gene expression [GO:0010629];negative regulation of t-circle formation [GO:1904430];negative regulation of telomere capping [GO:1904354];negative regulation of telomere maintenance via recombination …	Mre11 complex [GO:0030870];nuclear body [GO:0016604];nuclear chromosome, telomeric region [GO:0000784];shelterin complex [GO:0070187]	double-stranded telomeric DNA binding [GO:0003691];enzyme binding [GO:0019899];G-rich strand telomeric DNA binding [GO:0098505];protein C-terminus binding [GO:0008022];protein homodimerization activity [GO:0042803];protein homodimerization activity [GO:0042803];protein-containing complex binding [GO:0044877];telomerase activity [GO:0003720];telomeric DNA binding [GO:0042162]		Complete proteome;Proteomics identification;Reference proteome				10	10	1	31.1	31.1	4	39.171	30	0.0773909	0.0758412	-1.65834	-2.06845
Q9CY66;D3YZ09;Q9CY66-3;Q9CY66-2;F6SL78	Q9CY66;D3YZ09;Q9CY66-3;Q9CY66-2	H/ACA ribonucleoprotein complex subunit 1	Gar1	24.5984	24.603	24.5356	25.7057	26.051	25.4286	pseudouridine synthesis [GO:0001522];rRNA processing [GO:0006364];snoRNA guided rRNA pseudouridine synthesis [GO:0000454]	box H/ACA snoRNP complex [GO:0031429];box H/ACA snoRNP complex [GO:0031429];box H/ACA telomerase RNP complex [GO:0090661];Cajal body [GO:0015030];dense fibrillar component [GO:0001651];fibrillar center [GO:0001650];nuclear chromosome, telomeric region [GO:0000784]	box H/ACA snoRNA binding [GO:0034513];RNA binding [GO:0003723];snoRNA binding [GO:0030515];telomerase RNA binding [GO:0070034]	Ribosome biogenesis in eukaryotes	Alternative splicing;Complete proteome;Isopeptide bond;Nucleus;Proteomics identification;Reference proteome;Repeat;Ribonucleoprotein;Ribosome biogenesis;RNA-binding;rRNA processing;Ubl conjugation	GAR1 family			10	10	10	33.3	33.3	33.3	58.544	94	0.00317123	0.0145232	1.14944	4.08578
D3YZ20;Q6PI63;O08740;D3YZ19	D3YZ20;Q6PI63;O08740;D3YZ19	DNA-directed RNA polymerase II subunit RPB11	Polr2j	22.1496	22.1075	22.7013	22.0227	22.3346	21.6013	transcription by RNA polymerase II [GO:0006366]	DNA-directed RNA polymerase II, core complex [GO:0005665];DNA-directed RNA polymerase II, core complex [GO:0005665];nucleoplasm [GO:0005654];nucleus [GO:0005634]	DNA binding [GO:0003677];LRR domain binding [GO:0030275];protein dimerization activity [GO:0046983];protein dimerization activity [GO:0046983];RNA polymerase II activity [GO:0001055]	Huntington's disease;Purine metabolism;Pyrimidine metabolism;RNA polymerase	Acetylation;Complete proteome;DNA-directed RNA polymerase;Nucleus;Proteomics identification;Reference proteome;Transcription	Archaeal RpoL/eukaryotic RPB11/RPC19 RNA polymerase subunit family			3	3	3	33.3	33.3	33.3	8.5287	21	0.308461	0.434825	-0.3333	-0.863711
D3YZ62;D3Z4J3;Q99104;F6TDE5;F6Z2S4;B8JK05;P21271;G5E8G6;G3X9Y9;P21271-3;D6RFU0;D3Z135;A0A1L1SUF0	D3YZ62;D3Z4J3;Q99104	Unconventional myosin-Va	Myo5a	27.2119	27.3055	27.3007	26.7385	26.6598	26.6301	actin filament-based movement [GO:0030048];cellular response to insulin stimulus [GO:0032869];chemical synaptic transmission [GO:0007268];developmental pigmentation [GO:0048066];endoplasmic reticulum localization [GO:0051643];endosomal transport [GO:0016197];establishment of endoplasmic reticulum localization to postsynapse [GO:0099089];establishment of secretory granule localization [GO:0032254]…	actin filament [GO:0005884];actomyosin [GO:0042641];apical cortex [GO:0045179];brush border [GO:0005903];cytoplasm [GO:0005737];cytosol [GO:0005829];early endosome [GO:0005769];endoplasmic reticulum [GO:0005783];filopodium tip [GO:0032433];Golgi apparatus [GO:0005794];insulin-responsive compartment [GO:0032593];intermediate filament [GO:0005882];late endosome [GO:0005770];lysosome [GO:0005764];me…	actin binding [GO:0003779];actin filament binding [GO:0051015];actin filament binding [GO:0051015];ATP binding [GO:0005524];calcium ion binding [GO:0005509];calmodulin binding [GO:0005516];disordered domain specific binding [GO:0097718];identical protein binding [GO:0042802];microfilament motor activity [GO:0000146];microtubule binding [GO:0008017];microtubule motor activity [GO:0003777];motor ac…		3D-structure;Acetylation;Actin-binding;Alternative splicing;ATP-binding;Calmodulin-binding;Coiled coil;Complete proteome;Cytoplasm;Motor protein;Myosin;Nucleotide-binding;Phosphoprotein;Protein transport;Proteomics identification;Reference proteome;Repeat;Transport	TRAFAC class myosin-kinesin ATPase superfamily, Myosin family	Itself		56	56	54	36.7	36.7	36.1	323.31	361	0.000177919	0.0147395	-0.596563	-4.13055
D3YZC9;Q64213;Q64213-2;E9Q4Q2;D3YZD0;Q64213-3;D3YVH4;F8WHF9;D6RDB7;F6SRV1	D3YZC9;Q64213;Q64213-2;E9Q4Q2;D3YZD0;Q64213-3;D3YVH4	Splicing factor 1	Sf1	25.3531	24.9594	24.9123	21.4788	19.7684	24.4896	Leydig cell differentiation [GO:0033327];Leydig cell differentiation [GO:0033327];male sex determination [GO:0030238];mRNA splicing, via spliceosome [GO:0000398];negative regulation of smooth muscle cell proliferation [GO:0048662];nuclear body organization [GO:0030575];regulation of steroid biosynthetic process [GO:0050810];regulation of steroid biosynthetic process [GO:0050810];regulation of tra…	cytoplasm [GO:0005737];nuclear body [GO:0016604];nuclear body [GO:0016604];nucleus [GO:0005634];spliceosomal complex [GO:0005681]	identical protein binding [GO:0042802];pre-mRNA branch point binding [GO:0045131];pre-mRNA branch point binding [GO:0045131];RNA binding [GO:0003723];RNA binding [GO:0003723];zinc ion binding [GO:0008270]		Acetylation;Alternative splicing;Complete proteome;Metal-binding;mRNA processing;mRNA splicing;Nucleus;Phosphoprotein;Proteomics identification;Reference proteome;Repressor;RNA-binding;Spliceosome;Transcription;Transcription regulation;Zinc;Zinc-finger	BBP/SF1 family		RNA-binding	10	10	10	28.9	28.9	28.9	60.822	45	0.0847768	0.0700461	-3.16265	-2.12677
D3Z0K6;A0A0G2JEI9	D3Z0K6;A0A0G2JEI9		Rsbn1l	22.4751	22.3738	22.659	25.9608	26.5724	25.0423		nucleus [GO:0005634]			Coiled coil;Complete proteome;Proteomics identification;Reference proteome				36	36	35	52	52	51.2	323.31	349	0.00176289	0.00559664	3.35586	6.07485
Q9CRB9;S4R238;Q9D9P1;D3Z0L4	Q9CRB9;S4R238;Q9D9P1;D3Z0L4	MICOS complex subunit Mic19	Chchd3	25.3296	25.5876	25.6664	24.6823	24.7379	25.3128	cristae formation [GO:0042407];inner mitochondrial membrane organization [GO:0007007];mitochondrial fusion [GO:0008053];negative regulation of transcription by RNA polymerase II [GO:0000122];transcription, DNA-templated [GO:0006351]	cytoplasm [GO:0005737];MICOS complex [GO:0061617];MICOS complex [GO:0061617];mitochondrial inner membrane [GO:0005743];mitochondrion [GO:0005739];nucleus [GO:0005634]	phosphatase binding [GO:0019902];protein-containing complex scaffold activity [GO:0032947];transcriptional repressor activity, RNA polymerase II transcription regulatory region sequence-specific DNA binding [GO:0001227]		Acetylation;Coiled coil;Complete proteome;Cytoplasm;Direct protein sequencing;Disulfide bond;Lipoprotein;Membrane;Mitochondrion;Mitochondrion inner membrane;Myristate;Nucleus;Phosphoprotein;Proteomics identification;Reference proteome;Repressor;Transcription;Transcription regulation	MICOS complex subunit Mic19 family;MICOS complex subunit Mic19 family, Metazoan Mic19 subfamily			6	6	6	23.8	23.8	23.8	17.23	30	0.052316	0.0968836	-0.616854	-1.89359
D3Z0M9	D3Z0M9		Ddx23	26.8866	27.2855	26.8563	26.4202	26.2739	26.4224	RNA secondary structure unwinding [GO:0010501];RNA splicing, via transesterification reactions [GO:0000375]	catalytic step 2 spliceosome [GO:0071013];cytoplasm [GO:0005737];nucleolus [GO:0005730];nucleus [GO:0005634];U4/U6 x U5 tri-snRNP complex [GO:0046540];U5 snRNP [GO:0005682]	ATP binding [GO:0005524];ATP-dependent RNA helicase activity [GO:0004004];nucleic acid binding [GO:0003676]	Spliceosome	Coiled coil;Complete proteome;Proteomics identification;Reference proteome				29	29	29	41	41	41	101.42	203	0.0122315	0.0414464	-0.637309	-2.5826
Q6P2L6;D3Z197;D3Z357;Q6P2L6-2;Q6P2L6-4;A0A1B0GSG3	Q6P2L6;D3Z197;D3Z357;Q6P2L6-2;Q6P2L6-4;A0A1B0GSG3	Histone-lysine N-methyltransferase NSD3;Histone-lysine N-methyltransferase	Whsc1l1	21.4843	21.4005	21.1196	21.563	21.0234	21.0544	histone methylation [GO:0016571];negative regulation of transcription, DNA-templated [GO:0045892];transcription, DNA-templated [GO:0006351]	chromosome [GO:0005694];nucleus [GO:0005634];nucleus [GO:0005634]	histone methyltransferase activity (H3-K27 specific) [GO:0046976];histone methyltransferase activity (H3-K4 specific) [GO:0042800];histone-lysine N-methyltransferase activity [GO:0018024];metal ion binding [GO:0046872]	Lysine degradation	Acetylation;Alternative splicing;Chromatin regulator;Chromosome;Coiled coil;Complete proteome;Direct protein sequencing;Isopeptide bond;Metal-binding;Methyltransferase;Nucleus;Phosphoprotein;Proteomics identification;Reference proteome;Repeat;S-adenosyl-L-methionine;Transcription;Transcription regulation;Transferase;Ubl conjugation;Zinc;Zinc-finger	Class V-like SAM-binding methyltransferase superfamily, Histone-lysine methyltransferase family, SET2 subfamily			11	11	11	11.9	11.9	11.9	63.658	15	0.589258	0.806079	-0.121207	-0.395085
P62880;D3Z1M1;D3Z1T4;D3YZX3;E9QKR0;P29387;Q61011;A0A0A6YVN9;V9GWY1;E9PWM7	P62880;D3Z1M1;D3Z1T4;D3YZX3;E9QKR0;P29387	Guanine nucleotide-binding protein G(I)/G(S)/G(T) subunit beta-2;Guanine nucleotide-binding protein subunit beta-4	Gnb2;Gnb4	21.97	21.1236	20.5511	20.9159	20.1124	20.24	G-protein coupled receptor signaling pathway [GO:0007186];signal transduction [GO:0007165]	cell body [GO:0044297];dendrite [GO:0030425];heterotrimeric G-protein complex [GO:0005834];heterotrimeric G-protein complex [GO:0005834];myelin sheath [GO:0043209];myelin sheath [GO:0043209];perinuclear region of cytoplasm [GO:0048471]	calcium channel regulator activity [GO:0005246];GTPase activity [GO:0003924];GTPase activity [GO:0003924];GTPase binding [GO:0051020];protein-containing complex binding [GO:0044877];signal transducer activity [GO:0004871];spectrin binding [GO:0030507]	Chemokine signaling pathway;Taste transduction	Acetylation;Coiled coil;Complete proteome;Cytoplasm;Direct protein sequencing;Phosphoprotein;Proteomics identification;Reference proteome;Repeat;Transducer;WD repeat	WD repeat G protein beta family			6	6	3	18.2	18.2	8.8	35.008	30	0.175413	0.200935	-0.79211	-1.3618
Q8BSQ9;F8VQD1;E9Q7L3;D3Z1W6;E9Q7L2;D3Z1N4;E9Q4Y5;Q8BSQ9-2;D3YYF2;F6THL5;D6RIL0;D6RI94;D3Z3R4	Q8BSQ9;F8VQD1;E9Q7L3;D3Z1W6;E9Q7L2;D3Z1N4;E9Q4Y5;Q8BSQ9-2;D3YYF2;F6THL5;D6RIL0;D6RI94;D3Z3R4	Protein polybromo-1	Pbrm1	24.4077	25.05	25.3634	24.2904	24.3554	24.658	blood vessel remodeling [GO:0001974];cardiac vascular smooth muscle cell development [GO:0060948];chromatin remodeling [GO:0006338];chromatin remodeling [GO:0006338];epicardium-derived cardiac endothelial cell differentiation [GO:0003349];heart development [GO:0007507];heart morphogenesis [GO:0003007];negative regulation of cell proliferation [GO:0008285];placenta development [GO:0001890];positiv…	kinetochore [GO:0000776];nucleoplasm [GO:0005654];nucleoplasm [GO:0005654];nucleus [GO:0005634];RSC-type complex [GO:0016586];RSC-type complex [GO:0016586]	chromatin binding [GO:0003682];DNA binding [GO:0003677]		3D-structure;Acetylation;Alternative splicing;Bromodomain;Chromatin regulator;Coiled coil;Complete proteome;DNA-binding;Isopeptide bond;Nucleus;Phosphoprotein;Proteomics identification;Reference proteome;Repeat;Transcription;Transcription regulation;Tumor suppressor;Ubl conjugation				11	11	11	8.2	8.2	8.2	24.895	40	0.170634	0.230812	-0.50581	-1.25437
P54227;D3Z1Z8;D3Z5N2;P55821	P54227;D3Z1Z8;D3Z5N2	Stathmin	Stmn1	21.2101	20.5548	21.1609	21.0372	20.9136	21.953	axonogenesis [GO:0007409];brain development [GO:0007420];cellular response to nerve growth factor stimulus [GO:1990090];establishment of skin barrier [GO:0061436];hepatocyte growth factor receptor signaling pathway [GO:0048012];microtubule depolymerization [GO:0007019];mitotic cytokinesis [GO:0000281];mitotic spindle organization [GO:0007052];negative regulation of guanyl-nucleotide exchange fact…	cytoplasm [GO:0005737];cytosol [GO:0005829];cytosol [GO:0005829];endosome [GO:0005768];Golgi apparatus [GO:0005794];growth cone [GO:0030426];intracellular [GO:0005622];lamellipodium [GO:0030027];membrane [GO:0016020];microtubule [GO:0005874];neuron projection [GO:0043005];neuronal cell body [GO:0043025];perinuclear region of cytoplasm [GO:0048471]	calcium-dependent protein binding [GO:0048306];tubulin binding [GO:0015631];tubulin binding [GO:0015631]	MAPK signaling pathway	Acetylation;Cell projection;Coiled coil;Complete proteome;Cytoplasm;Cytoskeleton;Developmental protein;Differentiation;Direct protein sequencing;Endosome;Golgi apparatus;Lipoprotein;Membrane;Methylation;Microtubule;Neurogenesis;Palmitate;Phosphoprotein;Proteomics identification;Reference proteome;Ubl conjugation	Stathmin family	P46414;Q7TQF1		4	4	4	28.9	28.9	28.9	7.5738	12	0.4499	0.598008	0.32601	0.665736
D3Z2K2;Q9CR88	D3Z2K2;Q9CR88	28S ribosomal protein S14, mitochondrial	Mrps14	24.9423	23.914	24.3681	22.3965	21.0339	23.5566	translation [GO:0006412]	mitochondrial small ribosomal subunit [GO:0005763];mitochondrion [GO:0005739];ribosome [GO:0005840]	structural constituent of ribosome [GO:0003735]		Complete proteome;Mitochondrion;Proteomics identification;Reference proteome;Ribonucleoprotein;Ribosomal protein	Universal ribosomal protein uS14 family			4	4	4	32	32	32	10.334	24	0.0575478	0.0531675	-2.07913	-2.34298
D3Z2W1;D3Z519;S4R2G0	D3Z2W1;D3Z519;S4R2G0	Diacylglycerol kinase	Dgki	26.0624	25.7256	25.9487	26.1741	26.2485	25.5486	excitatory postsynaptic potential [GO:0060079];habituation [GO:0046959];intracellular signal transduction [GO:0035556];lipid phosphorylation [GO:0046834];neurotransmitter secretion [GO:0007269];positive regulation of Ras protein signal transduction [GO:0046579];protein kinase C-activating G-protein coupled receptor signaling pathway [GO:0007205];regulation of GTPase activity [GO:0043087];regulati…	axon terminus [GO:0043679];cytoplasm [GO:0005737];cytosol [GO:0005829];dendritic spine [GO:0043197];excitatory synapse [GO:0060076];guanyl-nucleotide exchange factor complex [GO:0032045];neuronal cell body [GO:0043025];nucleoplasm [GO:0005654];nucleus [GO:0005634];perinuclear region of cytoplasm [GO:0048471];postsynaptic density [GO:0014069];presynaptic active zone [GO:0048786];synapse [GO:004520…	ATP binding [GO:0005524];diacylglycerol kinase activity [GO:0004143];GTPase inhibitor activity [GO:0005095];NAD+ kinase activity [GO:0003951];Ras GTPase binding [GO:0017016]	Glycerolipid metabolism;Glycerophospholipid metabolism;Phosphatidylinositol signaling system	ANK repeat;ATP-binding;Coiled coil;Complete proteome;Kinase;Nucleotide-binding;Proteomics identification;Reference proteome;Transferase	Eukaryotic diacylglycerol kinase family			32	32	1	39.5	39.5	1.6	212.28	215	0.763881	0.90793	0.0781403	0.227816
D3Z383;Q07646-2;Q07646	D3Z383;Q07646-2;Q07646	Mesoderm-specific transcript protein	Mest	22.1584	21.1649	20.3489	23.5582	19.8407	21.3909	regulation of lipid storage [GO:0010883];response to retinoic acid [GO:0032526]	endoplasmic reticulum [GO:0005783];endoplasmic reticulum membrane [GO:0005789];integral component of membrane [GO:0016021];integral component of membrane [GO:0016021]	catalytic activity [GO:0003824];hydrolase activity [GO:0016787]		Alternative splicing;Complete proteome;Endoplasmic reticulum;Glycoprotein;Hydrolase;Membrane;Proteomics identification;Reference proteome;Transmembrane;Transmembrane helix	AB hydrolase superfamily			5	5	5	22.8	22.8	22.8	80.264	29	0.771416	0.871678	0.372537	0.286938
Q8C170;Q8C170-2;D3Z3A8	Q8C170;Q8C170-2;D3Z3A8	Unconventional myosin-IXa	Myo9a	21.2858	20.3525	22.0567	22.4237	22.6497	22.0422	cell junction assembly [GO:0034329];establishment of epithelial cell apical/basal polarity [GO:0045198];intracellular signal transduction [GO:0035556];microtubule-based movement [GO:0007018]	integral component of membrane [GO:0016021];myosin complex [GO:0016459];myosin complex [GO:0016459]	actin binding [GO:0003779];ATP binding [GO:0005524];GTPase activator activity [GO:0005096];metal ion binding [GO:0046872];microtubule binding [GO:0008017];microtubule motor activity [GO:0003777]		Actin-binding;Alternative splicing;ATP-binding;Coiled coil;Complete proteome;GTPase activation;Membrane;Metal-binding;Motor protein;Myosin;Nucleotide-binding;Phosphoprotein;Proteomics identification;Reference proteome;Repeat;Transmembrane;Transmembrane helix;Zinc;Zinc-finger	TRAFAC class myosin-kinesin ATPase superfamily, Myosin family			37	37	35	17.9	17.9	17.3	162.26	146	0.0950088	0.105647	1.14023	1.82835
Q811D0;Q811D0-2;D3Z3B8;Q811D0-3;F6UDT8;S4R2T8;H7BWY4;E9Q9H0	Q811D0;Q811D0-2;D3Z3B8;Q811D0-3;F6UDT8;S4R2T8;H7BWY4;E9Q9H0	Disks large homolog 1	Dlg1	20.6295	22.0613	21.4962	20.9127	20.7681	21.0174	actin filament organization [GO:0007015];activation of protein kinase activity [GO:0032147];amyloid precursor protein metabolic process [GO:0042982];astral microtubule organization [GO:0030953];bicellular tight junction assembly [GO:0070830];branching involved in ureteric bud morphogenesis [GO:0001658];cell-cell adhesion [GO:0098609];cellular protein-containing complex localization [GO:0034629];c…	apical plasma membrane [GO:0016324];basal lamina [GO:0005605];basolateral plasma membrane [GO:0016323];bicellular tight junction [GO:0005923];cell junction [GO:0030054];cell projection membrane [GO:0031253];cell-cell adherens junction [GO:0005913];cell-cell junction [GO:0005911];cytoplasm [GO:0005737];cytoplasmic side of plasma membrane [GO:0009898];cytosol [GO:0005829];endoplasmic reticulum [GO:…	cadherin binding [GO:0045296];guanylate kinase activity [GO:0004385];ion channel binding [GO:0044325];ionotropic glutamate receptor binding [GO:0035255];kinase binding [GO:0019900];L27 domain binding [GO:0097016];mitogen-activated protein kinase kinase binding [GO:0031434];phosphatase binding [GO:0019902];potassium channel regulator activity [GO:0015459];protein C-terminus binding [GO:0008022];pr…	T cell receptor signaling pathway	3D-structure;Alternative splicing;Cell junction;Cell membrane;Coiled coil;Complete proteome;Cytoplasm;Endoplasmic reticulum;Membrane;Phosphoprotein;Postsynaptic cell membrane;Proteomics identification;Reference proteome;Repeat;SH3 domain;Synapse	MAGUK family	P06463;Q62108;Q80TG9;Q810U4		2	2	1	4.3	4.3	1.5	4.3782	3	0.305422	0.378969	-0.496257	-0.949584
D3Z3H0;A0A0U1RQ91;D3Z3H2;Q8R359;A0A0U1RP78;A0A0U1RP99	D3Z3H0;A0A0U1RQ91;D3Z3H2;Q8R359		Ino80e	20.7718	21.5005	22.1456	19.7194	21.7289	20.8822	chromatin remodeling [GO:0006338]	Ino80 complex [GO:0031011];nucleolus [GO:0005730];nucleus [GO:0005634]			Coiled coil;Complete proteome;Proteomics identification;Reference proteome;Signal				4	4	4	26.2	26.2	26.2	39.384	35	0.379433	0.434676	-0.6958	-0.864537
Q8BHA0;D3Z6F3;D3Z3N1	Q8BHA0;D3Z6F3;D3Z3N1	INO80 complex subunit C	Ino80c	20.5622	22.1503	21.124	20.9828	20.9704	21.8886	chromatin remodeling [GO:0006338];chromatin remodeling [GO:0006338];DNA recombination [GO:0006310];DNA repair [GO:0006281];regulation of transcription, DNA-templated [GO:0006355];transcription, DNA-templated [GO:0006351]	fibrillar center [GO:0001650];Ino80 complex [GO:0031011];Ino80 complex [GO:0031011];MLL1 complex [GO:0071339]			Complete proteome;DNA damage;DNA recombination;DNA repair;Nucleus;Proteomics identification;Reference proteome;Transcription;Transcription regulation				2	2	2	14.7	14.7	14.7	5.4206	6	0.99757	0.998105	0.0017999	0.0027458
Q9WUQ2;D3Z3S1;F6XLZ3;A0A0J9YU39	Q9WUQ2;D3Z3S1;F6XLZ3	Prolactin regulatory element-binding protein	Preb	20.8893	23.8582	23.2601	23.1663	21.5881	23.4631	COPII vesicle coating [GO:0048208];ER to Golgi vesicle-mediated transport [GO:0006888];protein exit from endoplasmic reticulum [GO:0032527];protein secretion [GO:0009306];regulation of COPII vesicle coating [GO:0003400];transcription, DNA-templated [GO:0006351]	endoplasmic reticulum exit site [GO:0070971];Golgi membrane [GO:0000139];integral component of endoplasmic reticulum membrane [GO:0030176];nucleus [GO:0005634]	DNA binding [GO:0003677];DNA binding transcription factor activity [GO:0003700];GTPase activator activity [GO:0005096];GTPase binding [GO:0051020];Sar guanyl-nucleotide exchange factor activity [GO:0005090];Sar guanyl-nucleotide exchange factor activity [GO:0005090]	Protein processing in endoplasmic reticulum	Activator;Complete proteome;DNA-binding;Endoplasmic reticulum;ER-Golgi transport;Membrane;Nitration;Nucleus;Protein transport;Proteomics identification;Reference proteome;Repeat;Transcription;Transcription regulation;Transmembrane;Transmembrane helix;Transport;WD repeat				6	6	6	20.4	20.4	20.4	23.508	21	0.951309	0.975085	0.0699965	0.0594585
D3Z4I0;D3Z3Y1;D3YTQ6	D3Z4I0;D3Z3Y1;D3YTQ6		Pigg	20.2517	22.5598	22.6586	22.3427	22.6744	22.7417	GPI anchor biosynthetic process [GO:0006506]	endoplasmic reticulum [GO:0005783];integral component of endoplasmic reticulum membrane [GO:0030176];integral component of membrane [GO:0016021]	CP2 mannose-ethanolamine phosphotransferase activity [GO:0051267]	Glycosylphosphatidylinositol(GPI)-anchor biosynthesis	Complete proteome;Membrane;Proteomics identification;Reference proteome;Transmembrane;Transmembrane helix				4	4	4	3.9	3.9	3.9	3.4168	8	0.392108	0.4397	0.762896	0.851484
D3Z4L1;D3Z1R2;D3Z0Q4;A0A1D5RMI9	D3Z4L1;D3Z1R2;D3Z0Q4		Mthfsd	20.548	21.128	20.9891	24.928	24.4435	24.4658					Complete proteome;Proteomics identification;Reference proteome			RNA-binding	4	2	2	17.9	5.6	5.6	3.8768	8	9.36135e-05	0.00157143	3.72407	11.0965
Q9R020;E9PUD0;D3Z4U0;Q9R020-2;A0A0H2UH20;A0A0G2JGE3;V9GX51	Q9R020;E9PUD0;D3Z4U0;Q9R020-2;A0A0H2UH20	Zinc finger Ran-binding domain-containing protein 2	Zranb2	27.6824	27.8807	27.7477	24.664	24.8932	24.8142	mRNA processing [GO:0006397];RNA splicing [GO:0008380]	nucleoplasm [GO:0005654];nucleus [GO:0005634]	metal ion binding [GO:0046872];RNA binding [GO:0003723]		Acetylation;Alternative splicing;Complete proteome;Metal-binding;mRNA processing;mRNA splicing;Nucleus;Phosphoprotein;Proteomics identification;Reference proteome;Repeat;RNA-binding;Zinc;Zinc-finger	ZRANB2 family			7	7	7	21.2	21.2	21.2	44.141	52	4.75174e-06	0.00283871	-2.9798	-15.7641
Q922V4;D3Z4V1;F8WI31	Q922V4;D3Z4V1;F8WI31	Pleiotropic regulator 1	Plrg1	22.9657	24.7251	23.9588	26.2615	26.0916	25.9309	mRNA splicing, via spliceosome [GO:0000398];positive regulation of G1/S transition of mitotic cell cycle [GO:1900087];positive regulation of G1/S transition of mitotic cell cycle [GO:1900087];protein localization to nucleus [GO:0034504];protein localization to nucleus [GO:0034504]	catalytic step 2 spliceosome [GO:0071013];Cul4-RING E3 ubiquitin ligase complex [GO:0080008];DNA replication factor A complex [GO:0005662];fibrillar center [GO:0001650];nuclear membrane [GO:0031965];nuclear speck [GO:0016607];nucleus [GO:0005634];precatalytic spliceosome [GO:0071011];Prp19 complex [GO:0000974];U2-type catalytic step 2 spliceosome [GO:0071007]		Spliceosome	Acetylation;Complete proteome;mRNA processing;mRNA splicing;Nucleus;Phosphoprotein;Proteomics identification;Reference proteome;Repeat;Spliceosome;WD repeat	WD repeat PRL1/PRL2 family			29	29	29	64.7	64.7	64.7	323.31	382	0.0129726	0.0184498	2.21145	3.57743
D3Z4Z0;D3YW26	D3Z4Z0;D3YW26		Tada2b	21.27	20.9931	21.9925	20.0657	20.3676	22.7075	chromatin remodeling [GO:0006338];histone acetylation [GO:0016573];positive regulation of histone acetylation [GO:0035066];regulation of transcription by RNA polymerase II [GO:0006357];transcription, DNA-templated [GO:0006351]	SAGA-type complex [GO:0070461];STAGA complex [GO:0030914]	chromatin binding [GO:0003682];DNA binding [GO:0003677];DNA binding [GO:0003677];DNA binding transcription factor activity [GO:0003700];transcription coactivator activity [GO:0003713];zinc ion binding [GO:0008270]		Complete proteome;Metal-binding;Nucleus;Proteomics identification;Reference proteome;Transcription;Transcription regulation;Zinc;Zinc-finger				5	5	5	13.3	13.3	13.3	9.9803	11	0.696595	0.820505	-0.371586	-0.376713
D3Z558;E9QP31;O35347;D3YUN0;Q80ZS8;Q3TV71;O35347-2	D3Z558;E9QP31;O35347;D3YUN0	Protein DGCR6	Dgcr6	20.0153	21.997	22.8089	20.8723	22.1608	22.1941					Alternative splicing;Coiled coil;Complete proteome;Proteomics identification;Reference proteome	Gonadal family			5	5	5	27.8	27.8	27.8	30.164	30	0.892129	0.947665	0.135333	0.130521
D3Z5I1;Q3UPF5;Q3UPF5-2;G3X9X5	D3Z5I1;Q3UPF5;Q3UPF5-2;G3X9X5	Zinc finger CCCH-type antiviral protein 1	Zc3hav1	27.9163	27.9607	27.8553	29.2288	29.3084	29.0868	cellular response to exogenous dsRNA [GO:0071360];defense response to virus [GO:0051607];innate immune response [GO:0045087];negative regulation of viral genome replication [GO:0045071];positive regulation of ATPase activity [GO:0032781];positive regulation of I-kappaB kinase/NF-kappaB signaling [GO:0043123];positive regulation of interferon-alpha production [GO:0032727];positive regulation of in…	cytoplasm [GO:0005737];cytosol [GO:0005829];cytosol [GO:0005829];late endosome [GO:0005770];late endosome [GO:0005770];lysosome [GO:0005764];nucleus [GO:0005634]	cadherin binding [GO:0045296];DEAD/H-box RNA helicase binding [GO:0017151];metal ion binding [GO:0046872];metal ion binding [GO:0046872];NAD+ ADP-ribosyltransferase activity [GO:0003950];RNA binding [GO:0003723]		Alternative splicing;Antiviral defense;Complete proteome;Cytoplasm;Immunity;Innate immunity;Metal-binding;Nucleus;Phosphoprotein;Proteomics identification;Reference proteome;Repeat;RNA-binding;Zinc;Zinc-finger			RNA-binding	62	62	62	70.1	70.1	70.1	323.31	694	5.47488e-05	0.00330667	1.29723	7.55702
D3Z5Y8;E9QAG8;A0A087WR27;D3Z5Z2;K7N6R7;D3Z1G5;K7N6W1;Q8BJ78	D3Z5Y8;E9QAG8;A0A087WR27;D3Z5Z2	Zinc finger protein 431	Gm15446;Znf431;Zfp932	20.7031	22.8139	22.2971	20.9934	22.505	21.3819	cell differentiation [GO:0030154];negative regulation of DNA binding transcription factor activity [GO:0043433];negative regulation of DNA binding transcription factor activity [GO:0043433];negative regulation of osteoblast differentiation [GO:0045668];negative regulation of transcription by RNA polymerase II [GO:0000122];regulation of transcription, DNA-templated [GO:0006355];transcription, DNA-…	intracellular [GO:0005622];nucleus [GO:0005634]	chromatin binding [GO:0003682];core promoter sequence-specific DNA binding [GO:0001046];histone deacetylase binding [GO:0042826];metal ion binding [GO:0046872];metal ion binding [GO:0046872];nucleic acid binding [GO:0003676];transcription regulatory region sequence-specific DNA binding [GO:0000976]		Complete proteome;Differentiation;Metal-binding;Nucleus;Reference proteome;Repeat;Repressor;Transcription;Transcription regulation;Zinc;Zinc-finger		O09106;P70288		10	9	8	23	21.3	19.9	18.515	38	0.710372	0.833252	-0.311243	-0.353553
Q91VM9;D3Z636;G8JL76;Q91VM9-2	Q91VM9;D3Z636;G8JL76;Q91VM9-2	Inorganic pyrophosphatase 2, mitochondrial	Ppa2	23.9423	24.1944	23.6216	23.0943	23.469	23.0098	regulation of mitochondrial membrane potential [GO:0051881]	mitochondrion [GO:0005739]	inorganic diphosphatase activity [GO:0004427];magnesium ion binding [GO:0000287];protein serine/threonine phosphatase activity [GO:0004722]	Oxidative phosphorylation	Acetylation;Alternative splicing;Complete proteome;Hydrolase;Magnesium;Metal-binding;Mitochondrion;Proteomics identification;Reference proteome;Transit peptide	PPase family			3	3	3	10.3	10.3	10.3	6.6636	15	0.0286614	0.0565461	-0.72839	-2.29302
Q9DCT6;D3Z687;Q9DCT6-2;F8WH46;F6XN97	Q9DCT6;D3Z687;Q9DCT6-2;F8WH46;F6XN97	Chromatin complexes subunit BAP18	Bap18;0610010K14Rik	20.0548	22.3018	21.4873	22.8371	21.6814	20.1987	chromatin organization [GO:0006325]	cytosol [GO:0005829];MLL1 complex [GO:0071339];MLL1 complex [GO:0071339];nucleoplasm [GO:0005654];NURF complex [GO:0016589]	DNA binding [GO:0003677]		Alternative splicing;Chromatin regulator;Complete proteome;DNA-binding;Nucleus;Phosphoprotein;Proteomics identification;Reference proteome				5	5	3	42.7	42.7	25.7	22.701	32	0.786933	0.887003	0.29109	0.262907
Q61188;D3Z774;Q61188-2;Q6AXH7;A0A0N4SUQ7;F6T3Z0;F7AQX0;E9PWK3;A0A0N4SUQ8	Q61188;D3Z774;Q61188-2;Q6AXH7	Histone-lysine N-methyltransferase EZH2	Ezh2	20.1888	21.4916	20.3077	19.7922	21.3825	20.5796	cardiac muscle hypertrophy in response to stress [GO:0014898];cardiac muscle hypertrophy in response to stress [GO:0014898];cellular response to hydrogen peroxide [GO:0070301];cellular response to trichostatin A [GO:0035984];cerebellar cortex development [GO:0021695];DNA methylation [GO:0006306];G1 to G0 transition [GO:0070314];hepatocyte homeostasis [GO:0036333];hippocampus development [GO:00217…	cytoplasm [GO:0005737];ESC/E(Z) complex [GO:0035098];ESC/E(Z) complex [GO:0035098];nuclear chromatin [GO:0000790];nucleoplasm [GO:0005654];nucleus [GO:0005634];pronucleus [GO:0045120]	chromatin binding [GO:0003682];chromatin DNA binding [GO:0031490];chromatin DNA binding [GO:0031490];core promoter binding [GO:0001047];histone methyltransferase activity (H3-K27 specific) [GO:0046976];histone methyltransferase activity [GO:0042054];histone-lysine N-methyltransferase activity [GO:0018024];primary miRNA binding [GO:0070878];promoter-specific chromatin binding [GO:1990841];protein-…		3D-structure;Alternative splicing;Biological rhythms;Chromatin regulator;Chromosome;Complete proteome;Glycoprotein;Isopeptide bond;Methyltransferase;Nucleus;Phosphoprotein;Proteomics identification;Reference proteome;Repressor;S-adenosyl-L-methionine;Transcription;Transcription regulation;Transferase;Ubl conjugation	Class V-like SAM-binding methyltransferase superfamily, Histone-lysine methyltransferase family, EZ subfamily	P38398;Q02395;Q62315;Q80U70;Q80U70;Q921E6;Q9CWR8		16	16	13	23.2	23.2	19.3	64.549	83	0.90591	0.955944	-0.0779661	-0.108371
Q61749;Q61749-2;D3Z780;A0A0J9YUY0	Q61749;Q61749-2;D3Z780;A0A0J9YUY0	Translation initiation factor eIF-2B subunit delta	Eif2b4	20.6119	20.3113	20.6874	20.7258	20.9837	21.0027	cellular metabolic process [GO:0044237];myelination [GO:0042552];oligodendrocyte development [GO:0014003];ovarian follicle development [GO:0001541];regulation of molecular function [GO:0065009];T cell receptor signaling pathway [GO:0050852];translational initiation [GO:0006413]	cytoplasm [GO:0005737];eukaryotic translation initiation factor 2B complex [GO:0005851]	translation initiation factor activity [GO:0003743]	RNA transport	Acetylation;Alternative splicing;Coiled coil;Complete proteome;Initiation factor;Phosphoprotein;Protein biosynthesis;Proteomics identification;Reference proteome	EIF-2B alpha/beta/delta subunits family			8	8	8	25.4	25.4	25.4	29.243	37	0.0651208	0.167173	0.367186	1.49559
Q9Z2Q5;D3Z7C0	Q9Z2Q5;D3Z7C0	39S ribosomal protein L40, mitochondrial	Mrpl40	26.8722	27.0024	26.8326	25.7121	25.7841	25.4427		mitochondrial large ribosomal subunit [GO:0005762];mitochondrial ribosome [GO:0005761];mitochondrion [GO:0005739];mitochondrion [GO:0005739]			Coiled coil;Complete proteome;Mitochondrion;Proteomics identification;Reference proteome;Ribonucleoprotein;Ribosomal protein;Transit peptide	Mitochondrion-specific ribosomal protein mL40 family			10	10	10	40.3	40.3	40.3	90.183	90	0.000410899	0.006	-1.2561	-5.8187
Q9R0Q7;D3Z7C6	Q9R0Q7;D3Z7C6	Prostaglandin E synthase 3	Ptges3	21.9002	20.6912	24.8454	25.1156	25.0991	25.1202	cell proliferation [GO:0008283];chaperone cofactor-dependent protein refolding [GO:0051085];chaperone-mediated protein complex assembly [GO:0051131];glucocorticoid receptor signaling pathway [GO:0042921];glycogen biosynthetic process [GO:0005978];lung saccule development [GO:0060430];negative regulation of cell death [GO:0060548];positive regulation of gene expression [GO:0010628];positive regula…	actin filament [GO:0005884];cytosol [GO:0005829];neuron projection [GO:0043005];neuronal cell body [GO:0043025];nucleoplasm [GO:0005654];perinuclear region of cytoplasm [GO:0048471];telomerase holoenzyme complex [GO:0005697]	DNA polymerase binding [GO:0070182];Hsp90 protein binding [GO:0051879];p53 binding [GO:0002039];prostaglandin-E synthase activity [GO:0050220];telomerase activity [GO:0003720];unfolded protein binding [GO:0051082]		Acetylation;Complete proteome;Cytoplasm;Direct protein sequencing;Fatty acid biosynthesis;Fatty acid metabolism;Isomerase;Isopeptide bond;Lipid biosynthesis;Lipid metabolism;Phosphoprotein;Prostaglandin biosynthesis;Prostaglandin metabolism;Proteomics identification;Reference proteome;Ubl conjugation	P23/wos2 family			3	3	3	23.8	23.8	23.8	6.4282	18	0.0997537	0.0867052	2.63267	1.97403
D3Z7I0;D3Z2L1;A0A0J9YUJ3;D3YY96	D3Z7I0		Gtf3c2	21.1585	22.3004	22.6987	22.617	24.247	22.7426					Complete proteome;Proteomics identification;Reference proteome;WD repeat				28	28	3	36.9	36.9	6.5	197.06	153	0.174916	0.180862	1.14965	1.44057
Q9CPT5;D3Z7M5	Q9CPT5;D3Z7M5	Nucleolar protein 16	Nop16	20.2604	21.1133	23.6244	20.9294	19.6675	21.6671	ribosomal large subunit biogenesis [GO:0042273]	intracellular membrane-bounded organelle [GO:0043231];nucleolus [GO:0005730];nucleus [GO:0005634]			Acetylation;Complete proteome;Isopeptide bond;Nucleus;Phosphoprotein;Polymorphism;Proteomics identification;Reference proteome;Ubl conjugation	NOP16 family			4	4	4	28.1	28.1	28.1	9.0575	13	0.478222	0.55	-0.911373	-0.719708
Q9DBM1;D6RET6;D6RJ67	Q9DBM1;D6RET6	G patch domain-containing protein 1	Gpatch1	25.5008	25.6321	25.8835	24.802	24.1108	24.9323	mRNA processing [GO:0006397]	catalytic step 2 spliceosome [GO:0071013]	nucleic acid binding [GO:0003676]		Acetylation;Complete proteome;Isopeptide bond;Phosphoprotein;Proteomics identification;Reference proteome;Ubl conjugation	GPATCH1 family			8	8	8	11.2	11.2	11.2	34.307	42	0.0191851	0.0338923	-1.05713	-2.79254
Q8BZ32;F6WV21;D6REV1;D3Z112;G3UXC9	Q8BZ32;F6WV21;D6REV1	Putative Polycomb group protein ASXL2	Asxl2	21.4397	21.7761	21.1093	23.1778	22.7371	22.0001	adult heart development [GO:0007512];embryonic skeletal system morphogenesis [GO:0048704];heart development [GO:0007507];heart morphogenesis [GO:0003007];negative regulation of transcription by RNA polymerase II [GO:0000122];positive regulation of bone mineralization involved in bone maturation [GO:1900159];positive regulation of fat cell differentiation [GO:0045600];positive regulation of histon…	nucleoplasm [GO:0005654];nucleus [GO:0005634]	DNA binding [GO:0003677];metal ion binding [GO:0046872];peroxisome proliferator activated receptor binding [GO:0042975]		Coiled coil;Complete proteome;Metal-binding;Methylation;Nucleus;Phosphoprotein;Proteomics identification;Reference proteome;Repressor;Transcription;Transcription regulation;Zinc;Zinc-finger	Asx family			38	38	32	41	41	34.3	323.31	218	0.038455	0.0482064	1.1966	2.42325
D6RGR4;Q9DAJ4	D6RGR4;Q9DAJ4	WD repeat domain-containing protein 83	Wdr83	23.5489	23.2491	22.998	21.5514	22.7419	21.1393	mRNA splicing, via spliceosome [GO:0000398];RNA splicing, via transesterification reactions [GO:0000375]	catalytic step 2 spliceosome [GO:0071013];cytoplasm [GO:0005737];nucleus [GO:0005634];spliceosomal complex [GO:0005681]			Alternative splicing;Complete proteome;Cytoplasm;mRNA processing;mRNA splicing;Nucleus;Proteomics identification;Reference proteome;Repeat;Spliceosome;WD repeat	WD repeat MORG1 family			2	2	2	10.3	10.3	10.3	5.9657	9	0.0453042	0.0492161	-1.45449	-2.39953
D6RI62	D6RI62		Asxl2	22.6587	22.1082	21.7717	20.3226	20.7478	21.3173	regulation of transcription, DNA-templated [GO:0006355];transcription, DNA-templated [GO:0006351]				Coiled coil;Complete proteome;Proteomics identification;Reference proteome				9	3	3	30.8	7.9	7.9	114.82	27	0.0232888	0.0321302	-1.38361	-2.84042
D6RJ50;Q5XJY4;D6RCZ6	D6RJ50;Q5XJY4	Presenilins-associated rhomboid-like protein, mitochondrial;P-beta	Parl	20.9591	21.2496	22.1036	22.1279	21.2435	21.4135	negative regulation of intrinsic apoptotic signaling pathway [GO:2001243];negative regulation of release of cytochrome c from mitochondria [GO:0090201];proteolysis [GO:0006508];regulation of autophagy of mitochondrion [GO:1903146];regulation of mitochondrion organization [GO:0010821];regulation of protein targeting to mitochondrion [GO:1903214];regulation of proteolysis [GO:0030162];regulation of…	integral component of membrane [GO:0016021];mitochondrial inner membrane [GO:0005743];mitochondrion [GO:0005739];nucleus [GO:0005634]	endopeptidase activity [GO:0004175];serine-type endopeptidase activity [GO:0004252]		Complete proteome;Hydrolase;Membrane;Mitochondrion;Mitochondrion inner membrane;Nucleus;Phosphoprotein;Protease;Proteomics identification;Reference proteome;Serine protease;Transit peptide;Transmembrane;Transmembrane helix	Peptidase S54 family			4	4	4	25.1	25.1	25.1	13.616	13	0.737005	0.868196	0.157523	0.293074
Q9EQZ7;Q0VF51;D9HP81;Q9EQZ7-3;A0A2I3BRM1;Q9EQZ7-2;A0A2I3BRN6	Q9EQZ7;Q0VF51;D9HP81;Q9EQZ7-3;A0A2I3BRM1	Regulating synaptic membrane exocytosis protein 2	Rims2	22.3501	22.9451	22.8242	24.4296	23.5647	23.242	calcium ion regulated exocytosis [GO:0017156];calcium ion-regulated exocytosis of neurotransmitter [GO:0048791];calcium ion-regulated exocytosis of neurotransmitter [GO:0048791];cAMP-mediated signaling [GO:0019933];insulin secretion [GO:0030073];intracellular protein transport [GO:0006886];neurotransmitter secretion [GO:0007269];positive regulation of dendrite extension [GO:1903861];positive regu…	cell junction [GO:0030054];inhibitory synapse [GO:0060077];intracellular [GO:0005622];intracellular [GO:0005622];neuron projection [GO:0043005];presynaptic active zone [GO:0048786];presynaptic active zone [GO:0048786]	ion channel binding [GO:0044325];metal ion binding [GO:0046872];metal ion binding [GO:0046872];Rab GTPase binding [GO:0017137]		Alternative splicing;Cell junction;Coiled coil;Complete proteome;Differentiation;Exocytosis;Metal-binding;Neurotransmitter transport;Phosphoprotein;Proteomics identification;Reference proteome;Repeat;Synapse;Synaptosome;Transport;Zinc;Zinc-finger				51	51	51	40	40	40	323.31	257	0.0595225	0.0733003	1.03894	2.08492
Q7TS63;E0CX30;Q7TS63-2;E0CY83	Q7TS63;E0CX30;Q7TS63-2;E0CY83	Zinc finger protein ZFAT	Zfat	20.569	21.4271	21.2455	22.4745	22.4993	20.6484	hematopoietic progenitor cell differentiation [GO:0002244];hemopoiesis [GO:0030097];spongiotrophoblast layer development [GO:0060712]	cytosol [GO:0005829];nucleus [GO:0005634]	DNA binding [GO:0003677];metal ion binding [GO:0046872];nucleic acid binding [GO:0003676];transcriptional activator activity, RNA polymerase II proximal promoter sequence-specific DNA binding [GO:0001077]		3D-structure;Alternative splicing;Complete proteome;Cytoplasm;DNA-binding;Metal-binding;Nucleus;Proteomics identification;Reference proteome;Repeat;Transcription;Transcription regulation;Zinc;Zinc-finger				7	7	7	12.4	12.4	12.4	51.173	13	0.299441	0.326029	0.79353	1.03569
Q9DB43;E0CZD9;E0CXM9;E0CX79;E0CXR3;E0CXA3	Q9DB43;E0CZD9;E0CXM9;E0CX79;E0CXR3	Zinc finger protein-like 1	Zfpl1	21.494	21.523	21.4229	21.6453	21.203	20.2586	vesicle-mediated transport [GO:0016192]	Golgi apparatus [GO:0005794];integral component of membrane [GO:0016021]	metal ion binding [GO:0046872]		Complete proteome;ER-Golgi transport;Golgi apparatus;Membrane;Metal-binding;Phosphoprotein;Proteomics identification;Reference proteome;Transmembrane;Transmembrane helix;Transport;Zinc;Zinc-finger	ZFPL1 family	Q62839		3	3	3	12.6	12.6	12.6	5.7682	16	0.339436	0.430291	-0.44437	-0.871257
E0CXT7	E0CXT7		Cpsf4	22.8714	23.6507	22.9668	25.5028	25.6321	24.2684			nucleic acid binding [GO:0003676];zinc ion binding [GO:0008270]	mRNA surveillance pathway	Complete proteome;Metal-binding;Proteomics identification;Reference proteome;Zinc;Zinc-finger			RNA-binding	13	13	1	71	71	6.7	149.87	122	0.0168213	0.0223542	1.97146	3.29052
Q91YI0;E0CY49;E0CYV3	Q91YI0;E0CY49	Argininosuccinate lyase	Asl	21.6281	20.7598	21.5188	21.3443	22.3334	22.3369	ammonia assimilation cycle [GO:0019676];arginine biosynthetic process via ornithine [GO:0042450];arginine biosynthetic process via ornithine [GO:0042450];cellular amino acid metabolic process [GO:0006520];locomotory behavior [GO:0007626];post-embryonic development [GO:0009791];urea cycle [GO:0000050]	cytoplasm [GO:0005737]	argininosuccinate lyase activity [GO:0004056];identical protein binding [GO:0042802]	Alanine, aspartate and glutamate metabolism;Arginine and proline metabolism	Acetylation;Amino-acid biosynthesis;Arginine biosynthesis;Complete proteome;Lyase;Proteomics identification;Reference proteome;Urea cycle	Lyase 1 family, Argininosuccinate lyase subfamily			5	5	5	12.7	12.7	12.7	14.188	12	0.176396	0.210006	0.702667	1.32951
Q62511;E0CY81;Q62511-2	Q62511;E0CY81;Q62511-2	E3 ubiquitin-protein ligase ZFP91	Zfp91	20.5486	20.371	20.756	20.9428	20.9265	20.5213	activation of NF-kappaB-inducing kinase activity [GO:0007250];protein K63-linked ubiquitination [GO:0070534]	nucleolus [GO:0005730];nucleus [GO:0005634]	metal ion binding [GO:0046872];nucleic acid binding [GO:0003676];nucleic acid binding [GO:0003676];ubiquitin-protein transferase activity [GO:0004842]		Alternative splicing;Coiled coil;Complete proteome;Metal-binding;Nucleus;Phosphoprotein;Proteomics identification;Reference proteome;Repeat;Transferase;Ubl conjugation pathway;Zinc;Zinc-finger	Krueppel C2H2-type zinc-finger protein family			11	11	10	25.5	25.5	24.1	32.755	65	0.24969	0.43614	0.238361	0.860008
Q9ER69;E0CYH0;Q9ER69-2;E0CZF5;F7CCI4	Q9ER69;E0CYH0	Pre-mRNA-splicing regulator WTAP	Wtap	21.0044	23.3727	23.2439	19.6177	23.0388	22.5464	cell cycle [GO:0007049];mRNA methylation [GO:0080009];mRNA methylation [GO:0080009];mRNA processing [GO:0006397];multicellular organism development [GO:0007275];regulation of alternative mRNA splicing, via spliceosome [GO:0000381];regulation of alternative mRNA splicing, via spliceosome [GO:0000381];RNA splicing [GO:0008380]	nuclear membrane [GO:0031965];nuclear speck [GO:0016607];nucleoplasm [GO:0005654];nucleus [GO:0005634];nucleus [GO:0005634];RNA N6-methyladenosine methyltransferase complex [GO:0036396]			Acetylation;Alternative splicing;Cell cycle;Coiled coil;Complete proteome;Developmental protein;mRNA processing;mRNA splicing;Nucleus;Phosphoprotein;Proteomics identification;Reference proteome	Fl(2)d family			7	7	7	24.5	24.5	24.5	47.12	29	0.573264	0.684528	-0.806037	-0.569319
Q8C6G8;E0CYH4;F6UT94;F7DFQ2	Q8C6G8;E0CYH4	WD repeat-containing protein 26	Wdr26	23.4619	23.8782	20.3674	20.7054	22.831	21.7587		cytoplasm [GO:0005737];cytosol [GO:0005829];mitochondrion [GO:0005739];nucleoplasm [GO:0005654]			Complete proteome;Cytoplasm;Mitochondrion;Phosphoprotein;Proteomics identification;Reference proteome;Repeat;WD repeat				4	4	4	6.1	6.1	6.1	7.7811	21	0.559851	0.666098	-0.804133	-0.588649
P23506;F7D432;E9PWE0;E0CYV0;P23506-2;F6V9F1;F6TXE3	P23506;F7D432;E9PWE0;E0CYV0;P23506-2;F6V9F1	Protein-L-isoaspartate(D-aspartate) O-methyltransferase;Protein-L-isoaspartate O-methyltransferase	Pcmt1	26.2322	26.2025	26.6113	25.7876	25.8471	24.529	protein methylation [GO:0006479]	cytoplasm [GO:0005737];cytosol [GO:0005829];integral component of membrane [GO:0016021]	protein-L-isoaspartate (D-aspartate) O-methyltransferase activity [GO:0004719]		Acetylation;Alternative splicing;Complete proteome;Cytoplasm;Direct protein sequencing;Membrane;Methyltransferase;Proteomics identification;Reference proteome;S-adenosyl-L-methionine;Transferase;Transmembrane;Transmembrane helix	Methyltransferase superfamily, L-isoaspartyl/D-aspartyl protein methyltransferase family			5	5	5	20.7	20.7	20.7	10.575	31	0.0993605	0.116549	-0.960807	-1.74855
P28740;E0CZ72;P28740-1;F8VQ42;Q922S8;Q8C0N1;F6RLL5;Q3TTL2	P28740;E0CZ72;P28740-1;F8VQ42	Kinesin-like protein KIF2A;Kinesin-like protein	Kif2a	25.5552	25.5177	25.3006	25.1288	25.3819	24.7594	attachment of mitotic spindle microtubules to kinetochore [GO:0051315];cell differentiation [GO:0030154];cell division [GO:0051301];cell division [GO:0051301];establishment or maintenance of microtubule cytoskeleton polarity [GO:0030951];metaphase plate congression [GO:0051310];microtubule cytoskeleton organization [GO:0000226];microtubule depolymerization [GO:0007019];microtubule-based movement …	centriolar subdistal appendage [GO:0120103];centriole [GO:0005814];centrosome [GO:0005813];chromosome, centromeric region [GO:0000775];condensed chromosome kinetochore [GO:0000777];condensed chromosome kinetochore [GO:0000777];cytoplasm [GO:0005737];intercellular bridge [GO:0045171];kinesin complex [GO:0005871];kinetochore [GO:0000776];lysosome [GO:0005764];microtubule [GO:0005874];microtubule [G…	ATP binding [GO:0005524];ATP binding [GO:0005524];ATPase activity [GO:0016887];microtubule binding [GO:0008017];microtubule motor activity [GO:0003777];microtubule plus-end binding [GO:0051010]		3D-structure;Acetylation;Alternative splicing;ATP-binding;Cell cycle;Cell division;Centromere;Chromosome;Chromosome partition;Coiled coil;Complete proteome;Cytoplasm;Cytoskeleton;Developmental protein;Differentiation;Direct protein sequencing;Kinetochore;Lysosome;Microtubule;Mitosis;Motor protein;Neurogenesis;Nucleotide-binding;Nucleus;Phosphoprotein;Proteomics identification;Reference proteome;U…	TRAFAC class myosin-kinesin ATPase superfamily, Kinesin family;TRAFAC class myosin-kinesin ATPase superfamily, Kinesin family, MCAK/KIF2 subfamily			28	28	3	51.3	51.3	8.1	323.31	212	0.135904	0.236739	-0.367797	-1.23668
Q6P4S6;F6S7W6;E9PU87;F6U6U5;F6U8X4;Q6P4S6-2	Q6P4S6;F6S7W6;E9PU87;F6U6U5	Serine/threonine-protein kinase SIK3	Sik3	23.3762	23.9959	24.1127	23.1189	22.5721	22.7931	cartilage development involved in endochondral bone morphogenesis [GO:0060351];endochondral ossification [GO:0001958];limb morphogenesis [GO:0035108];multicellular organism growth [GO:0035264];protein phosphorylation [GO:0006468];regulation of protein localization [GO:0032880];skeletal system morphogenesis [GO:0048705]	cytoplasm [GO:0005737];nucleoplasm [GO:0005654]	ATP binding [GO:0005524];magnesium ion binding [GO:0000287];protein kinase activity [GO:0004672];protein serine/threonine kinase activity [GO:0004674]		Alternative splicing;ATP-binding;Coiled coil;Complete proteome;Cytoplasm;Kinase;Magnesium;Metal-binding;Methylation;Nucleotide-binding;Phosphoprotein;Proteomics identification;Reference proteome;Serine/threonine-protein kinase;Transferase	Protein kinase superfamily, CAMK Ser/Thr protein kinase family, SNF1 subfamily			4	4	4	4.5	4.5	4.5	9.0641	12	0.0228724	0.0386793	-1.00027	-2.6442
Q91X20;E9PU93;D3YYA0;D6RI55;D6RET1	Q91X20;E9PU93;D3YYA0	Set1/Ash2 histone methyltransferase complex subunit ASH2	Ash2l	22.7213	22.7128	22.0576	22.3962	21.996	22.6025	cellular response to DNA damage stimulus [GO:0006974];chromatin-mediated maintenance of transcription [GO:0048096];histone H3-K4 methylation [GO:0051568];histone H3-K4 methylation [GO:0051568];positive regulation of cell proliferation [GO:0008284];positive regulation of transcription by RNA polymerase II [GO:0045944];response to estrogen [GO:0043627];transcription, DNA-templated [GO:0006351]	histone methyltransferase complex [GO:0035097];integral component of membrane [GO:0016021];MLL1 complex [GO:0071339];MLL3/4 complex [GO:0044666];nuclear euchromatin [GO:0005719];nucleoplasm [GO:0005654];nucleus [GO:0005634];Set1C/COMPASS complex [GO:0048188];Set1C/COMPASS complex [GO:0048188]	beta-catenin binding [GO:0008013];euchromatin binding [GO:1990188];histone methyltransferase activity (H3-K4 specific) [GO:0042800];metal ion binding [GO:0046872];transcription regulatory region DNA binding [GO:0044212]		Chromatin regulator;Complete proteome;DNA-binding;Membrane;Metal-binding;Methylation;Nucleus;Phosphoprotein;Proteomics identification;Reference proteome;Transcription;Transcription regulation;Transmembrane;Transmembrane helix;Zinc;Zinc-finger		Q8BX09;Q91ZK0		12	12	12	24.7	24.7	24.7	152.18	76	0.589623	0.785	-0.165641	-0.432616
Q571H0;E9PU96;Q571H0-2	Q571H0;E9PU96	Nucleolar pre-ribosomal-associated protein 1	Urb1	20.6894	22.295	21.743	21.2044	20.3587	21.9929		fibrillar center [GO:0001650];nucleolus [GO:0005730]			Alternative splicing;Complete proteome;Nucleus;Phosphoprotein;Proteomics identification;Reference proteome				13	13	13	6.7	6.7	6.7	47.214	37	0.58955	0.725996	-0.390447	-0.509276
Q5BLK4;E9PUA2;A0A286YDD7;A0A286YDR9;A0A286YD79;A0A286YCY9;A0A286YDH2	Q5BLK4;E9PUA2;A0A286YDD7	Terminal uridylyltransferase 7	Zcchc6	23.5925	23.8698	23.9827	26.2848	26.3428	26.3806	RNA 3'-end processing [GO:0031123]	cytosol [GO:0005829];nucleoplasm [GO:0005654]	nucleic acid binding [GO:0003676];nucleotidyltransferase activity [GO:0016779];RNA uridylyltransferase activity [GO:0050265];zinc ion binding [GO:0008270]		Coiled coil;Complete proteome;Cytoplasm;Magnesium;Manganese;Metal-binding;Nucleotidyltransferase;Phosphoprotein;Proteomics identification;Reference proteome;Repeat;Transferase;Zinc;Zinc-finger	DNA polymerase type-B-like family			38	38	36	30	30	29	218.07	235	2.9559e-05	0.00172549	2.52106	11.5004
E9PUA5	E9PUA5	Kinesin-like protein	Kifc5b	20.688	20.6331	20.6293	22.4687	20.9678	21.1626	microtubule-based movement [GO:0007018]	kinesin complex [GO:0005871];microtubule [GO:0005874]	ATP binding [GO:0005524];ATPase activity [GO:0016887];microtubule binding [GO:0008017];microtubule motor activity [GO:0003777]		ATP-binding;Coiled coil;Complete proteome;Microtubule;Motor protein;Nucleotide-binding;Proteomics identification;Reference proteome	TRAFAC class myosin-kinesin ATPase superfamily, Kinesin family			30	3	3	51.6	7.6	7.6	17.525	17	0.134498	0.156399	0.882877	1.54461
Q7TPH6;F6SMY7;E9PUJ6;Q7TPH6-2;F6T4V9;F7CZG3	Q7TPH6;F6SMY7;E9PUJ6;Q7TPH6-2	E3 ubiquitin-protein ligase MYCBP2	Mycbp2	25.8169	26.3087	26.088	24.6058	23.9201	24.0605	branchiomotor neuron axon guidance [GO:0021785];cell morphogenesis involved in neuron differentiation [GO:0048667];central nervous system projection neuron axonogenesis [GO:0021952];motor neuron axon guidance [GO:0008045];negative regulation of protein catabolic process [GO:0042177];protein ubiquitination [GO:0016567];regulation of cytoskeleton organization [GO:0051493];regulation of protein loca…	axon [GO:0030424];intracellular membrane-bounded organelle [GO:0043231];microtubule cytoskeleton [GO:0015630];nucleus [GO:0005634];nucleus [GO:0005634]	metal ion binding [GO:0046872];protein homodimerization activity [GO:0042803];transferase activity [GO:0016740]		3D-structure;Alternative splicing;Coiled coil;Complete proteome;Direct protein sequencing;Disulfide bond;Metal-binding;Nucleus;Phosphoprotein;Proteomics identification;Reference proteome;Repeat;Transcription;Transcription regulation;Transferase;Ubl conjugation;Ubl conjugation pathway;Zinc;Zinc-finger	Highwire family	Q63633		17	17	17	5	5	5	30.512	45	0.00176352	0.00824658	-1.87573	-5.3152
Q8BX17;E9PUU4	Q8BX17;E9PUU4	Gem-associated protein 5	Gemin5	26.7424	26.7854	26.9503	28.5121	28.5212	27.7294	regulation of translation [GO:0006417];spliceosomal snRNP assembly [GO:0000387];translation [GO:0006412]	cytoplasm [GO:0005737];cytosol [GO:0005829];cytosolic large ribosomal subunit [GO:0022625];Gemini of coiled bodies [GO:0097504];nuclear body [GO:0016604];nucleoplasm [GO:0005654];SMN complex [GO:0032797];SMN-Gemin2 complex [GO:0034718];SMN-Sm protein complex [GO:0034719]	mRNA 3'-UTR binding [GO:0003730];ribosome binding [GO:0043022];RNA 7-methylguanosine cap binding [GO:0000340];snRNA binding [GO:0017069];U1 snRNA binding [GO:0030619];U4 snRNA binding [GO:0030621];U4atac snRNA binding [GO:0030622]	RNA transport	Coiled coil;Complete proteome;Cytoplasm;Isopeptide bond;mRNA processing;mRNA splicing;Nucleus;Phosphoprotein;Protein biosynthesis;Proteomics identification;Reference proteome;Repeat;RNA-binding;Translation regulation;Ubl conjugation;WD repeat	WD repeat gemin-5 family			84	84	2	60.9	60.9	1.5	323.31	963	0.00612904	0.0154517	1.4282	3.86013
Q9DB85;E9PVA2	Q9DB85;E9PVA2	Ribosomal RNA-processing protein 8	Rrp8	24.783	24.4497	24.5812	21.1636	20.1567	21.3469	cellular response to glucose starvation [GO:0042149];cellular response to glucose starvation [GO:0042149];chromatin silencing at rDNA [GO:0000183];intrinsic apoptotic signaling pathway by p53 class mediator [GO:0072332];positive regulation of cell cycle arrest [GO:0071158];regulation of transcription by glucose [GO:0046015];rRNA processing [GO:0006364];transcription, DNA-templated [GO:0006351]	chromatin silencing complex [GO:0005677];cytosol [GO:0005829];nucleolus [GO:0005730];nucleus [GO:0005634];plasma membrane [GO:0005886];rDNA heterochromatin [GO:0033553]	methylated histone binding [GO:0035064];methyltransferase activity [GO:0008168];S-adenosylmethionine-dependent methyltransferase activity [GO:0008757]		Chromatin regulator;Complete proteome;Methyltransferase;Nucleus;Phosphoprotein;Proteomics identification;Reference proteome;Repressor;rRNA processing;S-adenosyl-L-methionine;Transcription;Transcription regulation;Transferase	Methyltransferase superfamily, RRP8 family			13	13	13	36.3	36.3	36.3	89.698	49	0.00062867	0.00337415	-3.71555	-7.70093
E9PVA8	E9PVA8		Gcn1l1	25.6528	25.6504	25.9212	25.3442	25.4246	25.3224	cellular response to amino acid starvation [GO:0034198];cellular response to leucine starvation [GO:1990253];positive regulation of kinase activity [GO:0033674];positive regulation of transcription from RNA polymerase II promoter in response to stress [GO:0036003];regulation of translation [GO:0006417]	cytosol [GO:0005829];polysome [GO:0005844]	cadherin binding [GO:0045296];protein kinase binding [GO:0019901];protein kinase regulator activity [GO:0019887];ribosome binding [GO:0043022]		Acetylation;Activator;Coiled coil;Complete proteome;Cytoplasm;Phosphoprotein;Reference proteome;Repeat;Stress response;Translation regulation	GCN1 family			18	18	18	7	7	7	34.953	60	0.0164992	0.090714	-0.37772	-1.93628
E9PVB5;E9PVB5-2;A2AFY7;A2AGG1	E9PVB5;E9PVB5-2;A2AFY7	Tetratricopeptide repeat protein 17	Ttc17	19.9725	21.8674	21.8629	20.8853	21.8627	19.6944	actin filament polymerization [GO:0030041];cilium organization [GO:0044782]	actin cytoskeleton [GO:0015629];cytoplasm [GO:0005737];cytosol [GO:0005829];plasma membrane [GO:0005886]			Alternative splicing;Cell membrane;Cilium biogenesis/degradation;Coiled coil;Complete proteome;Cytoplasm;Cytoskeleton;Membrane;Proteomics identification;Reference proteome;Repeat;TPR repeat	TTC17 family			8	8	8	8.6	8.6	8.6	17.818	16	0.661257	0.790005	-0.420173	-0.424661
Q6NZJ6;Q6NZJ6-2;E9PVC6;E9Q9E1;E9PVC5;A0A0J9YUS5;A0A0J9YVC1;A0A0J9YUC1;E9Q770;A0A0J9YU44;A0A0J9YUL1;A0A0J9YTV0;D3YWY7;D3YWM1;D3Z439	Q6NZJ6;Q6NZJ6-2;E9PVC6;E9Q9E1;E9PVC5;A0A0J9YUS5	Eukaryotic translation initiation factor 4 gamma 1	Eif4g1	24.4192	24.9344	23.4112	23.576	23.3281	24.5739	behavioral fear response [GO:0001662];cellular macromolecule biosynthetic process [GO:0034645];cellular response to nutrient levels [GO:0031669];energy homeostasis [GO:0097009];mitochondrion organization [GO:0007005];negative regulation of autophagy [GO:0010507];negative regulation of peptidyl-threonine phosphorylation [GO:0010801];positive regulation of cell death [GO:0010942];positive regulatio…	cytoplasm [GO:0005737];cytosol [GO:0005829];eukaryotic translation initiation factor 4F complex [GO:0016281];nucleus [GO:0005634];polysome [GO:0005844]	ATP binding [GO:0005524];cadherin binding [GO:0045296];eukaryotic initiation factor 4E binding [GO:0008190];identical protein binding [GO:0042802];mRNA binding [GO:0003729];mRNA binding [GO:0003729];translation factor activity, RNA binding [GO:0008135];translation initiation factor activity [GO:0003743];translation initiation factor activity [GO:0003743]	RNA transport;Viral myocarditis	Acetylation;Alternative splicing;Complete proteome;Initiation factor;Methylation;Phosphoprotein;Protein biosynthesis;Proteomics identification;Reference proteome;RNA-binding;Translation regulation	Eukaryotic initiation factor 4G family	P60843;P63073;Q8JZQ9;Q9QZD9		14	14	12	10.8	10.8	9.8	31.539	31	0.50574	0.635619	-0.428907	-0.623963
E9PVX6;E9PVX6-2;A0A1B0GQV9	E9PVX6;E9PVX6-2		Mki67	28.0611	28.139	28.1175	27.3612	27.4105	27.4232	cell proliferation [GO:0008283];cholangiocyte proliferation [GO:1990705];hepatocyte proliferation [GO:0072574];meiotic cell cycle [GO:0051321];regulation of chromatin organization [GO:1902275];regulation of chromosome segregation [GO:0051983];regulation of mitotic nuclear division [GO:0007088]	chromosome, centromeric region [GO:0000775];condensed chromosome [GO:0000793];cytoplasm [GO:0005737];nuclear body [GO:0016604];nucleolus [GO:0005730];nucleus [GO:0005634]	ATP binding [GO:0005524];DNA binding [GO:0003677];protein C-terminus binding [GO:0008022]		Acetylation;Alternative splicing;ATP-binding;Cell cycle;Chromosome;Complete proteome;DNA-binding;Isopeptide bond;Nucleotide-binding;Nucleus;Phosphoprotein;Proteomics identification;Reference proteome;Repeat;Ubl conjugation				94	94	94	37.5	37.5	37.5	323.31	511	1.90364e-05	0.00770318	-0.707563	-5.44483
Q80U70;E9PW15	Q80U70;E9PW15	Polycomb protein Suz12	Suz12	22.0688	22.0164	21.972	23.9901	23.2044	22.4714	histone methylation [GO:0016571];histone ubiquitination [GO:0016574];negative regulation of cell differentiation [GO:0045596];negative regulation of transcription by RNA polymerase II [GO:0000122];positive regulation of cell proliferation [GO:0008284];transcription, DNA-templated [GO:0006351]	ESC/E(Z) complex [GO:0035098];nuclear body [GO:0016604];nucleolus [GO:0005730];nucleoplasm [GO:0005654];nucleus [GO:0005634];protein-DNA complex [GO:0032993];RSC-type complex [GO:0016586];sex chromatin [GO:0001739]	chromatin binding [GO:0003682];chromatin DNA binding [GO:0031490];histone methyltransferase activity (H3-K27 specific) [GO:0046976];histone methyltransferase activity [GO:0042054];metal ion binding [GO:0046872];methylated histone binding [GO:0035064];promoter-specific chromatin binding [GO:1990841];RNA binding [GO:0003723];RNA polymerase II proximal promoter sequence-specific DNA binding [GO:0000…		Chromatin regulator;Chromosome;Coiled coil;Complete proteome;Isopeptide bond;Metal-binding;Nucleus;Phosphoprotein;Proteomics identification;Reference proteome;Repressor;Transcription;Transcription regulation;Ubl conjugation;Zinc;Zinc-finger	VEFS (VRN2-EMF2-FIS2-SU(Z)12) family	Q3UXZ9;Q61188;Q62315;Q6AXH7;Q7TNS8		23	23	23	50.3	50.3	50.3	323.31	152	0.0520297	0.0632064	1.20292	2.23013
Q9CY57;E9PW20;Q9CY57-5;Q9CY57-4;Q9CY57-3;Q9CY57-2;D3YZA1;D3Z7T7	Q9CY57;E9PW20;Q9CY57-5;Q9CY57-4;Q9CY57-3;Q9CY57-2;D3YZA1;D3Z7T7	Chromatin target of PRMT1 protein	Chtop	25.8374	25.9067	25.9123	25.5418	25.4292	25.7964	mRNA export from nucleus [GO:0006406];positive regulation of ATPase activity [GO:0032781];positive regulation of cell proliferation [GO:0008284];positive regulation of helicase activity [GO:0051096];positive regulation of histone methylation [GO:0031062];regulation of transcription, DNA-templated [GO:0006355];transcription, DNA-templated [GO:0006351]	cytoplasmic ribonucleoprotein granule [GO:0036464];nuclear speck [GO:0016607];nucleolus [GO:0005730];transcription export complex [GO:0000346]	methyl-CpG binding [GO:0008327];RNA binding [GO:0003723]		Acetylation;Alternative splicing;Complete proteome;Isopeptide bond;Methylation;Nucleus;Phosphoprotein;Proteomics identification;Reference proteome;RNA-binding;Transcription;Transcription regulation;Ubl conjugation		Q8CIG8;Q9JIF0		7	7	7	31.3	31.3	31.3	211.8	115	0.0561536	0.189129	-0.29633	-1.40286
P28656;Q3TF41;Q8BSH9;E9PW66	P28656;Q3TF41;Q8BSH9;E9PW66	Nucleosome assembly protein 1-like 1	Nap1l1	21.6857	22.7092	22.7042	20.3136	24.1665	20.2789	nucleosome assembly [GO:0006334]	melanosome [GO:0042470];nucleus [GO:0005634];nucleus [GO:0005634]			Acetylation;Coiled coil;Complete proteome;Direct protein sequencing;Isopeptide bond;Lipoprotein;Methylation;Nucleus;Phosphoprotein;Prenylation;Proteomics identification;Reference proteome;Signal	Nucleosome assembly protein (NAP) family	Q9WVS7		6	6	5	22.8	22.8	19.9	44.458	45	0.590211	0.706853	-0.779994	-0.543827
Q8BK63;Q8BK63-2;H7BXB1;E9Q4G7;E9PWB2;E9Q2U6;E9Q3W1	Q8BK63;Q8BK63-2;H7BXB1;E9Q4G7;E9PWB2;E9Q2U6;E9Q3W1	Casein kinase I isoform alpha	Csnk1a1	21.0721	21.2728	21.2687	21.6655	21.3028	21.6325	cell cycle [GO:0007049];cell division [GO:0051301];cell morphogenesis [GO:0000902];Golgi organization [GO:0007030];intermediate filament cytoskeleton organization [GO:0045104];peptidyl-serine phosphorylation [GO:0018105];phagocytosis [GO:0006909];positive regulation of proteasomal ubiquitin-dependent protein catabolic process [GO:0032436];protein phosphorylation [GO:0006468];regulation of cell sh…	beta-catenin destruction complex [GO:0030877];centrosome [GO:0005813];ciliary basal body [GO:0036064];cilium [GO:0005929];condensed chromosome kinetochore [GO:0000777];cytoplasm [GO:0005737];cytosol [GO:0005829];intracellular ribonucleoprotein complex [GO:0030529];keratin filament [GO:0045095];mRNA cleavage and polyadenylation specificity factor complex [GO:0005847];nuclear speck [GO:0016607];nuc…	ATP binding [GO:0005524];protein kinase activity [GO:0004672];protein serine/threonine kinase activity [GO:0004674]	Hedgehog signaling pathway;Wnt signaling pathway	Acetylation;Alternative splicing;ATP-binding;Cell cycle;Cell division;Cell projection;Centromere;Chromosome;Complete proteome;Cytoplasm;Cytoskeleton;Kinase;Kinetochore;Mitosis;Nucleotide-binding;Nucleus;Phosphoprotein;Proteomics identification;Reference proteome;Serine/threonine-protein kinase;Transferase;Wnt signaling pathway	Protein kinase superfamily;Protein kinase superfamily, CK1 Ser/Thr protein kinase family, Casein kinase I subfamily			5	5	5	17.8	17.8	17.8	9.3455	17	0.0691806	0.187784	0.329066	1.40991
Q69ZU6;E9QNR5;E9PWD2	Q69ZU6;E9QNR5;E9PWD2	Thrombospondin type-1 domain-containing protein 7A	Thsd7a	23.4362	21.4567	21.4524	23.9435	24.151	23.4078	angiogenesis [GO:0001525];cell differentiation [GO:0030154]	extracellular region [GO:0005576];integral component of membrane [GO:0016021];integral component of membrane [GO:0016021];plasma membrane [GO:0005886]			Angiogenesis;Cell membrane;Coiled coil;Complete proteome;Differentiation;Disulfide bond;Glycoprotein;Membrane;Proteomics identification;Reference proteome;Repeat;Secreted;Signal;Transmembrane;Transmembrane helix				13	13	13	7.4	7.4	7.4	64.278	100	0.0691333	0.06796	1.71901	2.15776
E9PWE8	E9PWE8		Dpysl3	26.4238	26.4967	26.4377	25.7928	26.202	26.2986	actin crosslink formation [GO:0051764];actin filament bundle assembly [GO:0051017];negative regulation of cell migration [GO:0030336];negative regulation of neuron projection development [GO:0010977];neuron development [GO:0048666];positive regulation of filopodium assembly [GO:0051491];positive regulation of neuron projection development [GO:0010976];protein homooligomerization [GO:0051260];resp…	cell body [GO:0044297];cytosol [GO:0005829];exocytic vesicle [GO:0070382];extracellular space [GO:0005615];filamentous actin [GO:0031941];growth cone [GO:0030426];lamellipodium [GO:0030027]	chondroitin sulfate binding [GO:0035374];filamin binding [GO:0031005];hydrolase activity, acting on carbon-nitrogen (but not peptide) bonds [GO:0016810];SH3 domain binding [GO:0017124]		Complete proteome;Proteomics identification;Reference proteome				18	18	2	38.4	38.4	5.1	77.161	108	0.0860857	0.194285	-0.354966	-1.38317
E9PWH2;D3YYK3	E9PWH2		Card6	21.1478	19.8082	19.8049	24.8347	24.2478	23.6121	regulation of apoptotic process [GO:0042981];regulation of I-kappaB kinase/NF-kappaB signaling [GO:0043122]	cytoplasm [GO:0005737]		NOD-like receptor signaling pathway	Complete proteome;Proteomics identification;Reference proteome				26	26	26	29.5	29.5	29.5	251.7	194	0.00221211	0.005744	3.97791	5.94028
Q9D379;E9PWK1;D3Z4M3;F6YTS6	Q9D379;E9PWK1	Epoxide hydrolase 1	Ephx1	21.2279	20.3912	20.3876	20.9268	21.9515	21.0418	aromatic compound catabolic process [GO:0019439];cellular aromatic compound metabolic process [GO:0006725];cellular response to glucocorticoid stimulus [GO:0071385];diol biosynthetic process [GO:0034312];epoxide metabolic process [GO:0097176];liver development [GO:0001889];response to organic cyclic compound [GO:0014070];response to toxic substance [GO:0009636]	endoplasmic reticulum membrane [GO:0005789];integral component of membrane [GO:0016021];organelle membrane [GO:0031090];plasma membrane [GO:0005886]	catalytic activity [GO:0003824];cis-stilbene-oxide hydrolase activity [GO:0033961];enzyme binding [GO:0019899];epoxide hydrolase activity [GO:0004301]	Bile secretion;Metabolism of xenobiotics by cytochrome P450	Acetylation;Aromatic hydrocarbons catabolism;Complete proteome;Detoxification;Direct protein sequencing;Endoplasmic reticulum;Hydrolase;Membrane;Methylation;Microsome;Proteomics identification;Reference proteome;Transmembrane;Transmembrane helix	Peptidase S33 family			4	4	4	9	9	9	5.1039	10	0.210421	0.247659	0.637764	1.20796
Q921T2;E9PWW2;Q921T2-3;Q921T2-2	Q921T2;E9PWW2;Q921T2-3;Q921T2-2	Torsin-1A-interacting protein 1	Tor1aip1	20.5038	21.7415	21.7371	20.1103	20.9309	19.9977	nuclear membrane organization [GO:0071763];positive regulation of ATPase activity [GO:0032781];protein localization to nucleus [GO:0034504]	integral component of membrane [GO:0016021];nuclear envelope [GO:0005635];nuclear inner membrane [GO:0005637];nuclear membrane [GO:0031965];nucleus [GO:0005634]	ATPase activator activity [GO:0001671];ATPase binding [GO:0051117];cytoskeletal protein binding [GO:0008092];lamin binding [GO:0005521]		Alternative splicing;Coiled coil;Complete proteome;Glycoprotein;Isopeptide bond;Membrane;Nucleus;Phosphoprotein;Proteomics identification;Reference proteome;Transmembrane;Transmembrane helix;Ubl conjugation	TOR1AIP family			3	3	3	7.4	7.4	7.4	9.1373	8	0.124542	0.140523	-0.981213	-1.61895
E9PWW6;E9Q0D3;E9Q8M5;D6RI42;D3YZY2	E9PWW6;E9Q0D3;E9Q8M5		Zc3h7a	21.1197	21.1523	21.1483	21.8278	20.7962	23.0575	posttranscriptional regulation of gene expression [GO:0010608];production of miRNAs involved in gene silencing by miRNA [GO:0035196]		metal ion binding [GO:0046872];miRNA binding [GO:0035198];miRNA binding [GO:0035198]		Coiled coil;Complete proteome;Metal-binding;Proteomics identification;Reference proteome;Zinc;Zinc-finger			RNA-binding	9	9	9	11.9	11.9	11.9	16.28	17	0.313097	0.349647	0.753753	1.00008
E9PWW9;A0A0U1RPA7;A0A0U1RP31	E9PWW9		Rsf1	24.5922	24.6381	24.8926	24.0977	24.0289	24.2354	chromatin remodeling [GO:0006338];DNA-templated transcription, initiation [GO:0006352];negative regulation of DNA binding [GO:0043392];negative regulation of transcription, DNA-templated [GO:0045892];nucleosome assembly [GO:0006334];nucleosome positioning [GO:0016584];positive regulation of transcription, DNA-templated [GO:0045893];positive regulation of viral transcription [GO:0050434]	nucleoplasm [GO:0005654];nucleus [GO:0005634];RSF complex [GO:0031213]	histone binding [GO:0042393];metal ion binding [GO:0046872]		Coiled coil;Complete proteome;Metal-binding;Proteomics identification;Reference proteome;Zinc;Zinc-finger				11	11	11	9.4	9.4	9.4	20.267	30	0.00621841	0.0351896	-0.586953	-2.7764
Q8C0C7;E9PWY9;D6RIJ2	Q8C0C7;E9PWY9	Phenylalanine--tRNA ligase alpha subunit	Farsa	20.8241	20.1107	20.1073	21.2641	21.7985	20.9106	phenylalanyl-tRNA aminoacylation [GO:0006432];protein heterotetramerization [GO:0051290]	cytoplasm [GO:0005737];phenylalanine-tRNA ligase complex [GO:0009328]	ATP binding [GO:0005524];phenylalanine-tRNA ligase activity [GO:0004826];tRNA binding [GO:0000049]	Aminoacyl-tRNA biosynthesis	Acetylation;Aminoacyl-tRNA synthetase;ATP-binding;Coiled coil;Complete proteome;Cytoplasm;Ligase;Nucleotide-binding;Phosphoprotein;Protein biosynthesis;Proteomics identification;Reference proteome	Class-II aminoacyl-tRNA synthetase family, Phe-tRNA synthetase alpha subunit type 2 subfamily			5	5	5	10.4	10.4	10.4	11.353	20	0.0497568	0.0676648	0.97708	2.16497
Q8K4B0;F8WHY8;E9PX23	Q8K4B0;F8WHY8;E9PX23	Metastasis-associated protein MTA1	Mta1	20.3702	23.1631	23.1579	21.9172	22.614	21.0137	circadian regulation of gene expression [GO:0032922];double-strand break repair [GO:0006302];double-strand break repair [GO:0006302];entrainment of circadian clock by photoperiod [GO:0043153];locomotor rhythm [GO:0045475];positive regulation of protein autoubiquitination [GO:1902499];proteasome-mediated ubiquitin-dependent protein catabolic process [GO:0043161];regulation of gene expression, epig…	cytoplasm [GO:0005737];cytosol [GO:0005829];cytosol [GO:0005829];intracellular membrane-bounded organelle [GO:0043231];microtubule [GO:0005874];nuclear envelope [GO:0005635];nucleoplasm [GO:0005654];nucleus [GO:0005634];nucleus [GO:0005634];NuRD complex [GO:0016581]	chromatin binding [GO:0003682];core promoter binding [GO:0001047];core promoter sequence-specific DNA binding [GO:0001046];DNA binding transcription factor activity [GO:0003700];RNA polymerase II repressing transcription factor binding [GO:0001103];sequence-specific DNA binding [GO:0043565];transcription coactivator activity [GO:0003713];transcription corepressor activity [GO:0003714];zinc ion bi…		Acetylation;Activator;Biological rhythms;Complete proteome;Cytoplasm;Cytoskeleton;DNA-binding;Isopeptide bond;Metal-binding;Nucleus;Phosphoprotein;Proteomics identification;Reference proteome;Repressor;Transcription;Transcription regulation;Ubl conjugation;Zinc;Zinc-finger		Q62233;Q62421;Q64364		11	10	8	22.2	20.8	15.2	49.478	31	0.731725	0.847257	-0.382073	-0.335422
Q9CZV5;E9PX66;D3Z6Y8	Q9CZV5;E9PX66;D3Z6Y8	STAGA complex 65 subunit gamma	Supt7l	20.3697	21.0215	21.0175	20.8897	22.1028	20.4838	histone H3 acetylation [GO:0043966];maintenance of protein location in nucleus [GO:0051457];regulation of transcription, DNA-templated [GO:0006355];transcription, DNA-templated [GO:0006351]	nucleoplasm [GO:0005654];nucleus [GO:0005634];STAGA complex [GO:0030914]	histone acetyltransferase activity [GO:0004402];protein heterodimerization activity [GO:0046982];protein heterodimerization activity [GO:0046982];transcription coactivator activity [GO:0003713]		Complete proteome;Isopeptide bond;Nucleus;Phosphoprotein;Proteomics identification;Reference proteome;Transcription;Transcription regulation;Ubl conjugation				5	5	5	15.5	15.5	15.5	114.68	28	0.540435	0.688512	0.355874	0.562756
E9PX68;E9Q585;E9Q1Q0;A0A0J9YTU2;A0A0J9YU76	E9PX68;E9Q585;E9Q1Q0		Slc4a1ap	20.9407	21.1243	21.1202	20.7541	21.2939	20.7206		intracellular membrane-bounded organelle [GO:0043231];nucleoplasm [GO:0005654];plasma membrane [GO:0005886]	mRNA binding [GO:0003729]		Coiled coil;Complete proteome;Proteomics identification;Reference proteome				12	12	12	23	23	23	89.602	29	0.516441	0.758575	-0.138874	-0.470172
F8VPX1;E9PXY8;Q6A4J8;Q6A4J8-2;Q6A4J8-3;G3UWR8	F8VPX1;E9PXY8;Q6A4J8;Q6A4J8-2;Q6A4J8-3	Ubiquitin carboxyl-terminal hydrolase;Ubiquitin carboxyl-terminal hydrolase 7	Usp7	24.3929	24.433	24.2273	25.0844	24.6165	24.8259	histone H2B conserved C-terminal lysine deubiquitination [GO:0035616];maintenance of DNA methylation [GO:0010216];maintenance of DNA methylation [GO:0010216];monoubiquitinated protein deubiquitination [GO:0035520];multicellular organism development [GO:0007275];negative regulation of NF-kappaB transcription factor activity [GO:0032088];negative regulation of proteasomal ubiquitin-dependent protei…	cytoplasm [GO:0005737];cytosol [GO:0005829];cytosol [GO:0005829];nucleus [GO:0005634];PML body [GO:0016605];protein-containing complex [GO:0032991];XY body [GO:0001741]	cysteine-type endopeptidase activity [GO:0004197];Lys48-specific deubiquitinase activity [GO:1990380];p53 binding [GO:0002039];protein C-terminus binding [GO:0008022];thiol-dependent ubiquitin-specific protease activity [GO:0004843];thiol-dependent ubiquitinyl hydrolase activity [GO:0036459];thiol-dependent ubiquitinyl hydrolase activity [GO:0036459];transcription factor binding [GO:0008134];ubiq…		Acetylation;Alternative splicing;Chromosome;Coiled coil;Complete proteome;Cytoplasm;Developmental protein;DNA damage;DNA repair;Hydrolase;Isopeptide bond;Nucleus;Phosphoprotein;Protease;Proteomics identification;Reference proteome;Thiol protease;Ubl conjugation;Ubl conjugation pathway	Peptidase C19 family	O08586		40	40	40	49	49	49	323.31	265	0.0301833	0.0868177	0.4912	1.97072
Q8R016;E9PY26	Q8R016;E9PY26	Bleomycin hydrolase	Blmh	20.9112	20.5957	20.592	21.7632	20.1155	22.1712	homocysteine catabolic process [GO:0043418];response to drug [GO:0042493];response to drug [GO:0042493];response to toxic substance [GO:0009636]	cytoplasm [GO:0005737]	aminopeptidase activity [GO:0004177];cysteine-type endopeptidase activity [GO:0004197];cysteine-type endopeptidase activity [GO:0004197];cysteine-type peptidase activity [GO:0008234];identical protein binding [GO:0042802];peptidase activity [GO:0008233]		Acetylation;Complete proteome;Cytoplasm;Hydrolase;Protease;Proteomics identification;Reference proteome;Thiol protease	Peptidase C1 family			3	3	3	6.8	6.8	6.8	7.7552	11	0.365112	0.423342	0.650366	0.882229
Q8BSP2;E9PY48;Q8BSP2-3;Q8BSP2-2	Q8BSP2;E9PY48;Q8BSP2-3;Q8BSP2-2	Condensin-2 complex subunit H2	Ncaph2	22.1636	20.8319	20.8281	22.5842	20.4949	22.0952	chromosome condensation [GO:0030261];T cell differentiation in thymus [GO:0033077]	cell junction [GO:0030054];condensed chromosome [GO:0000793];condensin complex [GO:0000796];intercellular bridge [GO:0045171];nucleoplasm [GO:0005654];nucleus [GO:0005634]			Alternative splicing;Complete proteome;Disease mutation;DNA condensation;Nucleus;Phosphoprotein;Proteomics identification;Reference proteome	CND2 H2 (condensin-2 subunit 2) family			3	3	3	8.7	8.7	8.7	13.71	10	0.59097	0.722262	0.45024	0.516433
Q9WU42;E9PY55;E9Q701;F8VQL9;E9Q9V3;Q9WU42-2;F6Z4B2;D3Z2J5;A0A0G2JEQ5;F6SK53;F6YAU7	Q9WU42;E9PY55;E9Q701;F8VQL9;E9Q9V3;Q9WU42-2;F6Z4B2;D3Z2J5	Nuclear receptor corepressor 2	Ncor2	21.4649	22.9845	23.334	22.1273	20.9163	22.1889	cell proliferation in forebrain [GO:0021846];estrous cycle [GO:0044849];forebrain development [GO:0030900];glucose homeostasis [GO:0042593];heart morphogenesis [GO:0003007];in utero embryonic development [GO:0001701];lactation [GO:0007595];negative regulation of fat cell differentiation [GO:0045599];negative regulation of production of miRNAs involved in gene silencing by miRNA [GO:1903799];negat…	chromatin [GO:0000785];histone deacetylase complex [GO:0000118];nuclear body [GO:0016604];nuclear chromatin [GO:0000790];nuclear matrix [GO:0016363];nucleoplasm [GO:0005654];nucleus [GO:0005634];nucleus [GO:0005634];transcriptional repressor complex [GO:0017053]	chromatin binding [GO:0003682];DNA binding [GO:0003677];DNA binding [GO:0003677];glucocorticoid receptor binding [GO:0035259];histone deacetylase binding [GO:0042826];ligand-dependent nuclear receptor binding [GO:0016922];Notch binding [GO:0005112];protein N-terminus binding [GO:0047485];retinoid X receptor binding [GO:0046965];RNA polymerase II regulatory region DNA binding [GO:0001012];sequence…	Notch signaling pathway	Acetylation;Alternative splicing;Coiled coil;Complete proteome;DNA-binding;Methylation;Nucleus;Phosphoprotein;Proteomics identification;Reference proteome;Repeat;Repressor;Transcription;Transcription regulation	N-CoR nuclear receptor corepressors family	P51608		14	14	14	7.4	7.4	7.4	37.649	36	0.295822	0.316889	-0.850311	-1.05276
Q8CCN6;E9PY58;Q60649	Q8CCN6;E9PY58;Q60649	Caseinolytic peptidase B protein homolog	Clpb	20.9468	22.9277	22.2742	21.8037	21.578	22.2008	cellular response to heat [GO:0034605]	mitochondrion [GO:0005739]	ATP binding [GO:0005524];ATP binding [GO:0005524];ATPase activity [GO:0016887]		Acetylation;ANK repeat;ATP-binding;Coiled coil;Complete proteome;Direct protein sequencing;Hydrolase;Mitochondrion;Nucleotide-binding;Proteomics identification;Reference proteome;Repeat;Transit peptide	ClpA/ClpB family			2	2	2	3.2	3.2	3.2	2.7058	5	0.772639	0.887242	-0.188747	-0.265643
Q99L28;E9PY85;G3UW80;G3UZF1	Q99L28;E9PY85;G3UW80;G3UZF1	Probable ribosome biogenesis protein RLP24	Rsl24d1;Gm20509	21.702	21.7893	22.0664	22.385	21.9095	21.9293	assembly of large subunit precursor of preribosome [GO:1902626];ribosomal large subunit assembly [GO:0000027];translation [GO:0006412]	cytosolic large ribosomal subunit [GO:0022625];integral component of membrane [GO:0016021];nucleolus [GO:0005730];nucleus [GO:0005634]	RNA binding [GO:0003723];structural constituent of ribosome [GO:0003735]	Ribosome	Coiled coil;Complete proteome;Membrane;Nucleus;Proteomics identification;Reference proteome;Ribosome biogenesis;Transmembrane;Transmembrane helix	Eukaryotic ribosomal protein eL24 family			2	2	2	16.6	16.6	16.6	9.6555	26	0.307951	0.509112	0.222054	0.765072
Q8BSA9;E9PYE2;D3YVH5	Q8BSA9;E9PYE2;D3YVH5	tRNA wybutosine-synthesizing protein 3 homolog	Tyw3	19.9334	22.2789	22.1985	22.0695	21.0523	20.8899	tRNA processing [GO:0008033]		methyltransferase activity [GO:0008168]		Complete proteome;Methyltransferase;Phosphoprotein;Proteomics identification;Reference proteome;S-adenosyl-L-methionine;Transferase;tRNA processing	TYW3 family			3	3	3	17.1	17.1	17.1	7.1776	10	0.883598	0.941709	-0.133027	-0.139617
E9PYI1;E9PYI1-2;A0A140LJ91	E9PYI1;E9PYI1-2		Zfp568	20.2464	22.2032	20.9968	21.2552	21.2295	20.3239	convergent extension involved in axis elongation [GO:0060028];convergent extension involved in axis elongation [GO:0060028];convergent extension involved in neural plate elongation [GO:0022007];embryonic placenta morphogenesis [GO:0060669];in utero embryonic development [GO:0001701];negative regulation of transcription by RNA polymerase II [GO:0000122];negative regulation of transcription, DNA-te…	nucleus [GO:0005634]	DNA binding transcription factor activity [GO:0003700];metal ion binding [GO:0046872];transcription corepressor binding [GO:0001222];transcription corepressor binding [GO:0001222];transcription regulatory region sequence-specific DNA binding [GO:0000976]		3D-structure;Alternative splicing;Complete proteome;Developmental protein;DNA-binding;Metal-binding;Nucleus;Reference proteome;Repeat;Transcription;Transcription regulation;Zinc;Zinc-finger	Krueppel C2H2-type zinc-finger protein family			14	14	14	28.2	28.2	28.2	84.05	85	0.758944	0.873293	-0.212606	-0.284608
Q9JMA1;E9PYI8	Q9JMA1;E9PYI8	Ubiquitin carboxyl-terminal hydrolase 14;Ubiquitin carboxyl-terminal hydrolase	Usp14	21.6969	21.0008	20.4325	20.0688	21.3253	20.9233	chemical synaptic transmission [GO:0007268];innate immune response [GO:0045087];negative regulation of ER-associated ubiquitin-dependent protein catabolic process [GO:1903070];protein deubiquitination [GO:0016579];regulation of chemotaxis [GO:0050920];regulation of proteasomal protein catabolic process [GO:0061136];ubiquitin-dependent protein catabolic process [GO:0006511]	cell surface [GO:0009986];cytoplasmic vesicle [GO:0031410];cytosol [GO:0005829];nucleus [GO:0005634];plasma membrane [GO:0005886];proteasome complex [GO:0000502];synapse [GO:0045202];synapse [GO:0045202]	endopeptidase inhibitor activity [GO:0004866];proteasome binding [GO:0070628];thiol-dependent ubiquitin-specific protease activity [GO:0004843];thiol-dependent ubiquitinyl hydrolase activity [GO:0036459];thiol-dependent ubiquitinyl hydrolase activity [GO:0036459]		3D-structure;Acetylation;Cell membrane;Coiled coil;Complete proteome;Cytoplasm;Hydrolase;Immunity;Innate immunity;Membrane;Phosphoprotein;Protease;Proteasome;Proteomics identification;Reference proteome;Thiol protease;Ubl conjugation pathway	Peptidase C19 family;Peptidase C19 family, USP14/UBP6 subfamily			4	4	4	11.4	11.4	11.4	18.933	8	0.630197	0.782629	-0.270926	-0.436618
E9PYL2	E9PYL2		Prr12	20.9026	20.4361	21.0301	20.4507	20.5634	22.0286		cell junction [GO:0030054];neuron projection [GO:0043005];nucleus [GO:0005634];postsynaptic density [GO:0014069];postsynaptic membrane [GO:0045211]	DNA binding [GO:0003677]		Acetylation;Cell junction;Cell membrane;Complete proteome;DNA-binding;Membrane;Nucleus;Phosphoprotein;Postsynaptic cell membrane;Reference proteome;Repeat;Synapse;Synaptosome				16	16	16	12.1	12.1	12.1	109.66	73	0.698467	0.835117	0.2246	0.3513
Q9CXW4;E9PYL9;A2BH06	Q9CXW4;E9PYL9;A2BH06	60S ribosomal protein L11	Rpl11;Gm10036	28.2647	28.5792	27.7259	27.6468	27.7897	27.6174	negative regulation of proteasomal ubiquitin-dependent protein catabolic process [GO:0032435];negative regulation of protein neddylation [GO:2000435];negative regulation of ubiquitin protein ligase activity [GO:1904667];negative regulation of ubiquitin-dependent protein catabolic process [GO:2000059];positive regulation of gene expression [GO:0010628];positive regulation of intrinsic apoptotic si…	cytoplasm [GO:0005737];cytosolic large ribosomal subunit [GO:0022625];cytosolic large ribosomal subunit [GO:0022625];extracellular matrix [GO:0031012];nucleolus [GO:0005730];nucleoplasm [GO:0005654];ribosome [GO:0005840]	5S rRNA binding [GO:0008097];RNA binding [GO:0003723];RNA binding [GO:0003723];structural constituent of ribosome [GO:0003735];structural constituent of ribosome [GO:0003735];ubiquitin ligase inhibitor activity [GO:1990948];ubiquitin protein ligase binding [GO:0031625]	Ribosome	Acetylation;Complete proteome;Cytoplasm;Isopeptide bond;Nucleus;Phosphoprotein;Proteomics identification;Reference proteome;Ribonucleoprotein;Ribosomal protein;RNA-binding;rRNA-binding;Ubl conjugation	Universal ribosomal protein uL5 family	P23804		6	6	2	25.8	25.8	4.5	35.404	63	0.118322	0.18488	-0.505307	-1.4244
E9PYS0	E9PYS0		Vmn2r108	21.2103	21.0341	22.132	20.875	20.1752	21.5293		integral component of membrane [GO:0016021];plasma membrane [GO:0005886]	G-protein coupled receptor activity [GO:0004930]		Cell membrane;Complete proteome;G-protein coupled receptor;Membrane;Receptor;Reference proteome;Signal;Transducer;Transmembrane;Transmembrane helix	G-protein coupled receptor 3 family			1	1	1	1.4	1.4	1.4	2.8553	2	0.31224	0.366725	-0.598993	-0.968581
E9PYZ7;A0A0R4J214	E9PYZ7		Rbm26	24.7299	24.7514	24.9271	23.8822	23.8709	23.3951	mRNA processing [GO:0006397]		metal ion binding [GO:0046872];RNA binding [GO:0003723];RNA binding [GO:0003723]		Coiled coil;Complete proteome;Metal-binding;Proteomics identification;Reference proteome;RNA-binding;Zinc;Zinc-finger			RNA-binding	16	15	1	19	17.8	1.2	97.26	50	0.00322717	0.0142295	-1.08678	-3.99178
E9PZ21	E9PZ21		Rbms1	33.5639	33.6868	33.8424	29.6691	29.7161	29.3845		cytosol [GO:0005829]	RNA binding [GO:0003723]		Complete proteome;Proteomics identification;Reference proteome;Repeat;RNA-binding			RNA-binding	17	17	3	59.5	59.5	12.9	323.31	345	6.21269e-06	0	-4.1078	-17.7628
[truncated: 2,028 more rows]
