# Supplementary material for: Interaction of 7SK with the Smn complex modulates snRNP production
Source: Nat Commun. 2021 Feb 24;12:1278. doi: 10.1038/s41467-021-21529-1 (PMC7904863; doi:10.1038/s41467-021-21529-1)
Supplement: Supplementary file 5 — Supplemntary Data 3 [file 41467_2021_21529_MOESM5_ESM.xlsx]

## Sheet: SUP_annotation_enrichment
annotation term	annotation term type	enrichment score	logit[enrichment score]	number of proteins with annotation term in dataset	-log10[p-value]	-log10[Benjamini-Hochberg-adjusted p-value]
Ribosomal protein	Keywords	-0.531723	-0.514678	147	26.5753	24.0059
structural constituent of ribosome [GO:0003735]	GOMF	-0.489582	-0.465138	129	20.1485	17.0159
Mitochondrion	Keywords	-0.27848	-0.248446	268	13.0306	10.7622
Ribonucleoprotein	Keywords	-0.289402	-0.258764	232	12.4213	10.329
translation [GO:0006412]	GOBP	-0.391327	-0.359045	116	11.9784	8.31756
mitochondrial large ribosomal subunit [GO:0005762]	GOCC	-0.637004	-0.654148	39	11.0824	8.11583
mitochondrion [GO:0005739]	GOCC	-0.220781	-0.194978	368	10.8626	8.19703
mitochondrial small ribosomal subunit [GO:0005763]	GOCC	-0.756437	-0.858021	26	10.5146	8.02508
Transit peptide	Keywords	-0.304392	-0.273044	167	10.3143	8.34696
aminoacyl-tRNA synthetase multienzyme complex [GO:0017101]	GOCC	0.886888	1.22224	14	7.99831	5.63375
Acetylation	Keywords	-0.1344	-0.117449	1091	7.98411	6.1137
ribosome [GO:0005840]	GOCC	-0.422855	-0.391875	60	7.67419	5.40655
proteasome core complex [GO:0005839]	GOCC	-0.882342	-1.20408	13	7.40681	5.21835
Ribosome	KEGG name	-0.365213	-0.332573	77	7.3264	4.97037
Proteasome	KEGG name	-0.626865	-0.639485	25	7.17608	5.12108
mitochondrial translation [GO:0032543]	GOBP	-0.685755	-0.729527	20	6.9102	3.55036
proteasome complex [GO:0000502]	GOCC	-0.569763	-0.562127	29	6.89297	4.77146
threonine-type endopeptidase activity [GO:0004298]	GOMF	-0.879839	-1.19436	12	6.8533	4.02175
Threonine protease	Keywords	-0.879839	-1.19436	12	6.8533	5.06208
proteolysis involved in cellular protein catabolic process [GO:0051603]	GOBP	-0.872658	-1.16749	12	6.75211	3.56836
translation initiation factor activity [GO:0003743]	GOMF	-0.57314	-0.566482	28	6.7514	4.09594
Initiation factor	Keywords	-0.57314	-0.566482	28	6.7514	5.02712
Proteasome	Keywords	-0.537703	-0.521951	29	6.20689	4.5406
Aminoacyl-tRNA biosynthesis	KEGG name	0.630506	0.644716	20	5.93676	4.05786
Aminoacyl-tRNA synthetase	Keywords	0.630506	0.644716	20	5.93676	4.32163
eukaryotic translation initiation factor 3 complex [GO:0005852]	GOCC	-0.77356	-0.893894	12	5.43489	3.37136
Nucleus	Keywords	0.104567	0.0911587	1261	5.12405	3.55467
SMN-Sm protein complex [GO:0034719]	GOCC	0.658176	0.685828	15	4.96704	2.95468
mitochondrial ribosome [GO:0005761]	GOCC	-0.656039	-0.682562	15	4.93849	2.97188
translational initiation [GO:0006413]	GOBP	-0.573922	-0.567495	19	4.79754	1.73874
DNA-directed RNA polymerase I complex [GO:0005736]	GOCC	0.720011	0.78839	12	4.78436	2.85915
mitochondrial matrix [GO:0005759]	GOCC	-0.355685	-0.323061	48	4.62233	2.7349
proteasome core complex, alpha-subunit complex [GO:0019773]	GOCC	-0.920323	-1.38204	7	4.5939	2.74123
Peptidase T1A family	Protein families	-0.920323	-1.38204	7	4.5939	1.49353
Metal-binding	Keywords	0.116322	0.101495	521	4.34559	2.81761
Zinc	Keywords	0.129335	0.112972	381	4.23006	2.73987
mitochondrial acetyl-CoA biosynthetic process from pyruvate [GO:0061732]	GOBP	-0.945422	-1.552	6	4.20813	1.24624
RNA transport	KEGG name	-0.25171	-0.223434	86	4.14458	2.39061
Citrate cycle (TCA cycle)	KEGG name	-0.514245	-0.493778	20	4.13654	2.47948
cytosolic small ribosomal subunit [GO:0022627]	GOCC	-0.389443	-0.357114	35	4.12736	2.30688
Zinc-finger	Keywords	0.132782	0.116018	342	4.09661	2.64118
structural molecule activity [GO:0005198]	GOMF	-0.431252	-0.400796	26	3.81796	1.28744
transcription by RNA polymerase I [GO:0006360]	GOBP	0.582576	0.578787	14	3.77663	0.893911
eukaryotic translation initiation factor 3 complex, eIF3m [GO:0071541]	GOCC	-0.816076	-0.994495	7	3.72412	1.9336
pyruvate dehydrogenase complex [GO:0045254]	GOCC	-0.962029	-1.71326	5	3.703	1.94051
pyruvate dehydrogenase (NAD+) activity [GO:0034604]	GOMF	-0.962029	-1.71326	5	3.703	1.26939
Transcription	Keywords	0.108418	0.0945419	482	3.65618	2.23293
Muscle protein	Keywords	0.582418	0.578579	13	3.54217	2.14889
Class-I aminoacyl-tRNA synthetase family	Protein families	0.736379	0.818664	8	3.49873	0.699391
Gemini of coiled bodies [GO:0097504]	GOCC	0.733511	0.813247	8	3.47535	1.73918
Transferase	Keywords	0.143774	0.125752	220	3.37005	2.0048
DNA replication factor C complex [GO:0005663]	GOCC	0.904746	1.30096	5	3.33194	1.6206
DNA clamp loader activity [GO:0003689]	GOMF	0.904746	1.30096	5	3.33194	0.977509
nucleolus [GO:0005730]	GOCC	0.109374	0.0953829	396	3.25284	1.56498
cytosolic large ribosomal subunit [GO:0022625]	GOCC	-0.292628	-0.261826	47	3.2362	1.57061
Protease	Keywords	-0.299206	-0.268088	44	3.18081	1.84189
ribosomal small subunit assembly [GO:0000028]	GOBP	-0.50934	-0.488006	15	3.1803	0.364534
nuclear matrix [GO:0016363]	GOCC	-0.317076	-0.285239	39	3.17396	1.52957
Intermediate filament family	Protein families	-0.592811	-0.592368	11	3.16681	0.54356
Motor protein	Keywords	0.35113	0.318539	31	3.1145	1.8004
Direct protein sequencing	Keywords	-0.103936	-0.0906053	416	3.08427	1.79365
Valine, leucine and isoleucine degradation	KEGG name	-0.494988	-0.471336	15	3.02954	1.45167
protein phosphorylation [GO:0006468]	GOBP	0.310965	0.27935	38	3.00485	0.247073
DNA binding [GO:0003677]	GOMF	0.113399	0.0989225	316	2.94971	0.662227
small ribosomal subunit [GO:0015935]	GOCC	-0.521346	-0.502207	13	2.93242	1.30823
ribonuclease MRP complex [GO:0000172]	GOCC	-0.935992	-1.48067	4	2.92109	1.31621
polysome [GO:0005844]	GOCC	-0.343172	-0.31068	30	2.91484	1.32844
DNA-dependent DNA replication [GO:0006261]	GOBP	0.831751	1.03691	5	2.88822	0.181601
cytoplasmic translation [GO:0002181]	GOBP	-0.329644	-0.29743	32	2.87402	0.21315
7SK snRNA binding [GO:0097322]	GOMF	0.826023	1.02101	5	2.85478	0.625288
tricarboxylic acid cycle [GO:0006099]	GOBP	-0.460851	-0.432897	16	2.83453	0.215054
proteasome core complex, beta-subunit complex [GO:0019774]	GOCC	-0.818167	-0.999961	5	2.80923	1.24056
Peptidase T1B family	Protein families	-0.818167	-0.999961	5	2.80923	0.310923
tRNA aminoacylation for protein translation [GO:0006418]	GOBP	0.742666	0.830717	6	2.78169	0.200001
Activator 1 small subunits family	Protein families	0.905112	1.30271	4	2.7607	0.359297
mRNA binding [GO:0003729]	GOMF	-0.198516	-0.174749	86	2.75968	0.58134
spliceosomal snRNP assembly [GO:0000387]	GOBP	0.392131	0.359871	21	2.71099	0.164066
production of siRNA involved in RNA interference [GO:0030422]	GOBP	0.893047	1.24797	4	2.69928	0.184547
cytosol [GO:0005829]	GOCC	-0.0816573	-0.0710849	649	2.69626	1.14463
Lipoyl	Keywords	-0.886503	-1.22067	4	2.66627	1.39793
2-oxoacid dehydrogenase family	Protein families	-0.886503	-1.22067	4	2.66627	0.344052
microtubule-based movement [GO:0007018]	GOBP	0.35297	0.320364	25	2.62682	0.142043
DNA-directed RNA polymerase	Keywords	0.338961	0.306541	27	2.61618	1.36902
Virion	Keywords	0.617472	0.626174	8	2.59644	1.36949
Ribosome biogenesis	Keywords	0.22173	0.195845	63	2.58038	1.37274
THO complex [GO:0000347]	GOCC	-0.864826	-1.13975	4	2.5584	1.02315
microtubule binding [GO:0008017]	GOMF	0.215466	0.190131	66	2.55461	0.422031
intracellular signal transduction [GO:0035556]	GOBP	0.33263	0.300343	27	2.53529	0.0785468
viral translational termination-reinitiation [GO:0075525]	GOBP	-0.768249	-0.882521	5	2.52858	0.0981608
aminoacyl-tRNA ligase activity [GO:0004812]	GOMF	0.768249	0.882521	5	2.52858	0.43739
Glucose metabolism	Keywords	-0.98501	-2.12195	3	2.50156	1.3124
spindle [GO:0005819]	GOCC	0.354206	0.321591	23	2.46679	0.947338
tRNA binding [GO:0000049]	GOMF	0.387568	0.355196	19	2.44768	0.394285
3'-5' exonuclease activity [GO:0008408]	GOMF	0.635545	0.652018	7	2.43874	0.420108
regulation of mRNA export from nucleus [GO:0010793]	GOBP	-0.838446	-1.05613	4	2.43018	0.0245824
retinoic acid receptor binding [GO:0042974]	GOMF	-0.630631	-0.644895	7	2.40763	0.421175
viral mRNA export from host cell nucleus [GO:0046784]	GOBP	-0.677446	-0.716046	6	2.38679	0.00467359
SRP-dependent cotranslational protein targeting to membrane [GO:0006614]	GOBP	0.548998	0.535873	9	2.35503	-0.00480648
DNA-directed 5'-3' RNA polymerase activity [GO:0003899]	GOMF	0.315258	0.283484	27	2.31999	0.363497
Serine/threonine-protein kinase	Keywords	0.259361	0.230543	40	2.31487	1.14343
nucleolar ribonuclease P complex [GO:0005655]	GOCC	-0.728151	-0.803253	5	2.31403	0.809813
kinesin complex [GO:0005871]	GOCC	0.421254	0.390184	15	2.31397	0.824481
histone acetyltransferase activity [GO:0004402]	GOMF	0.383976	0.35153	18	2.30593	0.377475
negative regulation of cell proliferation [GO:0008285]	GOBP	0.24657	0.218673	44	2.30062	-0.0380219
ribosomal small subunit binding [GO:0043024]	GOMF	-0.510209	-0.489026	10	2.27578	0.373645
rRNA processing	Keywords	0.193736	0.170431	71	2.27226	1.11786
Viral nucleoprotein	Keywords	0.606412	0.610815	7	2.25723	1.11922
microtubule motor activity [GO:0003777]	GOMF	0.341611	0.309144	22	2.241	0.363689
exon-exon junction complex [GO:0035145]	GOCC	-0.532332	-0.515415	9	2.23863	0.763377
Intermediate filament	Keywords	-0.461223	-0.433307	12	2.23804	1.11583
pICln-Sm protein complex [GO:0034715]	GOCC	0.792434	0.936286	4	2.21455	0.753091
nuclear membrane [GO:0031965]	GOCC	-0.195534	-0.172054	67	2.20288	0.75478
Ctf18 RFC-like complex [GO:0031390]	GOCC	0.705565	0.762878	5	2.19743	0.762296
double-stranded RNA binding [GO:0003725]	GOMF	0.242456	0.214873	43	2.19695	0.343125
oxoglutarate dehydrogenase complex [GO:0045252]	GOCC	-0.704746	-0.761464	5	2.19326	0.770718
Butanoate metabolism	KEGG name	-0.700491	-0.754164	5	2.17166	0.660728
gene silencing by miRNA [GO:0035195]	GOBP	-0.699182	-0.751936	5	2.16503	-0.153413
skeletal system morphogenesis [GO:0048705]	GOBP	0.552642	0.540417	8	2.16216	-0.136976
protein binding, bridging [GO:0030674]	GOMF	-0.378773	-0.346243	17	2.15253	0.320983
THO complex part of transcription export complex [GO:0000445]	GOCC	-0.696236	-0.746949	5	2.15016	0.73985
transcription regulatory region DNA binding [GO:0044212]	GOMF	0.226607	0.200305	48	2.14853	0.338168
snRNA binding [GO:0017069]	GOMF	0.519126	0.499562	9	2.14852	0.358361
Kinase	Keywords	0.195335	0.171875	64	2.12069	1.01371
TRAFAC class myosin-kinesin ATPase superfamily, Kinesin family	Protein families	0.428635	0.398007	13	2.11895	-0.136318
positive regulation of vesicle fusion [GO:0031340]	GOBP	-0.889071	-1.2312	3	2.11362	-0.167036
Transcription regulation	Keywords	0.0809302	0.0704492	441	2.11351	1.02126
transcription export complex [GO:0000346]	GOCC	-0.543015	-0.528468	8	2.10111	0.702696
extracellular matrix [GO:0031012]	GOCC	-0.173225	-0.151994	81	2.10035	0.713521
Ski complex [GO:0055087]	GOCC	-0.884437	-1.21236	3	2.09572	0.720174
P-body [GO:0000932]	GOCC	-0.254501	-0.226024	36	2.06199	0.697438
mRNA cleavage [GO:0006379]	GOBP	0.479623	0.453833	10	2.05726	-0.205662
RNA splicing [GO:0008380]	GOBP	-0.155522	-0.13619	98	2.04596	-0.199927
tRNA 5'-leader removal [GO:0001682]	GOBP	-0.570961	-0.563668	7	2.04594	-0.183566
AAA ATPase family	Protein families	-0.404048	-0.372171	14	2.04379	-0.153493
U7 snRNP [GO:0005683]	GOCC	0.616046	0.624174	6	2.04305	0.689226
Tryptophan metabolism	KEGG name	-0.614136	-0.621505	6	2.03279	0.579857
chromosome [GO:0005694]	GOCC	0.225883	0.199642	45	2.03018	0.686815
fascia adherens [GO:0005916]	GOCC	-0.671849	-0.707124	5	2.02905	0.695905
anterograde axonal transport [GO:0008089]	GOBP	-0.612089	-0.618657	6	2.02183	-0.19188
RNA polymerase	KEGG name	0.313309	0.281605	23	2.01753	0.615751
spleen development [GO:0048536]	GOBP	0.528165	0.51038	8	2.00865	-0.189815
GW182 family	Protein families	-0.860725	-1.12581	3	2.00532	-0.140803
Cytosolic DNA-sensing pathway	KEGG name	0.362132	0.329489	17	2.001	0.644973
calcium-dependent phospholipid binding [GO:0005544]	GOMF	-0.665794	-0.697607	5	1.99952	0.22867
nuclear envelope [GO:0005635]	GOCC	-0.233794	-0.206897	41	1.99341	0.670252
DNA-binding	Keywords	0.0894058	0.0778648	316	1.99082	0.912812
Tricarboxylic acid cycle	Keywords	-0.397301	-0.36519	14	1.98882	0.924592
transcriptional repressor activity, RNA polymerase II proximal promoter sequence-specific DNA binding [GO:0001078]	GOMF	0.317264	0.28542	22	1.98685	0.234478
nucleic acid binding [GO:0003676]	GOMF	0.115551	0.100816	177	1.98534	0.250699
Nucleotidyltransferase	Keywords	0.331865	0.299596	20	1.97964	0.928777
cortical actin cytoskeleton [GO:0030864]	GOCC	-0.558559	-0.54785	7	1.97449	0.661094
RNA polymerase II proximal promoter sequence-specific DNA binding [GO:0000978]	GOMF	0.1941	0.170759	59	1.96833	0.250724
Prp19 complex [GO:0000974]	GOCC	0.466011	0.438605	10	1.96359	0.659741
cytoplasmic stress granule [GO:0010494]	GOCC	-0.274409	-0.244617	29	1.95997	0.665457
transcription, DNA-templated [GO:0006351]	GOBP	0.0813014	0.0707737	387	1.95701	-0.226735
mRNA cleavage and polyadenylation specificity factor complex [GO:0005847]	GOCC	0.443434	0.41388	11	1.9566	0.671233
ribonuclease P activity [GO:0004526]	GOMF	-0.554113	-0.542257	7	1.94919	0.247976
SMN complex [GO:0032797]	GOCC	0.463551	0.435879	10	1.9469	0.670486
RNA polymerase I transcription factor complex [GO:0000120]	GOCC	0.729243	0.805277	4	1.93494	0.667295
negative regulation of viral release from host cell [GO:1902187]	GOBP	0.840011	1.06073	3	1.928	-0.241503
response to growth hormone [GO:0060416]	GOBP	-0.727607	-0.80225	4	1.92795	-0.227766
mitochondrial genome maintenance [GO:0000002]	GOBP	-0.839738	-1.05993	3	1.92699	-0.215358
S-adenosyl-L-methionine	Keywords	0.231486	0.204778	40	1.92371	0.885819
Class-II aminoacyl-tRNA synthetase family	Protein families	0.512495	0.491715	8	1.91337	-0.187
postsynapse [GO:0098794]	GOCC	-0.547093	-0.533507	7	1.90958	0.650536
negative regulation of viral genome replication [GO:0045071]	GOBP	0.482058	0.456584	9	1.90557	-0.223814
poly(U) RNA binding [GO:0008266]	GOMF	-0.362053	-0.329409	16	1.90548	0.220062
5'-3' exonuclease activity [GO:0008409]	GOMF	0.643535	0.663762	5	1.89287	0.222683
polysomal ribosome [GO:0042788]	GOCC	-0.306813	-0.275364	22	1.88248	0.631875
endonucleolytic cleavage in 5'-ETS of tricistronic rRNA transcript (SSU-rRNA, 5.8S rRNA, LSU-rRNA) [GO:0000480]	GOBP	0.713088	0.776031	4	1.8665	-0.250302
Proteomics identification	Keywords	0.0603961	0.0525233	1594	1.86597	0.840662
chromatin silencing complex [GO:0005677]	GOCC	-0.71227	-0.774587	4	1.86306	0.620728
Pyruvate metabolism	KEGG name	-0.355888	-0.323262	16	1.85367	0.539034
zinc ion binding [GO:0008270]	GOMF	0.138256	0.120861	107	1.81129	0.155833
Mpp10 complex [GO:0034457]	GOCC	0.80785	0.973521	3	1.81097	0.576752
Carbon fixation pathways in prokaryotes	KEGG name	-0.528841	-0.511194	7	1.80849	0.531643
glucose metabolic process [GO:0006006]	GOBP	-0.466576	-0.439232	9	1.80843	-0.296132
integral component of membrane [GO:0016021]	GOCC	0.108222	0.0943703	179	1.80191	0.575666
face morphogenesis [GO:0060325]	GOBP	0.697546	0.749162	4	1.80182	-0.290844
anterograde synaptic vesicle transport [GO:0048490]	GOBP	-0.803761	-0.963394	3	1.79635	-0.284727
AP-3 adaptor complex [GO:0030123]	GOCC	-0.803761	-0.963394	3	1.79635	0.577932
metal ion binding [GO:0046872]	GOMF	0.0792658	0.0689941	361	1.79496	0.153742
Signal-anchor	Keywords	0.25534	0.226803	30	1.79359	0.780519
positive regulation of nuclear-transcribed mRNA poly(A) tail shortening [GO:0060213]	GOBP	-0.525682	-0.507394	7	1.79127	-0.278531
immune system process [GO:0002376]	GOBP	-0.802126	-0.959396	3	1.79053	-0.26828
Glycine, serine and threonine metabolism	KEGG name	-0.565016	-0.556045	6	1.77786	0.535775
positive regulation of nuclear-transcribed mRNA catabolic process, deadenylation-dependent decay [GO:1900153]	GOBP	-0.519949	-0.500541	7	1.76023	-0.287847
primary miRNA processing [GO:0031053]	GOBP	0.613584	0.620737	5	1.75397	-0.283643
STAGA complex [GO:0030914]	GOCC	0.394406	0.362207	12	1.73832	0.527581
signal recognition particle, endoplasmic reticulum targeting [GO:0005786]	GOCC	0.556965	0.545841	6	1.73771	0.534524
7S RNA binding [GO:0008312]	GOMF	0.556965	0.545841	6	1.73771	0.110277
Signal recognition particle	Keywords	0.556965	0.545841	6	1.73771	0.736535
multimeric ribonuclease P complex [GO:0030681]	GOCC	-0.60982	-0.615512	5	1.73689	0.541131
hair follicle development [GO:0001942]	GOBP	0.7855	0.920333	3	1.7318	-0.295597
RNA processing [GO:0006396]	GOBP	0.258335	0.229588	28	1.73069	-0.286726
positive regulation of mRNA binding [GO:1902416]	GOBP	-0.604746	-0.60853	5	1.714	-0.293655
Thiamine pyrophosphate	Keywords	-0.603437	-0.60674	5	1.70811	0.718525
regulation of transcription, DNA-templated [GO:0006355]	GOBP	0.0880946	0.0767169	261	1.70267	-0.295437
endoribonuclease activity [GO:0004521]	GOMF	0.600982	0.603394	5	1.69711	0.0830452
proteasome assembly [GO:0043248]	GOBP	-0.774053	-0.89496	3	1.69193	-0.296834
SnRNP core protein family	Protein families	0.7716	0.889669	3	1.68345	-0.375527
Protein kinase superfamily	Protein families	0.444991	0.415565	9	1.67724	-0.343946
Purine metabolism	KEGG name	0.219847	0.194125	37	1.66654	0.456642
Methyltransferase	Keywords	0.201796	0.177716	44	1.66524	0.686932
proteasome regulatory particle [GO:0005838]	GOCC	-0.468968	-0.441891	8	1.66086	0.472402
2-oxoglutarate metabolic process [GO:0006103]	GOBP	-0.539774	-0.524485	6	1.65349	-0.326134
Carbohydrate metabolism	Keywords	-0.538546	-0.522981	6	1.64755	0.68024
post-embryonic development [GO:0009791]	GOBP	0.303444	0.272136	19	1.64754	-0.323124
miRNA mediated inhibition of translation [GO:0035278]	GOBP	-0.498186	-0.475024	7	1.64489	-0.317009
Translation regulation	Keywords	-0.194829	-0.171418	46	1.63058	0.673993
histone succinylation [GO:0106077]	GOBP	-0.654192	-0.679751	4	1.62742	-0.325873
negative regulation of cyclin-dependent protein serine/threonine kinase activity [GO:0045736]	GOBP	0.753339	0.851765	3	1.62097	-0.323896
sequence-specific DNA binding [GO:0043565]	GOMF	0.187857	0.165132	49	1.61658	0.0154752
Cdc73/Paf1 complex [GO:0016593]	GOCC	-0.750341	-0.845775	3	1.61082	0.429538
protein quality control for misfolded or incompletely synthesized proteins [GO:0006515]	GOBP	-0.649898	-0.673262	4	1.61063	-0.325962
tetrahydrofolate interconversion [GO:0035999]	GOBP	-0.749523	-0.844152	3	1.60806	-0.320414
negative regulation of phosphatase activity [GO:0010923]	GOBP	0.410414	0.3788	10	1.60372	-0.316783
Hsp70 protein binding [GO:0030544]	GOMF	-0.360111	-0.32747	13	1.60325	0.0147358
U2 snRNA binding [GO:0030620]	GOMF	0.579214	0.57438	5	1.60109	0.024812
negative regulation by host of viral genome replication [GO:0044828]	GOBP	0.746525	0.83824	3	1.59795	-0.314726
Propanoate metabolism	KEGG name	-0.390037	-0.357722	11	1.59498	0.415042
negative regulation of DNA damage checkpoint [GO:2000002]	GOBP	-0.745162	-0.835572	3	1.59337	-0.311623
muscle contraction [GO:0006936]	GOBP	0.429599	0.399034	9	1.58669	-0.310743
actin filament bundle assembly [GO:0051017]	GOBP	-0.406642	-0.374867	10	1.58062	-0.309398
Serine protease	Keywords	-0.523673	-0.504987	6	1.5765	0.630379
proteasome accessory complex [GO:0022624]	GOCC	-0.386457	-0.354061	11	1.57205	0.397828
neuromuscular process controlling balance [GO:0050885]	GOBP	-0.571195	-0.56397	5	1.56641	-0.316303
neurofilament [GO:0005883]	GOCC	-0.57054	-0.563126	5	1.5636	0.396327
intracellular mRNA localization [GO:0008298]	GOBP	0.732625	0.811583	3	1.55151	-0.32403
Nucleotide-binding	Keywords	0.0732433	0.0637324	349	1.54938	0.613474
posttranscriptional regulation of gene expression [GO:0010608]	GOBP	0.352217	0.319617	13	1.54843	-0.320042
large ribosomal subunit [GO:0015934]	GOCC	-0.478413	-0.45247	7	1.54344	0.383012
histone H4-K16 acetylation [GO:0043984]	GOBP	0.421311	0.390244	9	1.53897	-0.322557
positive regulation of DNA-directed DNA polymerase activity [GO:1900264]	GOBP	0.515623	0.495408	6	1.53869	-0.315994
pre-miRNA binding [GO:0070883]	GOMF	0.630061	0.644074	4	1.53417	-0.0302095
mRNA 3'-end processing by stem-loop binding and cleavage [GO:0006398]	GOBP	0.727174	0.80145	3	1.53348	-0.314476
Transmembrane	Keywords	0.0909945	0.0792561	209	1.53229	0.606371
ATP-binding	Keywords	0.0797965	0.069458	280	1.52943	0.613266
methylosome [GO:0034709]	GOCC	0.39795	0.365859	10	1.52801	0.374309
nuclear inner membrane [GO:0005637]	GOCC	-0.397376	-0.365267	10	1.52456	0.377496
response to drug [GO:0042493]	GOBP	0.238095	0.210853	28	1.52193	-0.319391
T cell homeostasis [GO:0043029]	GOBP	0.72145	0.790991	3	1.51466	-0.320133
single-stranded DNA binding [GO:0003697]	GOMF	0.193938	0.170614	42	1.50939	-0.0434036
positive regulation of macroautophagy [GO:0016239]	GOBP	-0.716544	-0.782169	3	1.49862	-0.329739
U2-type catalytic step 2 spliceosome [GO:0071007]	GOCC	0.264861	0.235674	22	1.49182	0.351282
single-stranded DNA-dependent ATPase activity [GO:0043142]	GOMF	0.553028	0.540899	5	1.48924	-0.0522743
targeting of mRNA for destruction involved in RNA interference [GO:0030423]	GOBP	0.616769	0.625187	4	1.48396	-0.338057
protein-containing complex assembly [GO:0065003]	GOBP	0.551718	0.539262	5	1.48375	-0.332014
protein homooligomerization [GO:0051260]	GOBP	-0.258145	-0.229412	23	1.48333	-0.326276
axonogenesis [GO:0007409]	GOBP	0.318707	0.286815	15	1.48027	-0.323261
nucleolus organization [GO:0007000]	GOBP	-0.615542	-0.623469	4	1.47937	-0.318176
lamin filament [GO:0005638]	GOCC	-0.614315	-0.621755	4	1.47478	0.340678
regulation of DNA-templated transcription, elongation [GO:0032784]	GOBP	-0.61411	-0.62147	4	1.47402	-0.317618
DNA-(apurinic or apyrimidinic site) lyase activity [GO:0003906]	GOMF	-0.547136	-0.53356	5	1.46462	-0.0658951
muscle myosin complex [GO:0005859]	GOCC	0.705369	0.76254	3	1.4624	0.334635
DNA replication [GO:0006260]	GOBP	0.201605	0.177544	37	1.45501	-0.330793
microtubule bundle [GO:0097427]	GOCC	0.608998	0.614376	4	1.45499	0.333474
positive regulation of mRNA splicing, via spliceosome [GO:0048026]	GOBP	-0.304048	-0.272715	16	1.44611	-0.333938
positive regulation of protein export from nucleus [GO:0046827]	GOBP	-0.457587	-0.429305	7	1.44004	-0.334333
positive regulation of DNA-templated transcription, elongation [GO:0032786]	GOBP	-0.60409	-0.607632	4	1.43683	-0.331938
chromosome, telomeric region [GO:0000781]	GOCC	0.302713	0.271437	16	1.43627	0.320919
amino acid binding [GO:0016597]	GOMF	-0.601636	-0.604284	4	1.4278	-0.0919985
SAGA complex [GO:0000124]	GOCC	0.34708	0.314533	12	1.42243	0.313155
Lysosome	KEGG name	-0.423904	-0.392986	8	1.41812	0.266219
Pyrimidine metabolism	KEGG name	0.2355	0.208465	26	1.41337	0.287791
structural constituent of nuclear pore [GO:0017056]	GOMF	-0.377778	-0.345234	10	1.40929	-0.10004
rRNA methylation [GO:0031167]	GOBP	0.596319	0.597081	4	1.40832	-0.354922
regulation of DNA binding transcription factor activity [GO:0051090]	GOBP	0.596115	0.596806	4	1.40757	-0.350205
intermediate filament organization [GO:0045109]	GOBP	-0.595297	-0.595704	4	1.40459	-0.347795
negative regulation of myeloid cell differentiation [GO:0045638]	GOBP	-0.594479	-0.594605	4	1.4016	-0.345448
NF-kappaB binding [GO:0051059]	GOMF	-0.395537	-0.363372	9	1.39513	-0.103983
steroid binding [GO:0005496]	GOMF	0.683292	0.725501	3	1.39212	-0.0970117
cellular oxidant detoxification [GO:0098869]	GOBP	-0.68302	-0.725057	3	1.39126	-0.350529
cohesin complex [GO:0008278]	GOCC	-0.682475	-0.72417	3	1.38954	0.286257
ATP binding [GO:0005524]	GOMF	0.0723797	0.0629783	303	1.38598	-0.0933865
endoplasmic reticulum membrane [GO:0005789]	GOCC	0.138253	0.120859	75	1.38497	0.287587
phagocytic vesicle membrane [GO:0030670]	GOCC	0.417452	0.386177	8	1.38491	0.293361
SH2 domain binding [GO:0042169]	GOMF	-0.588753	-0.586953	4	1.38082	-0.0890021
ribosomal small subunit biogenesis [GO:0042274]	GOBP	-0.314344	-0.282603	14	1.37406	-0.362528
Activator	Keywords	0.100971	0.0880022	143	1.37199	0.465372
negative regulation of transcription from RNA polymerase II promoter by histone modification [GO:1903758]	GOBP	-0.676751	-0.714932	3	1.37162	-0.35983
nucleotidyltransferase activity [GO:0016779]	GOMF	0.675661	0.713187	3	1.36821	-0.092268
stem cell division [GO:0017145]	GOBP	-0.584663	-0.581536	4	1.36607	-0.3603
pattern specification process [GO:0007389]	GOBP	0.521604	0.502514	5	1.36028	-0.361069
Protein transport	Keywords	-0.118365	-0.103295	101	1.35958	0.462308
nuclear polyadenylation-dependent rRNA catabolic process [GO:0071035]	GOBP	0.475781	0.449509	6	1.3582	-0.358186
positive regulation of cyclin-dependent protein serine/threonine kinase activity [GO:0045737]	GOBP	0.671573	0.706686	3	1.35549	-0.355983
heparan sulfate proteoglycan biosynthetic process, polysaccharide chain biosynthetic process [GO:0015014]	GOBP	0.670482	0.704963	3	1.35211	-0.354513
Antiviral defense	Keywords	0.248268	0.220244	22	1.34967	0.461538
succinyl-CoA metabolic process [GO:0006104]	GOBP	-0.668575	-0.70196	3	1.3462	-0.355624
Arrhythmogenic right ventricular cardiomyopathy (ARVC)	KEGG name	-0.409361	-0.3777	8	1.3438	0.243051
intermediate filament [GO:0005882]	GOCC	-0.365888	-0.333249	10	1.34152	0.25572
response to starvation [GO:0042594]	GOBP	-0.666667	-0.69897	3	1.3403	-0.356774
U4 snRNP [GO:0005687]	GOCC	0.408132	0.376418	8	1.33761	0.257493
ATP-dependent microtubule motor activity, plus-end-directed [GO:0008574]	GOMF	0.665304	0.696843	3	1.3361	-0.11524
positive regulation of telomere maintenance [GO:0032206]	GOBP	0.664214	0.695146	3	1.33274	-0.359643
mediator complex binding [GO:0036033]	GOMF	-0.664214	-0.695146	3	1.33274	-0.109644
positive regulation of protein complex assembly [GO:0031334]	GOBP	-0.514403	-0.493965	5	1.33153	-0.356212
small-subunit processome [GO:0032040]	GOCC	0.201259	0.177231	33	1.33022	0.255705
Biotin	Keywords	-0.513912	-0.493385	5	1.32958	0.450399
mitotic spindle midzone assembly [GO:0051256]	GOBP	0.663123	0.693454	3	1.32938	-0.353757
somatic stem cell division [GO:0048103]	GOBP	0.660943	0.690082	3	1.32269	-0.355907
telomerase holoenzyme complex [GO:0005697]	GOCC	0.318113	0.28624	13	1.3224	0.253418
RNA catabolic process [GO:0006401]	GOBP	-0.4329	-0.402557	7	1.32202	-0.352074
negative regulation of stem cell differentiation [GO:2000737]	GOBP	0.511457	0.490493	5	1.31985	-0.349789
lamellipodium assembly [GO:0030032]	GOBP	-0.653039	-0.678002	3	1.29855	-0.366683
Nuclear pore complex	Keywords	-0.267288	-0.237942	18	1.29754	0.427141
Type II pneumocyte differentiation [GO:0060510]	GOBP	0.564213	0.555021	4	1.29346	-0.367408
regulation of ventricular cardiac muscle cell action potential [GO:0098911]	GOBP	-0.649223	-0.672249	3	1.28697	-0.369574
positive regulation of MAPK cascade [GO:0043410]	GOBP	-0.502291	-0.479779	5	1.28384	-0.368421
vesicle transport along actin filament [GO:0030050]	GOBP	-0.64786	-0.670206	3	1.28285	-0.365181
MSL complex [GO:0072487]	GOCC	0.561145	0.551122	4	1.28273	0.219211
nuclear-transcribed mRNA catabolic process, nonsense-mediated decay [GO:0000184]	GOBP	-0.30044	-0.269265	14	1.28195	-0.361882
cellular response to misfolded protein [GO:0071218]	GOBP	-0.647315	-0.66939	3	1.2812	-0.358476
transferase activity, transferring acyl groups [GO:0016746]	GOMF	-0.501309	-0.478639	5	1.28001	-0.153595
Cajal body [GO:0015030]	GOCC	0.187296	0.164626	36	1.27247	0.214341
nuclear lamina [GO:0005652]	GOCC	-0.556851	-0.545697	4	1.26779	0.214991
nBAF complex [GO:0071565]	GOCC	-0.454632	-0.426064	6	1.26685	0.219319
SWI/SNF complex [GO:0016514]	GOCC	-0.454632	-0.426064	6	1.26685	0.22452
positive regulation of transcription elongation from RNA polymerase II promoter [GO:0032968]	GOBP	-0.370674	-0.338058	9	1.26291	-0.372654
ubiquitin-protein transferase activity [GO:0004842]	GOMF	0.207324	0.182728	29	1.26268	-0.162334
Telomere	Keywords	0.370583	0.337967	9	1.26243	0.400629
immune response [GO:0006955]	GOBP	0.392155	0.359895	8	1.25839	-0.373093
Myosin	Keywords	0.296568	0.265573	14	1.25685	0.40348
Nuclease	Keywords	0.188093	0.165344	35	1.25394	0.408842
neurofilament cytoskeleton organization [GO:0060052]	GOBP	-0.552352	-0.540053	4	1.25222	-0.375218
tRNA-binding	Keywords	0.389902	0.357584	8	1.2474	0.410424
Developmental protein	Keywords	0.11166	0.097393	101	1.24359	0.414575
Ligase	Keywords	0.166906	0.146342	44	1.24075	0.419565
negative regulation of cell cycle arrest [GO:0071157]	GOBP	0.490671	0.466383	5	1.23889	-0.384553
formation of cytoplasmic translation initiation complex [GO:0001732]	GOBP	-0.632325	-0.647342	3	1.2363	-0.383171
p53 binding [GO:0002039]	GOMF	0.223849	0.197781	24	1.23064	-0.185935
phosphatidylinositol-4,5-bisphosphate binding [GO:0005546]	GOMF	-0.345223	-0.312701	10	1.22759	-0.180712
Lysosome	Keywords	-0.32784	-0.295673	11	1.21976	0.406266
Fatty acid metabolism	KEGG name	-0.384064	-0.35162	8	1.21916	0.141888
protein self-association [GO:0043621]	GOMF	0.327094	0.294947	11	1.21556	-0.184624
One carbon pool by folate	KEGG name	-0.44167	-0.411975	6	1.21239	0.15739
protein-containing complex binding [GO:0044877]	GOMF	-0.201738	-0.177665	29	1.21137	-0.180846
nucleus [GO:0005634]	GOCC	0.0438003	0.0380688	1110	1.20983	0.172634
plasma membrane [GO:0005886]	GOCC	-0.0762103	-0.066324	220	1.20878	0.176663
lamin binding [GO:0005521]	GOMF	-0.539264	-0.523861	4	1.20747	-0.176919
acetyl-CoA biosynthetic process [GO:0006085]	GOBP	-0.621423	-0.631742	3	1.20413	-0.411409
protein serine/threonine kinase activity [GO:0004674]	GOMF	0.169253	0.14844	41	1.20237	-0.174331
90S preribosome [GO:0030686]	GOCC	0.324484	0.292411	11	1.20091	0.173816
regulation of autophagy [GO:0010506]	GOBP	0.406224	0.374432	7	1.2	-0.411651
signal recognition particle [GO:0048500]	GOCC	0.480196	0.45448	5	1.19902	0.176893
transcription factor TFTC complex [GO:0033276]	GOCC	0.298219	0.267146	13	1.19857	0.181346
magnesium ion binding [GO:0000287]	GOMF	0.180043	0.158107	36	1.19841	-0.170747
histone pre-mRNA 3'end processing complex [GO:0071204]	GOCC	0.480033	0.454295	5	1.1984	0.186035
transcription coactivator binding [GO:0001223]	GOMF	0.436758	0.406689	6	1.19205	-0.169681
actin filament capping [GO:0051693]	GOBP	-0.617062	-0.625598	3	1.19138	-0.416407
Transmembrane helix	Keywords	0.0784236	0.068258	202	1.19058	0.384632
tRNA-intron endonuclease complex [GO:0000214]	GOCC	0.532515	0.515637	4	1.1847	0.177134
regulation of exocytosis [GO:0017157]	GOBP	0.612701	0.619507	3	1.17869	-0.425269
regulation of neuron apoptotic process [GO:0043523]	GOBP	0.611883	0.618371	3	1.17632	-0.423848
retinoid X receptor binding [GO:0046965]	GOMF	-0.529857	-0.512421	4	1.17579	-0.178638
regulation of protein localization [GO:0032880]	GOBP	-0.305704	-0.2743	12	1.17168	-0.424727
rRNA-binding	Keywords	-0.242885	-0.215269	19	1.16868	0.370159
glycosaminoglycan biosynthetic process [GO:0006024]	GOBP	0.608068	0.613093	3	1.16528	-0.427398
gap junction [GO:0005921]	GOCC	-0.608068	-0.613093	3	1.16528	0.162458
mTOR signaling pathway	KEGG name	-0.397098	-0.364981	7	1.15956	0.12575
apoptotic signaling pathway [GO:0097190]	GOBP	0.524335	0.50578	4	1.15738	-0.431601
RNA metabolic process [GO:0016070]	GOBP	0.469067	0.442002	5	1.15735	-0.427968
rRNA binding [GO:0019843]	GOMF	-0.206514	-0.181994	26	1.15672	-0.190527
nuclear pore [GO:0005643]	GOCC	-0.224257	-0.198155	22	1.15624	0.15811
mitochondrial large ribosomal subunit assembly [GO:1902775]	GOBP	0.604797	0.6086	3	1.15586	-0.425825
Hydrolase	Keywords	-0.0733106	-0.0637912	224	1.15409	0.362866
protein tyrosine kinase activity [GO:0004713]	GOMF	0.330791	0.298548	10	1.15091	-0.189275
lamellipodium membrane [GO:0031258]	GOCC	-0.602071	-0.604877	3	1.14804	0.154553
mRNA 5'-splice site recognition [GO:0000395]	GOBP	-0.52045	-0.501138	4	1.14451	-0.433568
Lysine degradation	KEGG name	-0.245989	-0.218137	18	1.1441	0.130499
NOD-like receptor signaling pathway	KEGG name	0.464812	0.437275	5	1.1416	0.147306
SUMO binding [GO:0032183]	GOMF	0.519427	0.499921	4	1.14114	-0.192103
branching morphogenesis of an epithelial tube [GO:0048754]	GOBP	0.599618	0.601542	3	1.14102	-0.43349
translation regulator activity [GO:0045182]	GOMF	-0.392535	-0.360285	7	1.13958	-0.186816
neuron migration [GO:0001764]	GOBP	0.25971	0.230869	16	1.13691	-0.434054
positive regulation of translation [GO:0045727]	GOBP	-0.18419	-0.161832	32	1.13635	-0.431089
positive regulation of smoothened signaling pathway [GO:0045880]	GOBP	0.517791	0.497977	4	1.13575	-0.42821
Exonuclease	Keywords	0.226524	0.200229	21	1.13388	0.349834
DNA-directed RNA polymerase III complex [GO:0005666]	GOCC	0.251451	0.223194	17	1.13314	0.144254
electron transfer activity [GO:0009055]	GOMF	-0.42134	-0.390274	6	1.12927	-0.190393
protein localization to cell surface [GO:0034394]	GOBP	-0.515542	-0.495312	4	1.12835	-0.432143
regulation of circadian rhythm [GO:0042752]	GOBP	-0.266667	-0.237361	15	1.12734	-0.429717
misfolded protein binding [GO:0051787]	GOMF	-0.460884	-0.432933	5	1.12716	-0.185877
Mismatch repair	KEGG name	0.326035	0.293918	10	1.12616	0.150347
secretory granule [GO:0030141]	GOCC	-0.310612	-0.279011	11	1.12446	0.140118
gamma-tubulin complex [GO:0000930]	GOCC	-0.593077	-0.592725	3	1.1224	0.142558
Methylation	Keywords	-0.0602099	-0.0523609	337	1.12212	0.345141
establishment or maintenance of microtubule cytoskeleton polarity [GO:0030951]	GOBP	-0.592805	-0.59236	3	1.12162	-0.432031
telomerase RNA binding [GO:0070034]	GOMF	0.296676	0.265676	12	1.12008	-0.186424
telomere maintenance via telomerase [GO:0007004]	GOBP	0.387972	0.35561	7	1.11978	-0.430498
RNA polymerase II core binding [GO:0000993]	GOMF	-0.265242	-0.23603	15	1.11834	-0.181736
insulin secretion involved in cellular response to glucose stimulus [GO:0035773]	GOBP	0.591442	0.590537	3	1.11776	-0.429157
DNA topoisomerase type I activity [GO:0003917]	GOMF	0.512065	0.491209	4	1.11697	-0.176759
meiotic cell cycle [GO:0051321]	GOBP	-0.295992	-0.265025	12	1.11622	-0.427377
Transport	Keywords	-0.073572	-0.0640195	211	1.11424	0.344203
Spliceosome	KEGG name	-0.10108	-0.0880977	106	1.10819	0.150104
defense response to virus [GO:0051607]	GOBP	0.186578	0.163981	30	1.10452	-0.435773
polyubiquitin modification-dependent protein binding [GO:0031593]	GOMF	-0.453519	-0.424845	5	1.10031	-0.18717
positive regulation of ERK1 and ERK2 cascade [GO:0070374]	GOBP	0.33816	0.305755	9	1.09958	-0.437429
Hydroxylation	Keywords	-0.233138	-0.206295	19	1.09904	0.335842
transcription by RNA polymerase III [GO:0006383]	GOBP	0.232922	0.206096	19	1.09751	-0.436249
negative regulation of cell differentiation [GO:0045596]	GOBP	0.382473	0.350001	7	1.09613	-0.434404
Glyoxylate and dicarboxylate metabolism	KEGG name	-0.382473	-0.350001	7	1.09613	0.155075
RNA strand annealing activity [GO:0033592]	GOMF	-0.412062	-0.380522	6	1.09228	-0.189043
negative regulation of RNA splicing [GO:0033119]	GOBP	0.411925	0.380379	6	1.09174	-0.435588
negative regulation of phosphorylation [GO:0042326]	GOBP	0.58163	0.577544	3	1.09016	-0.433981
regulation of regulatory T cell differentiation [GO:0045589]	GOBP	0.58163	0.577544	3	1.09016	-0.430823
establishment or maintenance of epithelial cell apical/basal polarity [GO:0045197]	GOBP	0.380835	0.348336	7	1.08913	-0.428722
costamere [GO:0043034]	GOCC	-0.450409	-0.421451	5	1.08907	0.113683
cell cycle arrest [GO:0007050]	GOBP	0.380367	0.34786	7	1.08713	-0.427604
forebrain development [GO:0030900]	GOBP	-0.410697	-0.379095	6	1.08689	-0.42476
cellular response to lipopolysaccharide [GO:0071222]	GOBP	-0.279336	-0.249251	13	1.08643	-0.422147
DNA unwinding involved in DNA replication [GO:0006268]	GOBP	0.410561	0.378953	6	1.08635	-0.419181
male meiosis I [GO:0007141]	GOBP	-0.449427	-0.420382	5	1.08553	-0.416975
centriole replication [GO:0007099]	GOBP	0.579177	0.574331	3	1.08331	-0.416183
nitrogen compound metabolic process [GO:0006807]	GOBP	0.578904	0.573975	3	1.08255	-0.413958
Barr body [GO:0001740]	GOCC	-0.578904	-0.573975	3	1.08255	0.111579
centralspindlin complex [GO:0097149]	GOCC	0.578087	0.572908	3	1.08028	0.113666
positive regulation of calcium ion-dependent exocytosis [GO:0045956]	GOBP	-0.577542	-0.572197	3	1.07876	-0.414789
3D-structure	Keywords	-0.0623143	-0.0541957	291	1.07576	0.319298
metaphase plate congression [GO:0051310]	GOBP	0.406877	0.375111	6	1.07186	-0.418746
endopeptidase activity [GO:0004175]	GOMF	-0.315293	-0.283518	10	1.0712	-0.20405
nuclear inclusion body [GO:0042405]	GOCC	-0.405376	-0.37355	6	1.06598	0.103691
mature ribosome assembly [GO:0042256]	GOBP	-0.571545	-0.564422	3	1.06214	-0.425544
transcriptional activator activity, RNA polymerase II transcription regulatory region sequence-specific DNA binding [GO:0001228]	GOMF	0.24047	0.213042	17	1.06006	-0.209199
siRNA loading onto RISC involved in RNA interference [GO:0035087]	GOBP	0.49407	0.47028	4	1.05893	-0.42584
Myristate	Keywords	-0.206674	-0.182138	23	1.05762	0.307793
cell projection [GO:0042995]	GOCC	-0.329326	-0.29712	9	1.05707	0.0990589
Ribosome biogenesis in eukaryotes	KEGG name	0.126775	0.110711	62	1.05604	0.131377
necroptotic process [GO:0070266]	GOBP	0.493047	0.469106	4	1.05568	-0.426208
Necrosis	Keywords	0.493047	0.469106	4	1.05568	0.312382
protein K63-linked deubiquitination [GO:0070536]	GOBP	-0.569092	-0.561264	3	1.05537	-0.423652
protein domain specific binding [GO:0019904]	GOMF	-0.111288	-0.0970659	81	1.05505	-0.208298
positive regulation of mitotic cell cycle [GO:0045931]	GOBP	-0.401965	-0.37001	6	1.05268	-0.423493
multicellular organism growth [GO:0035264]	GOBP	0.186788	0.16417	28	1.0516	-0.421741
phosphorylation of RNA polymerase II C-terminal domain [GO:0070816]	GOBP	0.566367	0.557771	3	1.04788	-0.422657
Amino-acid biosynthesis	Keywords	-0.327231	-0.295081	9	1.0471	0.31024
RNA polymerase II transcription factor activity, sequence-specific DNA binding [GO:0000981]	GOMF	0.225644	0.199424	19	1.04687	-0.210652
4 iron, 4 sulfur cluster binding [GO:0051539]	GOMF	-0.400464	-0.368457	6	1.04685	-0.204913
4Fe-4S	Keywords	-0.400464	-0.368457	6	1.04685	0.316329
nuclear-transcribed mRNA catabolic process, deadenylation-dependent decay [GO:0000288]	GOBP	0.437971	0.407991	5	1.04464	-0.423102
regulation of establishment of protein localization [GO:0070201]	GOBP	0.565004	0.55603	3	1.04414	-0.420827
gene silencing by RNA [GO:0031047]	GOBP	-0.271946	-0.242305	13	1.04397	-0.418236
definitive hemopoiesis [GO:0060216]	GOBP	0.488753	0.464191	4	1.04207	-0.417402
COPI-coated vesicle [GO:0030137]	GOCC	-0.488548	-0.463958	4	1.04142	0.0876469
proteolysis [GO:0006508]	GOBP	-0.309307	-0.277757	10	1.04113	-0.415612
embryonic skeletal system morphogenesis [GO:0048704]	GOBP	0.398963	0.366905	6	1.04104	-0.412998
ATP-dependent microtubule motor activity, minus-end-directed [GO:0008569]	GOMF	0.563641	0.554294	3	1.04041	-0.205681
disulfide oxidoreductase activity [GO:0015036]	GOMF	0.486708	0.461861	4	1.03561	-0.204872
endoplasmic reticulum signal peptide binding [GO:0030942]	GOMF	0.561188	0.551177	3	1.03371	-0.201245
negative regulation of substrate adhesion-dependent cell spreading [GO:1900025]	GOBP	-0.560371	-0.550141	3	1.03148	-0.419871
pre-miRNA processing [GO:0031054]	GOBP	0.307339	0.275868	10	1.03134	-0.417341
translation activator activity [GO:0008494]	GOMF	-0.485276	-0.460233	4	1.03111	-0.198383
aging [GO:0007568]	GOBP	-0.229398	-0.202862	18	1.03097	-0.415055
regulation of fibroblast migration [GO:0010762]	GOBP	-0.55928	-0.548762	3	1.02851	-0.414871
cell-cell adherens junction [GO:0005913]	GOCC	-0.250397	-0.222217	15	1.02647	0.0768922
positive regulation by host of viral process [GO:0044794]	GOBP	-0.558463	-0.547729	3	1.02629	-0.41447
nuclear chromosome, telomeric region [GO:0000784]	GOCC	-0.174444	-0.153086	31	1.02378	0.0783626
nuclear pore nuclear basket [GO:0044615]	GOCC	-0.482004	-0.456523	4	1.02084	0.0795361
Magnesium	Keywords	0.107446	0.0936879	83	1.01916	0.294885
actomyosin contractile ring assembly [GO:0000915]	GOBP	0.555737	0.544296	3	1.01889	-0.419257
Adaptive immunity	Keywords	-0.555737	-0.544296	3	1.01889	0.300776
positive regulation of gene silencing by miRNA [GO:2000637]	GOBP	-0.392823	-0.360581	6	1.01742	-0.418133
positive regulation of DNA replication [GO:0045740]	GOBP	-0.363519	-0.330876	7	1.01644	-0.416541
SLIK (SAGA-like) complex [GO:0046695]	GOCC	0.554374	0.542586	3	1.0152	0.0779762
axon cytoplasm [GO:1904115]	GOCC	-0.28988	-0.259217	11	1.01465	0.0814614
condensed nuclear chromosome [GO:0000794]	GOCC	-0.27739	-0.24742	12	1.01354	0.0843547
Topoisomerase	Keywords	0.391731	0.35946	6	1.01325	0.301209
multicellular organism development [GO:0007275]	GOBP	0.134158	0.117235	52	1.01128	-0.419138
response to endoplasmic reticulum stress [GO:0034976]	GOBP	-0.232585	-0.205787	17	1.009	-0.418871
mitochondrial transcription [GO:0006390]	GOBP	0.426841	0.396101	5	1.00562	-0.419713
mitochondrial membrane [GO:0031966]	GOCC	-0.359307	-0.326668	7	0.999112	0.0738942
protein heterooligomerization [GO:0051291]	GOBP	-0.286449	-0.255968	11	0.99699	-0.425829
mRNA transport	Keywords	-0.138102	-0.120725	48	0.996166	0.290115
DNA replication	Keywords	0.158885	0.139185	36	0.994462	0.294319
myelin sheath [GO:0043209]	GOCC	-0.101904	-0.0888213	89	0.990532	0.0692442
nuclear pore complex assembly [GO:0051292]	GOBP	-0.356382	-0.323754	7	0.987163	-0.433153
exonucleolytic trimming to generate mature 3'-end of 5.8S rRNA from tricistronic rRNA transcript (SSU-rRNA, 5.8S rRNA, LSU-rRNA) [GO:0000467]	GOBP	0.420949	0.389862	5	0.985251	-0.432577
nuclear polyadenylation-dependent tRNA catabolic process [GO:0071038]	GOBP	0.420949	0.389862	5	0.985251	-0.430102
negative regulation of transforming growth factor beta receptor signaling pathway [GO:0030512]	GOBP	-0.35568	-0.323056	7	0.984305	-0.428587
histone pre-mRNA DCP binding [GO:0071208]	GOMF	0.54211	0.527354	3	0.982289	-0.241806
proteasome-mediated ubiquitin-dependent protein catabolic process [GO:0043161]	GOBP	-0.188581	-0.165783	25	0.981817	-0.428629
cellular response to tumor necrosis factor [GO:0071356]	GOBP	-0.260705	-0.231796	13	0.980905	-0.427107
intermediate filament bundle assembly [GO:0045110]	GOBP	-0.541019	-0.526014	3	0.979388	-0.426205
protein localization to plasma membrane [GO:0072659]	GOBP	-0.21021	-0.185349	20	0.978991	-0.424195
Tight junction	KEGG name	0.169188	0.148382	31	0.978649	0.0697816
positive regulation of cell motility [GO:2000147]	GOBP	-0.466871	-0.43956	4	0.973988	-0.426807
eukaryotic translation initiation factor 4F complex [GO:0016281]	GOCC	-0.417349	-0.386068	5	0.972896	0.0555026
negative regulation of telomere maintenance via telomerase [GO:0032211]	GOBP	0.311202	0.279578	9	0.972318	-0.426096
regulation of protein complex assembly [GO:0043254]	GOBP	0.538294	0.522674	3	0.972152	-0.423896
ATP-dependent chromatin remodeling [GO:0043044]	GOBP	-0.380543	-0.348039	6	0.970947	-0.422747
positive regulation of interleukin-6 production [GO:0032755]	GOBP	0.41653	0.385208	5	0.970098	-0.421255
U2-type spliceosomal complex [GO:0005684]	GOCC	-0.46544	-0.437971	4	0.969609	0.056076
polynucleotide adenylyltransferase activity [GO:0004652]	GOMF	0.536386	0.520344	3	0.967102	-0.251664
spindle assembly [GO:0051225]	GOBP	-0.294055	-0.263182	10	0.966345	-0.422679
response to virus [GO:0009615]	GOBP	0.219526	0.193832	18	0.966278	-0.42043
podosome [GO:0002102]	GOCC	-0.328554	-0.296368	8	0.966022	0.0563161
Meiosis	Keywords	-0.293809	-0.262948	10	0.96516	0.270847
transcription regulatory region sequence-specific DNA binding [GO:0000976]	GOMF	-0.257042	-0.228385	13	0.960751	-0.25275
chromatoid body [GO:0033391]	GOCC	-0.533933	-0.517358	3	0.960626	0.0547133
membrane coat [GO:0030117]	GOCC	-0.413421	-0.381945	5	0.9595	0.0573471
serine-type endopeptidase activity [GO:0004252]	GOMF	-0.461963	-0.434124	4	0.959012	-0.249289
diadenosine tetraphosphate biosynthetic process [GO:0015966]	GOBP	0.533115	0.516365	3	0.958473	-0.425931
endoplasmic reticulum lumen [GO:0005788]	GOCC	-0.20704	-0.18247	20	0.957416	0.0589909
transcription factor TFIIIC complex [GO:0000127]	GOCC	0.461145	0.433222	4	0.956526	0.0617974
cell cortex region [GO:0099738]	GOCC	0.411784	0.380231	5	0.953944	0.0628801
dolichyl-phosphate-mannose-protein mannosyltransferase activity [GO:0004169]	GOMF	-0.530935	-0.513724	3	0.95274	-0.250421
negative regulation of chromatin binding [GO:0035562]	GOBP	0.458691	0.430518	4	0.949088	-0.433024
intermediate filament cytoskeleton [GO:0045111]	GOCC	-0.265012	-0.235814	12	0.94779	0.0603598
positive regulation of receptor recycling [GO:0001921]	GOBP	-0.529027	-0.511419	3	0.947736	-0.432096
somitogenesis [GO:0001756]	GOBP	0.346437	0.313899	7	0.947034	-0.43053
cadherin binding [GO:0045296]	GOMF	-0.0877869	-0.0764475	114	0.946968	-0.251113
transcriptional activator activity, RNA polymerase II proximal promoter sequence-specific DNA binding [GO:0001077]	GOMF	0.162831	0.142703	32	0.946728	-0.246333
homeostasis of number of cells within a tissue [GO:0048873]	GOBP	-0.408511	-0.376813	5	0.942877	-0.432431
oligosaccharyltransferase complex [GO:0008250]	GOCC	0.408183	0.376472	5	0.941773	0.0579477
Benzoate degradation	KEGG name	-0.526574	-0.508466	3	0.941322	0.0476939
nuclear hormone receptor binding [GO:0035257]	GOMF	-0.407856	-0.376131	5	0.94067	-0.247427
Gap junction	KEGG name	-0.252937	-0.224572	13	0.938395	0.0594907
ribosomal small subunit export from nucleus [GO:0000056]	GOBP	-0.371401	-0.338791	6	0.937004	-0.43606
positive regulation of histone methylation [GO:0031062]	GOBP	-0.524121	-0.505523	3	0.934927	-0.435904
damaged DNA binding [GO:0003684]	GOMF	-0.220637	-0.194846	17	0.933871	-0.249319
aorta development [GO:0035904]	GOBP	-0.452965	-0.42424	4	0.931836	-0.436774
histone monoubiquitination [GO:0010390]	GOBP	-0.452556	-0.423793	4	0.930609	-0.43579
cellular response to prostaglandin E stimulus [GO:0071380]	GOBP	-0.522213	-0.503241	3	0.929968	-0.434233
regulation of gene silencing by miRNA [GO:0060964]	GOBP	-0.522213	-0.503241	3	0.929968	-0.432045
TOR signaling [GO:0031929]	GOBP	-0.521941	-0.502916	3	0.92926	-0.430576
myosin complex [GO:0016459]	GOCC	0.250347	0.222171	13	0.924419	0.0441679
negative regulation of endothelial cell migration [GO:0010596]	GOBP	0.520033	0.500641	3	0.924314	-0.433355
regulation of canonical Wnt signaling pathway [GO:0060828]	GOBP	-0.520033	-0.500641	3	0.924314	-0.4312
Glycosaminoglycan biosynthesis - chondroitin sulfate	KEGG name	0.520033	0.500641	3	0.924314	0.05965
hepatocyte apoptotic process [GO:0097284]	GOBP	-0.519488	-0.499993	3	0.922903	-0.430466
protein kinase inhibitor activity [GO:0004860]	GOMF	0.51867	0.49902	3	0.920789	-0.257548
regulation of heart rate by cardiac conduction [GO:0086091]	GOBP	-0.44908	-0.420004	4	0.920212	-0.431023
Insulin signaling pathway	KEGG name	-0.206194	-0.181703	19	0.917023	0.0661471
response to hormone [GO:0009725]	GOBP	-0.447648	-0.418447	4	0.915946	-0.433165
protein kinase activity [GO:0004672]	GOMF	0.154451	0.135237	34	0.915589	-0.25795
mismatch repair [GO:0006298]	GOBP	-0.338481	-0.30607	7	0.915487	-0.431511
striated muscle thin filament [GO:0005865]	GOCC	0.447239	0.418003	4	0.914729	0.0380234
microtubule organizing center [GO:0005815]	GOCC	-0.149883	-0.131175	36	0.913113	0.0399233
regulation of ruffle assembly [GO:1900027]	GOBP	-0.515672	-0.495465	3	0.913055	-0.43184
T cell proliferation [GO:0042098]	GOBP	0.515672	0.495465	3	0.913055	-0.429747
Immunoglobulin domain	Keywords	0.315649	0.283861	8	0.911136	0.222576
exonucleolytic nuclear-transcribed mRNA catabolic process involved in deadenylation-dependent decay [GO:0043928]	GOBP	0.363897	0.331254	6	0.909558	-0.431162
acetyl-CoA carboxylase activity [GO:0003989]	GOMF	-0.514309	-0.493855	3	0.90955	-0.259242
GAIT complex [GO:0097452]	GOCC	0.444785	0.415342	4	0.907443	0.0377417
receptor binding [GO:0005102]	GOMF	-0.204072	-0.179779	19	0.903335	-0.260762
production of miRNAs involved in gene silencing by miRNA [GO:0035196]	GOBP	0.246053	0.218196	13	0.901452	-0.437195
late endosome membrane [GO:0031902]	GOCC	-0.394763	-0.362575	5	0.897045	0.0308045
protein folding [GO:0006457]	GOBP	-0.137179	-0.119908	42	0.896385	-0.440198
intracellular [GO:0005622]	GOCC	0.0824889	0.0718121	120	0.896144	0.0333372
intracellular membrane-bounded organelle [GO:0043231]	GOCC	-0.0992451	-0.0864879	81	0.891882	0.0324806
labyrinthine layer blood vessel development [GO:0060716]	GOBP	0.358985	0.326346	6	0.891796	-0.442734
Chromosome partition	Keywords	0.243969	0.21627	13	0.890401	0.207518
retrograde vesicle-mediated transport, Golgi to ER [GO:0006890]	GOBP	-0.292714	-0.261907	9	0.889259	-0.443226
neuromuscular junction development [GO:0007528]	GOBP	-0.505315	-0.483298	3	0.886569	-0.443883
cellular response to heat [GO:0034605]	GOBP	-0.219174	-0.193511	16	0.885296	-0.443131
Hsp90 protein binding [GO:0051879]	GOMF	-0.330174	-0.297947	7	0.883072	-0.27638
protein destabilization [GO:0031648]	GOBP	-0.356392	-0.323764	6	0.882486	-0.443926
signal recognition particle binding [GO:0005047]	GOMF	0.39018	0.357869	5	0.882001	-0.272856
ubiquitin-dependent protein catabolic process [GO:0006511]	GOBP	-0.134083	-0.117169	43	0.881873	-0.442533
negative regulation of protein localization to plasma membrane [GO:1903077]	GOBP	-0.502589	-0.480125	3	0.879658	-0.442751
positive regulation of protein targeting to membrane [GO:0090314]	GOBP	-0.434765	-0.404552	4	0.877966	-0.442455
positive regulation of actin filament polymerization [GO:0030838]	GOBP	-0.307558	-0.276078	8	0.877477	-0.440966
regulation of chromosome segregation [GO:0051983]	GOBP	-0.388707	-0.356361	5	0.87719	-0.439284
limb morphogenesis [GO:0035108]	GOBP	0.433947	0.403676	4	0.87558	-0.438933
protein monoubiquitination [GO:0006513]	GOBP	0.500409	0.477595	3	0.874147	-0.438414
nuclear localization sequence binding [GO:0008139]	GOMF	-0.274457	-0.244662	10	0.874048	-0.27626
innate immune response [GO:0045087]	GOBP	0.133213	0.1164	43	0.873613	-0.437004
aminoacyl-tRNA editing activity [GO:0002161]	GOMF	0.431902	0.40149	4	0.869626	-0.276182
hematopoietic progenitor cell differentiation [GO:0002244]	GOBP	0.2398	0.212424	13	0.868487	-0.440196
sarcomere organization [GO:0045214]	GOBP	0.352299	0.319698	6	0.867877	-0.43888
positive regulation of histone deacetylation [GO:0031065]	GOBP	-0.38527	-0.35285	5	0.866011	-0.438829
toxin transport [GO:1901998]	GOBP	-0.248666	-0.220614	12	0.864099	-0.438832
positive regulation of cell migration [GO:0030335]	GOBP	-0.222186	-0.196261	15	0.862054	-0.438976
tRNA splicing, via endonucleolytic cleavage and ligation [GO:0006388]	GOBP	0.303462	0.272153	8	0.860655	-0.438482
Actin-binding	Keywords	-0.115724	-0.100969	56	0.859393	0.182114
hydroxylysine biosynthetic process [GO:0046947]	GOBP	0.494413	0.470674	3	0.859074	-0.43818
peptidyl-lysine hydroxylation [GO:0017185]	GOBP	0.494413	0.470674	3	0.859074	-0.436304
procollagen-lysine 5-dioxygenase activity [GO:0008475]	GOMF	0.494413	0.470674	3	0.859074	-0.28228
ribonuclease III activity [GO:0004525]	GOMF	0.427812	0.397132	4	0.857774	-0.27917
fatty acid elongation [GO:0030497]	GOBP	-0.493595	-0.469735	3	0.857027	-0.436482
ligand-dependent nuclear receptor binding [GO:0016922]	GOMF	-0.30254	-0.271272	8	0.856891	-0.275689
box H/ACA telomerase RNP complex [GO:0090661]	GOCC	0.427403	0.396697	4	0.856593	0.000571929
nucleotide-activated protein kinase complex [GO:0031588]	GOCC	-0.349024	-0.316455	6	0.85627	0.00360267
chromatin remodeling [GO:0006338]	GOBP	-0.137164	-0.119894	39	0.850292	-0.441358
cell junction [GO:0030054]	GOCC	-0.122551	-0.106984	49	0.849563	0.000223132
Mitochondrion nucleoid	Keywords	0.24552	0.217703	12	0.848397	0.17665
Fatty acid metabolism	Keywords	-0.185808	-0.163288	21	0.847536	0.181252
spliceosomal complex assembly [GO:0000245]	GOBP	0.199781	0.175893	18	0.842732	-0.447066
poly(A) binding [GO:0008143]	GOMF	-0.226283	-0.200009	14	0.842409	-0.28585
microtubule bundle formation [GO:0001578]	GOBP	0.254829	0.226328	11	0.841004	-0.446949
tRNA processing	Keywords	0.163073	0.142919	27	0.840141	0.179252
microvillus [GO:0005902]	GOCC	-0.376923	-0.344368	5	0.839133	-0.00690393
Tight junction	Keywords	0.234053	0.207135	13	0.83868	0.18312
viral process [GO:0016032]	GOBP	0.376596	0.344037	5	0.838087	-0.44803
AMP-activated protein kinase activity [GO:0004679]	GOMF	-0.485691	-0.460704	3	0.837361	-0.286619
regulation of cytoskeleton organization [GO:0051493]	GOBP	0.343567	0.311069	6	0.837083	-0.447206
catalytic step 1 spliceosome [GO:0071012]	GOCC	0.485418	0.460395	3	0.836686	-0.00607293
GTPase activator activity [GO:0005096]	GOMF	0.183965	0.16163	21	0.835481	-0.284262
tRNA-type intron splice site recognition and cleavage [GO:0000379]	GOBP	0.484328	0.459157	3	0.833991	-0.448477
positive regulation of transcription of nucleolar large rRNA by RNA polymerase I [GO:1901838]	GOBP	0.375286	0.342712	5	0.833908	-0.446746
nuclear proteasome complex [GO:0031595]	GOCC	-0.374795	-0.342216	5	0.832343	-0.00716284
motor activity [GO:0003774]	GOMF	0.279417	0.249328	9	0.831627	-0.283919
mitotic metaphase plate congression [GO:0007080]	GOBP	0.232474	0.205685	13	0.830574	-0.448274
Rho GTPase binding [GO:0017048]	GOMF	0.252592	0.224251	11	0.830427	-0.280963
cytoskeleton organization [GO:0007010]	GOBP	-0.264863	-0.235675	10	0.830413	-0.446637
Dioxygenase	Keywords	0.232348	0.205569	13	0.829927	0.179631
fatty acid beta-oxidation [GO:0006635]	GOBP	-0.373486	-0.340894	5	0.828177	-0.447082
response to fungicide [GO:0060992]	GOBP	-0.48133	-0.455761	3	0.826599	-0.446877
DNA damage response, detection of DNA damage [GO:0042769]	GOBP	-0.41636	-0.385029	4	0.824982	-0.446717
mitotic DNA replication checkpoint [GO:0033314]	GOBP	0.480512	0.454837	3	0.824588	-0.445342
DNA replication factor A complex [GO:0005662]	GOCC	0.277413	0.247442	9	0.823094	-0.0131827
ATP-dependent 3'-5' DNA helicase activity [GO:0043140]	GOMF	0.415542	0.384169	4	0.822662	-0.284612
intrinsic apoptotic signaling pathway in response to DNA damage [GO:0008630]	GOBP	-0.371522	-0.338913	5	0.821946	-0.446222
generation of neurons [GO:0048699]	GOBP	-0.478877	-0.452992	3	0.820573	-0.445841
generation of precursor metabolites and energy [GO:0006091]	GOBP	-0.477242	-0.451151	3	0.816566	-0.4481
lyase activity [GO:0016829]	GOMF	0.413292	0.38181	4	0.816296	-0.2869
rough endoplasmic reticulum membrane [GO:0030867]	GOCC	0.33729	0.304902	6	0.81526	-0.0178119
Prostate cancer	KEGG name	0.368576	0.335948	5	0.812639	-0.0248729
negative regulation of inflammatory response to antigenic stimulus [GO:0002862]	GOBP	-0.475606	-0.449313	3	0.812569	-0.450357
actin cytoskeleton organization [GO:0030036]	GOBP	-0.168797	-0.148032	24	0.812008	-0.449183
RNA polymerase II carboxy-terminal domain kinase activity [GO:0008353]	GOMF	0.335789	0.303432	6	0.81008	-0.289076
protein secretion [GO:0009306]	GOBP	0.474244	0.447785	3	0.809244	-0.450221
AT DNA binding [GO:0003680]	GOMF	-0.410634	-0.379029	4	0.808802	-0.286351
response to estrogen [GO:0043627]	GOBP	0.289738	0.259083	8	0.805379	-0.452366
platelet aggregation [GO:0070527]	GOBP	0.472063	0.445345	3	0.803938	-0.452094
termination of RNA polymerase II transcription [GO:0006369]	GOBP	0.471518	0.444736	3	0.802614	-0.451712
Lipoprotein	Keywords	-0.0989611	-0.0862388	70	0.802413	0.157318
platelet-derived growth factor receptor signaling pathway [GO:0048008]	GOBP	0.40818	0.376468	4	0.801912	-0.450713
positive regulation of neural precursor cell proliferation [GO:2000179]	GOBP	-0.46961	-0.442607	3	0.797987	-0.452946
ATPase activity [GO:0016887]	GOMF	-0.113876	-0.0993426	52	0.797313	-0.293874
positive regulation of filopodium assembly [GO:0051491]	GOBP	-0.363666	-0.331023	5	0.797233	-0.452013
MICOS complex [GO:0061617]	GOCC	-0.406339	-0.374552	4	0.796762	-0.0331284
SNARE complex [GO:0031201]	GOCC	-0.468793	-0.441696	3	0.796007	-0.0307246
Base excision repair	KEGG name	-0.256991	-0.228338	10	0.795364	-0.0291831
locomotion [GO:0040011]	GOBP	-0.468247	-0.44109	3	0.794689	-0.452877
middle ear morphogenesis [GO:0042474]	GOBP	0.405112	0.373276	4	0.793337	-0.452555
Adipocytokine signaling pathway	KEGG name	-0.306189	-0.274765	7	0.792471	-0.0194873
U2AF [GO:0089701]	GOCC	0.467157	0.439878	3	0.792055	-0.031541
NADP binding [GO:0050661]	GOMF	0.467157	0.439878	3	0.792055	-0.295202
regulation of axonogenesis [GO:0050770]	GOBP	0.404499	0.372639	4	0.791627	-0.452598
defense response to bacterium [GO:0042742]	GOBP	0.330059	0.297834	6	0.790438	-0.452126
One-carbon metabolism	Keywords	-0.328694	-0.296505	6	0.785793	0.145838
snoRNA localization [GO:0048254]	GOBP	0.464432	0.436854	3	0.785488	-0.455422
DNA topological change [GO:0006265]	GOBP	0.3042	0.27286	7	0.785156	-0.454106
ADP-ribosylation	Keywords	-0.172079	-0.150968	22	0.784881	0.150006
cell-cell adhesion [GO:0098609]	GOBP	-0.268124	-0.238724	9	0.784051	-0.453568
mRNA processing [GO:0006397]	GOBP	-0.0751252	-0.0653761	120	0.783563	-0.452421
Translocation	Keywords	-0.149872	-0.131165	29	0.783217	0.153363
lipid droplet [GO:0005811]	GOCC	0.222559	0.196602	13	0.780478	-0.0400052
base-excision repair [GO:0006284]	GOBP	-0.214432	-0.18919	14	0.780091	-0.454264
exonuclease activity [GO:0004527]	GOMF	0.267031	0.237702	9	0.779514	-0.303848
ribosome biogenesis [GO:0042254]	GOBP	0.16066	0.140767	25	0.778919	-0.453812
RNA polymerase II transcription corepressor activity [GO:0001106]	GOMF	-0.302328	-0.271069	7	0.778299	-0.301203
mitochondrial intermembrane space [GO:0005758]	GOCC	-0.253055	-0.224681	10	0.778093	-0.0392985
ESC/E(Z) complex [GO:0035098]	GOCC	0.252481	0.224148	10	0.775589	-0.0387338
erythrocyte development [GO:0048821]	GOBP	-0.32542	-0.29332	6	0.774695	-0.456418
proteasome regulatory particle, lid subcomplex [GO:0008541]	GOCC	-0.397955	-0.365864	4	0.773487	-0.0377876
regulation of cell migration [GO:0030334]	GOBP	-0.265392	-0.236169	9	0.77273	-0.456772
Proto-oncogene	Keywords	0.265209	0.235999	9	0.771977	0.147086
microtubule-based process [GO:0007017]	GOBP	-0.251579	-0.223312	10	0.771661	-0.456236
regulation of myelination [GO:0031641]	GOBP	0.458436	0.430237	3	0.771126	-0.455171
extrinsic component of cytoplasmic side of plasma membrane [GO:0031234]	GOCC	0.353682	0.321071	5	0.766314	-0.0419349
dolichyl-diphosphooligosaccharide-protein glycotransferase activity [GO:0004579]	GOMF	0.455983	0.427543	3	0.765284	-0.310391
ER-associated misfolded protein catabolic process [GO:0071712]	GOBP	-0.394683	-0.362493	4	0.764488	-0.460215
Protein export	KEGG name	0.21858	0.19297	13	0.760767	-0.0389562
protein-lysine N-methyltransferase activity [GO:0016279]	GOMF	-0.393047	-0.360811	4	0.760006	-0.311876
npBAF complex [GO:0071564]	GOCC	-0.296946	-0.265933	7	0.758734	-0.0465093
Iron-sulfur	Keywords	-0.261931	-0.232938	9	0.758494	0.13851
Alternative promoter usage	Keywords	0.277448	0.247474	8	0.757278	0.142147
melanosome [GO:0042470]	GOCC	-0.131464	-0.114853	36	0.756603	-0.0456554
T-tubule [GO:0030315]	GOCC	-0.452167	-0.423368	3	0.756237	-0.043057
ATP synthesis coupled proton transport [GO:0015986]	GOBP	0.276833	0.246896	8	0.754907	-0.468207
establishment of cell polarity [GO:0030010]	GOBP	0.236035	0.208958	11	0.754032	-0.467501
negative regulation of mitotic cell cycle [GO:0045930]	GOBP	0.390593	0.358293	4	0.753304	-0.466652
cellular response to fibroblast growth factor stimulus [GO:0044344]	GOBP	0.349264	0.316692	5	0.752802	-0.465584
poly(G) binding [GO:0034046]	GOMF	-0.294723	-0.263817	7	0.750717	-0.317405
endoplasmic reticulum organization [GO:0007029]	GOBP	0.389162	0.356826	4	0.749407	-0.467413
cyclin-dependent protein serine/threonine kinase activity [GO:0004693]	GOMF	0.348118	0.315559	5	0.749316	-0.315078
histone deacetylation [GO:0016575]	GOBP	0.216244	0.190839	13	0.749295	-0.465966
regulation of cellular protein localization [GO:1903827]	GOBP	-0.448078	-0.418915	3	0.746596	-0.467112
5'-deoxyribose-5-phosphate lyase activity [GO:0051575]	GOMF	-0.447533	-0.418323	3	0.745314	-0.315384
positive regulation of viral genome replication [GO:0045070]	GOBP	0.178384	0.156618	19	0.745126	-0.467033
positive regulation of neuron apoptotic process [GO:0043525]	GOBP	0.346645	0.314104	5	0.744845	-0.465772
convergent extension involved in axis elongation [GO:0060028]	GOBP	0.447261	0.418027	3	0.744674	-0.464405
threonyl-tRNA aminoacylation [GO:0006435]	GOBP	0.447261	0.418027	3	0.744674	-0.462873
threonine-tRNA ligase activity [GO:0004829]	GOMF	0.447261	0.418027	3	0.744674	-0.312359
catalytic activity [GO:0003824]	GOMF	0.194153	0.170808	16	0.744495	-0.308903
cellular response to hydrogen peroxide [GO:0070301]	GOBP	-0.207392	-0.18279	14	0.744084	-0.461936
regulation of chondrocyte differentiation [GO:0032330]	GOBP	0.446988	0.417731	3	0.744034	-0.460466
G-protein coupled receptor signaling pathway [GO:0007186]	GOBP	-0.387117	-0.354735	4	0.743856	-0.459128
nuclear nucleosome [GO:0000788]	GOCC	-0.315868	-0.284073	6	0.742727	-0.0536223
Tyrosine-protein kinase	Keywords	0.273351	0.243624	8	0.741537	0.131204
glutathione metabolic process [GO:0006749]	GOBP	0.386094	0.353691	4	0.741086	-0.460387
nuclear speck [GO:0016607]	GOCC	-0.0632611	-0.0550214	159	0.740823	-0.0526016
myofibril [GO:0030016]	GOCC	0.291798	0.261038	7	0.740226	-0.0502938
Chemotaxis	Keywords	0.385685	0.353273	4	0.73998	0.134394
ubiquitin protein ligase binding [GO:0031625]	GOMF	-0.0983648	-0.0857157	63	0.739843	-0.309951
protein localization to cytoplasmic stress granule [GO:1903608]	GOBP	-0.314913	-0.283152	6	0.739563	-0.460405
nuclear pore outer ring [GO:0031080]	GOCC	-0.385481	-0.353065	4	0.739427	-0.0482068
centrosome [GO:0005813]	GOCC	0.0805259	0.0700957	95	0.738297	-0.0464704
glucose homeostasis [GO:0042593]	GOBP	-0.22261	-0.196649	12	0.737967	-0.460501
granular component [GO:0001652]	GOCC	0.344026	0.311521	5	0.736925	-0.0449944
L-serine biosynthetic process [GO:0006564]	GOBP	-0.384458	-0.352022	4	0.736665	-0.460307
primary miRNA binding [GO:0070878]	GOMF	0.384254	0.351814	4	0.736114	-0.310106
ATP-dependent peptidase activity [GO:0004176]	GOMF	-0.443445	-0.413892	3	0.735735	-0.30694
Glycosaminoglycan biosynthesis - heparan sulfate	KEGG name	0.343535	0.311038	5	0.735444	-0.0523797
ionotropic glutamate receptor binding [GO:0035255]	GOMF	-0.290394	-0.259705	7	0.735213	-0.303945
annealing helicase activity [GO:0036310]	GOMF	0.383845	0.351397	4	0.735011	-0.300659
olfactory bulb development [GO:0021772]	GOBP	0.343044	0.310554	5	0.733965	-0.461518
decidualization [GO:0046697]	GOBP	0.44181	0.412126	3	0.731919	-0.462079
proteasome regulatory particle, base subcomplex [GO:0008540]	GOCC	-0.312457	-0.280786	6	0.731454	-0.0476363
cellular response to gamma radiation [GO:0071480]	GOBP	-0.312321	-0.280654	6	0.731005	-0.461514
positive regulation of histone H3-K27 methylation [GO:0061087]	GOBP	0.441265	0.411538	3	0.730648	-0.460395
GDP binding [GO:0019003]	GOMF	0.204635	0.180289	14	0.730187	-0.302022
nuclear body [GO:0016604]	GOCC	0.0805539	0.0701201	93	0.728115	-0.0481638
chondrocyte differentiation [GO:0002062]	GOBP	0.440174	0.410362	3	0.728111	-0.461463
nuclear origin of replication recognition complex [GO:0005664]	GOCC	0.440174	0.410362	3	0.728111	-0.0453754
positive regulation of cytokinesis [GO:0032467]	GOBP	0.254372	0.225904	9	0.727807	-0.460302
PCAF complex [GO:0000125]	GOCC	0.439084	0.409189	3	0.725577	-0.045134
cellular response to mechanical stimulus [GO:0071260]	GOBP	-0.310547	-0.278948	6	0.725174	-0.461475
centriole [GO:0005814]	GOCC	0.162677	0.142566	22	0.72496	-0.042994
negative regulation of MAPK cascade [GO:0043409]	GOBP	0.438267	0.408309	3	0.72368	-0.461515
ribosomal large subunit assembly [GO:0000027]	GOBP	-0.170317	-0.149391	20	0.723585	-0.460159
cartilage development [GO:0051216]	GOBP	0.286767	0.256269	7	0.722333	-0.459966
mitochondrion organization [GO:0007005]	GOBP	-0.196111	-0.172575	15	0.721763	-0.459096
regulation of mitotic spindle organization [GO:0060236]	GOBP	-0.268025	-0.238632	8	0.721291	-0.458132
oligodendrocyte differentiation [GO:0048709]	GOBP	-0.436904	-0.406845	3	0.720522	-0.45747
Golgi cisterna membrane [GO:0032580]	GOCC	0.378323	0.345786	4	0.72019	-0.0450237
mRNA 5'-UTR binding [GO:0048027]	GOMF	-0.178573	-0.156788	18	0.718592	-0.310185
fibrillar center [GO:0001650]	GOCC	0.0994256	0.0866462	59	0.718077	-0.0444138
condensed chromosome [GO:0000793]	GOCC	-0.183582	-0.161285	17	0.717874	-0.0419109
acrosomal vesicle [GO:0001669]	GOCC	0.227757	0.201359	11	0.717064	-0.0400322
histone H2A-K119 monoubiquitination [GO:0036353]	GOBP	0.376892	0.344336	4	0.716369	-0.460196
chromosome segregation [GO:0007059]	GOBP	0.157748	0.138172	23	0.716106	-0.459038
negative regulation of telomerase activity [GO:0051974]	GOBP	0.434178	0.403923	3	0.714224	-0.459503
smoothened signaling pathway [GO:0007224]	GOBP	0.376074	0.343508	4	0.71419	-0.458125
positive regulation of circadian rhythm [GO:0042753]	GOBP	-0.433633	-0.40334	3	0.712967	-0.45794
mitochondrial DNA repair [GO:0043504]	GOBP	-0.37546	-0.342888	4	0.712558	-0.456946
negative regulation of focal adhesion assembly [GO:0051895]	GOBP	-0.432815	-0.402466	3	0.711084	-0.457021
cell death [GO:0008219]	GOBP	-0.432543	-0.402175	3	0.710457	-0.456254
rRNA base methylation [GO:0070475]	GOBP	0.374642	0.342061	4	0.710383	-0.454938
ATP metabolic process [GO:0046034]	GOBP	-0.283374	-0.253061	7	0.710375	-0.453561
chromatin silencing at rDNA [GO:0000183]	GOBP	0.163999	0.143746	21	0.709903	-0.452652
pseudouridine synthase activity [GO:0009982]	GOMF	0.431998	0.401592	3	0.709203	-0.316167
ATPase activator activity [GO:0001671]	GOMF	-0.305499	-0.274103	6	0.708692	-0.313299
contractile fiber [GO:0043292]	GOCC	-0.430908	-0.400429	3	0.706698	-0.0477251
Glycolysis / Gluconeogenesis	KEGG name	-0.17154	-0.150486	19	0.70527	-0.0709722
embryonic limb morphogenesis [GO:0030326]	GOBP	0.43009	0.399557	3	0.704822	-0.456356
positive regulation of G1/S transition of mitotic cell cycle [GO:1900087]	GOBP	0.248361	0.220331	9	0.703803	-0.456003
protein serine/threonine/tyrosine kinase activity [GO:0004712]	GOMF	0.303725	0.272405	6	0.70294	-0.315697
inner ear development [GO:0048839]	GOBP	0.371575	0.338966	4	0.702256	-0.456183
protein localization to chromosome, centromeric region [GO:0071459]	GOBP	0.428455	0.397816	3	0.701077	-0.455998
TBP-class protein binding [GO:0017025]	GOMF	-0.224029	-0.197946	11	0.700678	-0.314631
bicellular tight junction [GO:0005923]	GOCC	0.198416	0.174659	14	0.699266	-0.0525011
negative regulation of mRNA splicing, via spliceosome [GO:0048025]	GOBP	-0.155059	-0.135778	23	0.69908	-0.456636
phospholipid binding [GO:0005543]	GOMF	-0.234194	-0.207265	10	0.697675	-0.31433
syntaxin binding [GO:0019905]	GOMF	-0.302088	-0.270839	6	0.697648	-0.31108
heparan sulfate proteoglycan biosynthetic process [GO:0015012]	GOBP	0.330606	0.298367	5	0.696921	-0.45744
cyclin/CDK positive transcription elongation factor complex [GO:0008024]	GOCC	0.301815	0.270578	6	0.696768	-0.0523588
cellular response to UV [GO:0034644]	GOBP	-0.197888	-0.174181	14	0.696668	-0.456342
Coated pit	Keywords	-0.261368	-0.232414	8	0.696329	0.0954382
chromatin [GO:0000785]	GOCC	-0.118991	-0.103847	39	0.695154	-0.0513492
histone mRNA catabolic process [GO:0071044]	GOBP	0.260754	0.231841	8	0.694044	-0.457619
regulation of telomere maintenance [GO:0032204]	GOBP	-0.329624	-0.29741	5	0.694032	-0.456289
mRNA cleavage factor complex [GO:0005849]	GOCC	0.329296	0.297091	5	0.69307	-0.0508246
endochondral ossification [GO:0001958]	GOBP	-0.424911	-0.394053	3	0.692992	-0.45599
nuclear heterochromatin [GO:0005720]	GOCC	-0.232964	-0.206135	10	0.692564	-0.0487373
Multifunctional enzyme	Keywords	-0.164883	-0.144535	20	0.691471	0.0952254
acetylglucosaminyltransferase activity [GO:0008375]	GOMF	0.424094	0.393187	3	0.691132	-0.314343
telomeric D-loop disassembly [GO:0061820]	GOBP	0.36728	0.334646	4	0.690946	-0.456702
Myb complex [GO:0031523]	GOCC	-0.423549	-0.39261	3	0.689893	-0.0488315
regulation of DNA methylation [GO:0044030]	GOBP	-0.327823	-0.295657	5	0.688749	-0.457569
homeostasis of number of cells [GO:0048872]	GOBP	0.366053	0.333415	4	0.687729	-0.457263
sarcolemma [GO:0042383]	GOCC	-0.243078	-0.215448	9	0.682999	-0.0531635
peptidyl-proline hydroxylation to 4-hydroxy-L-proline [GO:0018401]	GOBP	-0.420278	-0.389154	3	0.68248	-0.46119
procollagen-proline 4-dioxygenase complex [GO:0016222]	GOCC	-0.420278	-0.389154	3	0.68248	-0.0511349
procollagen-proline 4-dioxygenase activity [GO:0004656]	GOMF	-0.420278	-0.389154	3	0.68248	-0.319766
presynaptic membrane [GO:0042734]	GOCC	-0.364008	-0.331365	4	0.682382	-0.0487009
regulation of gene expression by genetic imprinting [GO:0006349]	GOBP	0.325532	0.293429	5	0.68205	-0.460301
GTPase activation	Keywords	0.188113	0.165362	15	0.680948	0.0892974
Various types of N-glycan biosynthesis	KEGG name	0.325041	0.292952	5	0.680619	-0.0843424
Transcription termination	Keywords	0.325041	0.292952	5	0.680619	0.0935161
Angiogenesis	Keywords	0.256657	0.228028	8	0.678895	0.0962927
positive regulation of phagocytosis [GO:0050766]	GOBP	0.41837	0.387143	3	0.678172	-0.462866
cellular response to glucocorticoid stimulus [GO:0071385]	GOBP	0.362372	0.329729	4	0.678117	-0.46161
transition between fast and slow fiber [GO:0014883]	GOBP	0.362168	0.329524	4	0.677585	-0.460837
DNA repair	Keywords	-0.0817693	-0.0711828	81	0.677464	0.0993161
protein kinase activator activity [GO:0030295]	GOMF	0.417552	0.386282	3	0.676329	-0.322712
Nucleosome core	Keywords	-0.25594	-0.227361	8	0.676259	0.10252
vesicle docking involved in exocytosis [GO:0006904]	GOBP	0.41728	0.385996	3	0.675715	-0.461404
positive regulation of neuron projection development [GO:0010976]	GOBP	0.166082	0.145606	19	0.674172	-0.461648
Acyltransferase	Keywords	-0.157959	-0.13836	21	0.673688	0.104314
epithelial to mesenchymal transition [GO:0001837]	GOBP	0.228208	0.201772	10	0.672955	-0.461571
Coiled coil	Keywords	0.0324031	0.0281549	685	0.672404	0.107352
Nonsense-mediated mRNA decay	Keywords	-0.208248	-0.183567	12	0.672227	0.111453
intrinsic apoptotic signaling pathway by p53 class mediator [GO:0072332]	GOBP	0.293901	0.263035	6	0.671452	-0.461784
proteasome-activating ATPase activity [GO:0036402]	GOMF	-0.359714	-0.327073	4	0.671212	-0.324648
sex chromatin [GO:0001739]	GOCC	0.321768	0.289777	5	0.671107	-0.0574575
nuclease activity [GO:0004518]	GOMF	-0.321768	-0.289777	5	0.671107	-0.321593
cell migration [GO:0016477]	GOBP	-0.199823	-0.175931	13	0.670846	-0.461103
neuronal cell body [GO:0043025]	GOCC	0.0961832	0.0838027	57	0.669691	-0.0563708
spermatid development [GO:0007286]	GOBP	0.199444	0.175588	13	0.66908	-0.461585
midbrain development [GO:0030901]	GOBP	0.320949	0.288984	5	0.668739	-0.460648
protein kinase B binding [GO:0043422]	GOMF	-0.412919	-0.381419	3	0.665928	-0.323637
intracellular estrogen receptor signaling pathway [GO:0030520]	GOBP	-0.319967	-0.288033	5	0.665901	-0.46221
DNA replication origin binding [GO:0003688]	GOMF	0.291991	0.26122	6	0.665402	-0.32105
U4 snRNA 3'-end processing [GO:0034475]	GOBP	0.252868	0.224508	8	0.66501	-0.461829
miRNA binding [GO:0035198]	GOMF	0.168883	0.148109	18	0.664784	-0.318577
limb development [GO:0060173]	GOBP	0.291718	0.260961	6	0.664539	-0.461032
brush border [GO:0005903]	GOCC	-0.164349	-0.144058	19	0.664427	-0.0591461
vesicle-mediated transport [GO:0016192]	GOBP	-0.149324	-0.130679	23	0.663351	-0.460956
neural retina development [GO:0003407]	GOBP	-0.411284	-0.379708	3	0.662273	-0.460773
macroautophagy [GO:0016236]	GOBP	-0.410739	-0.379139	3	0.661057	-0.460733
cellular response to organic substance [GO:0071310]	GOBP	0.410466	0.378854	3	0.660449	-0.460087
paranode region of axon [GO:0033270]	GOCC	-0.410194	-0.378569	3	0.659841	-0.0612569
translesion synthesis [GO:0019985]	GOBP	-0.409921	-0.378285	3	0.659234	-0.460052
synaptic vesicle [GO:0008021]	GOCC	0.224682	0.198544	10	0.658574	-0.0600642
blastocyst growth [GO:0001832]	GOBP	0.409103	0.377431	3	0.657414	-0.460626
regulation of RNA metabolic process [GO:0051252]	GOBP	-0.408286	-0.376579	3	0.655595	-0.461202
IRES-dependent viral translational initiation [GO:0075522]	GOBP	-0.266526	-0.23723	7	0.652281	-0.463278
enhancer sequence-specific DNA binding [GO:0001158]	GOMF	-0.352352	-0.31975	4	0.652247	-0.328044
fibroblast migration [GO:0010761]	GOBP	0.40665	0.374875	3	0.651965	-0.462358
negative regulation of tumor necrosis factor production [GO:0032720]	GOBP	-0.40665	-0.374875	3	0.651965	-0.461126
regulation of insulin secretion [GO:0050796]	GOBP	-0.40665	-0.374875	3	0.651965	-0.459897
endoplasmic reticulum chaperone complex [GO:0034663]	GOCC	-0.22296	-0.196969	10	0.651598	-0.0645925
positive regulation of GTPase activity [GO:0043547]	GOBP	0.182197	0.160041	15	0.651418	-0.459219
ribosomal large subunit biogenesis [GO:0042273]	GOBP	-0.154154	-0.134972	21	0.651298	-0.458117
ERK1 and ERK2 cascade [GO:0070371]	GOBP	0.287352	0.256822	6	0.650806	-0.457391
nuclear replication fork [GO:0043596]	GOCC	-0.406105	-0.374308	3	0.650757	-0.063001
negative regulation of ubiquitin protein ligase activity [GO:1904667]	GOBP	-0.351738	-0.319142	4	0.650677	-0.456305
ubiquitin ligase inhibitor activity [GO:1990948]	GOMF	-0.351738	-0.319142	4	0.650677	-0.326566
negative regulation of cell death [GO:0060548]	GOBP	-0.351329	-0.318737	4	0.649632	-0.456139
Isopeptide bond	Keywords	-0.0317603	-0.0275959	670	0.647827	0.0912902
response to calcium ion [GO:0051592]	GOBP	0.248054	0.220047	8	0.647551	-0.457012
positive regulation of dendritic spine development [GO:0060999]	GOBP	-0.286124	-0.25566	6	0.646965	-0.456393
protein methylation [GO:0006479]	GOBP	0.24744	0.219478	8	0.645336	-0.456821
biotin binding [GO:0009374]	GOMF	-0.40338	-0.371477	3	0.644731	-0.329487
RNA phosphodiester bond hydrolysis, endonucleolytic [GO:0090502]	GOBP	-0.312275	-0.28061	5	0.64385	-0.457109
neuron differentiation [GO:0030182]	GOBP	0.180553	0.158565	15	0.643315	-0.456449
Unfolded protein response	Keywords	0.348466	0.315903	4	0.642332	0.0899916
oxidoreductase activity [GO:0016491]	GOMF	0.169263	0.148448	17	0.641185	-0.330026
U7 snRNA binding [GO:0071209]	GOMF	0.401472	0.3695	3	0.640526	-0.327701
Zymogen	Keywords	-0.262782	-0.233733	7	0.63966	0.0914759
N6-methyladenosine-containing RNA binding [GO:1990247]	GOMF	0.283531	0.253209	6	0.63889	-0.326373
establishment or maintenance of cell polarity [GO:0007163]	GOBP	-0.346626	-0.314085	4	0.637658	-0.460914
protein heterotrimerization [GO:0070208]	GOBP	-0.399291	-0.367244	3	0.635736	-0.461649
synaptonemal complex assembly [GO:0007130]	GOBP	-0.399291	-0.367244	3	0.635736	-0.460464
lateral plasma membrane [GO:0016328]	GOCC	0.178636	0.156844	15	0.633916	-0.0774226
positive regulation of non-motile cilium assembly [GO:1902857]	GOBP	0.34499	0.312471	4	0.633516	-0.461502
RISC-loading complex [GO:0070578]	GOCC	0.281621	0.251406	6	0.632967	-0.0759656
Arginine and proline metabolism	KEGG name	-0.19922	-0.175386	12	0.632264	-0.121701
negative regulation of epithelial cell proliferation [GO:0050680]	GOBP	-0.260208	-0.231333	7	0.631045	-0.462794
positive regulation of type I interferon production [GO:0032481]	GOBP	0.396838	0.364712	3	0.630365	-0.462299
keratinocyte development [GO:0003334]	GOBP	-0.396566	-0.364432	3	0.629769	-0.461723
regulation of cell differentiation [GO:0045595]	GOBP	0.307038	0.275578	5	0.629018	-0.461305
one-carbon metabolic process [GO:0006730]	GOBP	-0.305892	-0.27448	5	0.625793	-0.463364
vesicle fusion [GO:0006906]	GOBP	-0.394658	-0.362467	3	0.625607	-0.462387
DNA-directed DNA polymerase activity [GO:0003887]	GOMF	0.341513	0.309048	4	0.624751	-0.337568
protein K63-linked ubiquitination [GO:0070534]	GOBP	0.305074	0.273696	5	0.623493	-0.463341
identical protein binding [GO:0042802]	GOMF	-0.0513404	-0.044633	191	0.623292	-0.336102
histone H3-K27 methylation [GO:0070734]	GOBP	-0.393568	-0.361346	3	0.623233	-0.462444
double-strand break repair [GO:0006302]	GOBP	-0.156812	-0.137338	19	0.622741	-0.461783
nuclear mRNA surveillance [GO:0071028]	GOBP	0.240987	0.213518	8	0.622277	-0.461096
response to hydrogen peroxide [GO:0042542]	GOBP	-0.227231	-0.200877	9	0.622201	-0.460025
protein ubiquitination [GO:0016567]	GOBP	-0.131144	-0.11457	27	0.618733	-0.462349
perichromatin fibrils [GO:0005726]	GOCC	-0.338446	-0.306035	4	0.61706	-0.0894799
establishment of mitotic spindle orientation [GO:0000132]	GOBP	0.338241	0.305835	4	0.616548	-0.463392
dynein complex binding [GO:0070840]	GOMF	-0.338037	-0.305634	4	0.616037	-0.340451
extrinsic component of membrane [GO:0019898]	GOCC	-0.276027	-0.246137	6	0.615755	-0.0884044
ribonucleoprotein complex [GO:1990904]	GOCC	-0.275617	-0.245752	6	0.614504	-0.0872892
mRNA polyadenylation [GO:0006378]	GOBP	0.174637	0.153259	15	0.614501	-0.464301
fibroblast growth factor receptor signaling pathway [GO:0008543]	GOBP	0.389479	0.357152	3	0.614367	-0.4633
negative regulation of epithelial cell migration [GO:0010633]	GOBP	-0.335583	-0.30323	4	0.609918	-0.466617
Pyruvate	Keywords	-0.300164	-0.269002	5	0.609773	0.0657046
liver development [GO:0001889]	GOBP	-0.173541	-0.152277	15	0.609226	-0.466179
regulation of translation [GO:0006417]	GOBP	-0.140292	-0.122665	23	0.608712	-0.465566
transcription-coupled nucleotide-excision repair [GO:0006283]	GOBP	0.386481	0.354086	3	0.607899	-0.465255
histone H3 acetylation [GO:0043966]	GOBP	0.153866	0.134716	19	0.606762	-0.465272
response to wounding [GO:0009611]	GOBP	0.211234	0.18628	10	0.604943	-0.465973
cell surface receptor signaling pathway [GO:0007166]	GOBP	-0.298363	-0.267284	5	0.604774	-0.465027
striated muscle contraction [GO:0006941]	GOBP	0.384573	0.35214	3	0.603798	-0.464891
annulate lamellae [GO:0005642]	GOCC	-0.384028	-0.351584	3	0.602629	-0.0968107
phagocytic cup [GO:0001891]	GOCC	0.383756	0.351307	3	0.602044	-0.0950539
nuclear chromatin [GO:0000790]	GOCC	-0.0967305	-0.0842826	48	0.601167	-0.0936027
keratinization [GO:0031424]	GOBP	-0.383211	-0.350751	3	0.600876	-0.466703
negative regulation of actin filament polymerization [GO:0030837]	GOBP	0.383211	0.350751	3	0.600876	-0.465597
response to morphine [GO:0043278]	GOBP	-0.331902	-0.299632	4	0.600786	-0.464583
desmosome [GO:0030057]	GOCC	-0.270978	-0.241398	6	0.600395	-0.0920582
microtubule depolymerization [GO:0007019]	GOBP	0.270842	0.24127	6	0.599982	-0.464286
Innate immunity	Keywords	0.106948	0.0932501	39	0.599904	0.0599137
protein C-terminus binding [GO:0008022]	GOMF	-0.0920087	-0.0801444	53	0.599901	-0.353702
Lectin	Keywords	0.382666	0.350197	3	0.599709	0.0637586
cristae formation [GO:0042407]	GOBP	-0.234228	-0.207296	8	0.598501	-0.464669
S-adenosylmethionine-dependent methyltransferase activity [GO:0008757]	GOMF	0.295908	0.264945	5	0.597985	-0.352751
TFIID-class transcription factor binding [GO:0001094]	GOMF	0.234023	0.207107	8	0.597787	-0.350102
DNA duplex unwinding [GO:0032508]	GOBP	0.295745	0.264789	5	0.597534	-0.464541
positive regulation of histone H3-K4 methylation [GO:0051571]	GOBP	-0.295581	-0.264634	5	0.597082	-0.4639
cerebellar Purkinje cell layer development [GO:0021680]	GOBP	-0.330266	-0.298036	4	0.596747	-0.463146
Disease mutation	Keywords	0.220401	0.194631	9	0.596739	0.0647918
recycling endosome membrane [GO:0055038]	GOCC	0.269477	0.239991	6	0.59586	-0.0942895
positive regulation of erythrocyte differentiation [GO:0045648]	GOBP	-0.329448	-0.297239	4	0.594731	-0.464075
defense response to Gram-positive bacterium [GO:0050830]	GOBP	0.269068	0.239608	6	0.594625	-0.463096
positive regulation of mesenchymal cell proliferation [GO:0002053]	GOBP	0.380213	0.347703	3	0.594468	-0.462171
negative regulation of cell growth [GO:0030308]	GOBP	0.15157	0.132675	19	0.594428	-0.461132
positive regulation of protein import into nucleus [GO:0042307]	GOBP	-0.268795	-0.239352	6	0.593803	-0.460681
mitochondrial protein processing [GO:0034982]	GOBP	-0.328834	-0.296641	4	0.593221	-0.460189
porin activity [GO:0015288]	GOMF	0.379395	0.346873	3	0.592725	-0.352334
voltage-gated anion channel activity [GO:0008308]	GOMF	0.379395	0.346873	3	0.592725	-0.349523
Porin	Keywords	0.379395	0.346873	3	0.592725	0.0647442
positive regulation of neuron migration [GO:2001224]	GOBP	0.328425	0.296243	4	0.592215	-0.460124
ATP-dependent helicase activity [GO:0008026]	GOMF	0.328016	0.295845	4	0.59121	-0.348245
elongin complex [GO:0070449]	GOCC	0.378577	0.346044	3	0.590985	-0.0968725
response to exogenous dsRNA [GO:0043330]	GOBP	0.29329	0.262454	5	0.590779	-0.460492
Decarboxylase	Keywords	0.327812	0.295646	4	0.590708	0.0666572
cytoplasmic microtubule organization [GO:0031122]	GOBP	0.378305	0.345768	3	0.590405	-0.4598
platelet formation [GO:0030220]	GOBP	0.37776	0.345215	3	0.589246	-0.459896
DNA-dependent ATPase activity [GO:0008094]	GOMF	0.20697	0.182407	10	0.58834	-0.34834
mitotic cytokinesis [GO:0000281]	GOBP	0.158959	0.139251	17	0.588299	-0.459782
cellular senescence [GO:0090398]	GOBP	0.326789	0.294651	4	0.5882	-0.458824
transferase activity [GO:0016740]	GOMF	-0.231258	-0.204568	8	0.588177	-0.345746
mitochondrial outer membrane [GO:0005741]	GOCC	-0.112654	-0.0982669	34	0.58729	-0.0982876
keratinocyte differentiation [GO:0030216]	GOBP	-0.266612	-0.23731	6	0.587241	-0.458727
tRNA processing [GO:0008033]	GOBP	-0.230643	-0.204004	8	0.58605	-0.458865
ubiquitin protein ligase activity [GO:0061630]	GOMF	0.12829	0.112049	26	0.58529	-0.345892
ubiquitin-specific protease binding [GO:1990381]	GOMF	-0.290671	-0.259968	5	0.583609	-0.34485
bone morphogenesis [GO:0060349]	GOBP	0.375034	0.342457	3	0.583467	-0.460398
cell aging [GO:0007569]	GOBP	-0.265111	-0.235907	6	0.582748	-0.46007
positive regulation of T cell proliferation [GO:0042102]	GOBP	-0.32454	-0.292465	4	0.582697	-0.459076
negative regulation of histone H3-K4 methylation [GO:0051572]	GOBP	-0.373399	-0.340805	3	0.580011	-0.460718
peptidase activity [GO:0008233]	GOMF	-0.289198	-0.258571	5	0.579592	-0.346162
Parkinson's disease	KEGG name	0.127337	0.111208	26	0.57939	-0.163852
histone methyltransferase activity [GO:0042054]	GOMF	0.288871	0.258261	5	0.578701	-0.344364
AU-rich element binding [GO:0017091]	GOMF	0.186705	0.164095	12	0.578584	-0.341808
U6 snRNP [GO:0005688]	GOCC	-0.243594	-0.215924	7	0.576623	-0.106686
oocyte maturation [GO:0001556]	GOBP	-0.371763	-0.339156	3	0.576563	-0.463126
maintenance of centrosome location [GO:0051661]	GOBP	0.321881	0.289887	4	0.576221	-0.462431
NADH metabolic process [GO:0006734]	GOBP	-0.287889	-0.25733	5	0.576031	-0.461585
L-serine metabolic process [GO:0006563]	GOBP	-0.371491	-0.338881	3	0.57599	-0.460594
translation factor activity, RNA binding [GO:0008135]	GOMF	-0.261427	-0.232469	6	0.571778	-0.345958
bubble DNA binding [GO:0000405]	GOMF	0.320041	0.288105	4	0.571755	-0.343341
mammary gland epithelial cell proliferation [GO:0033598]	GOBP	-0.36931	-0.336686	3	0.571408	-0.464145
cellular calcium ion homeostasis [GO:0006874]	GOBP	-0.241722	-0.214196	7	0.57062	-0.463905
anatomical structure morphogenesis [GO:0009653]	GOBP	0.368765	0.336138	3	0.570265	-0.463235
positive regulation of ubiquitin-protein transferase activity [GO:0051443]	GOBP	0.319223	0.287313	4	0.569775	-0.462702
embryo implantation [GO:0007566]	GOBP	0.260336	0.231452	6	0.568545	-0.462911
response to toxic substance [GO:0009636]	GOBP	0.201394	0.177353	10	0.566918	-0.463519
positive regulation of transcription regulatory region DNA binding [GO:2000679]	GOBP	-0.36713	-0.334495	3	0.566841	-0.462581
miRNA loading onto RISC involved in gene silencing by miRNA [GO:0035280]	GOBP	0.284452	0.254079	5	0.566727	-0.461681
positive regulation of telomere capping [GO:1904355]	GOBP	0.284452	0.254079	5	0.566727	-0.46067
ATP hydrolysis coupled cation transmembrane transport [GO:0099132]	GOBP	0.366857	0.334222	3	0.566271	-0.460117
mitotic cell cycle arrest [GO:0071850]	GOBP	-0.366857	-0.334222	3	0.566271	-0.459111
mitochondrial respiratory chain complex IV [GO:0005751]	GOCC	0.36604	0.333401	3	0.564563	-0.11649
drug binding [GO:0008144]	GOMF	0.258971	0.230181	6	0.564513	-0.347958
somatic stem cell population maintenance [GO:0035019]	GOBP	0.316973	0.285139	4	0.564344	-0.460034
negative regulation of cell migration [GO:0030336]	GOBP	0.182875	0.16065	12	0.562554	-0.460821
hydrolase activity, acting on carbon-nitrogen (but not peptide) bonds [GO:0016810]	GOMF	-0.364677	-0.332035	3	0.561721	-0.348142
histone acetylation [GO:0016573]	GOBP	0.169023	0.148234	14	0.560957	-0.46142
DNA-templated transcription, termination [GO:0006353]	GOBP	0.23868	0.211392	7	0.560919	-0.46046
monocyte differentiation [GO:0030224]	GOBP	-0.364132	-0.331489	3	0.560586	-0.459798
condensed nuclear chromosome, centromeric region [GO:0000780]	GOCC	0.315337	0.283561	4	0.560407	-0.118402
regulation of cell morphogenesis [GO:0022604]	GOBP	-0.25747	-0.228784	6	0.560092	-0.459299
cyclin binding [GO:0030332]	GOMF	0.25747	0.228784	6	0.560092	-0.347178
embryonic brain development [GO:1990403]	GOBP	-0.363587	-0.330944	3	0.559452	-0.458949
positive regulation of transcription, DNA-templated [GO:0045893]	GOBP	0.0658409	0.0572715	95	0.559215	-0.458198
transcriptional activator activity, RNA polymerase II distal enhancer sequence-specific DNA binding [GO:0001205]	GOMF	-0.281506	-0.251297	5	0.558801	-0.345892
activation of MAPK activity [GO:0000187]	GOBP	0.363042	0.330398	3	0.558319	-0.458108
ribosomal subunit export from nucleus [GO:0000054]	GOBP	-0.314315	-0.282575	4	0.557953	-0.457491
cysteine-type endopeptidase activity [GO:0004197]	GOMF	0.31411	0.282378	4	0.557462	-0.344669
guanyl-nucleotide exchange factor activity [GO:0005085]	GOMF	-0.362497	-0.329853	3	0.557187	-0.342397
cilium [GO:0005929]	GOCC	0.162366	0.142289	15	0.55651	-0.120066
response to lipopolysaccharide [GO:0032496]	GOBP	-0.162312	-0.14224	15	0.556257	-0.458205
positive regulation of G2/M transition of mitotic cell cycle [GO:0010971]	GOBP	-0.209107	-0.184347	9	0.555617	-0.457865
Endoplasmic reticulum	Keywords	0.0537599	0.0467404	144	0.555254	0.0350983
mRNA cap binding complex [GO:0005845]	GOCC	-0.236808	-0.209669	7	0.554983	-0.119371
positive regulation of dendrite development [GO:1900006]	GOBP	0.361134	0.328491	3	0.55436	-0.458145
Fatty acid biosynthesis	Keywords	-0.156751	-0.137284	16	0.55416	0.0378649
regulation of long-term neuronal synaptic plasticity [GO:0048169]	GOBP	0.360589	0.327947	3	0.553231	-0.4583
low-density lipoprotein particle receptor binding [GO:0050750]	GOMF	-0.254605	-0.226121	6	0.551692	-0.345359
cell surface [GO:0009986]	GOCC	0.10574	0.0921895	35	0.549536	-0.122608
mitochondrial proton-transporting ATP synthase complex [GO:0005753]	GOCC	0.196802	0.1732	10	0.549523	-0.120423
G-quadruplex DNA binding [GO:0051880]	GOMF	0.310634	0.279032	4	0.549153	-0.345381
cell body [GO:0044297]	GOCC	-0.124752	-0.108926	25	0.548926	-0.118831
myoblast differentiation [GO:0045445]	GOBP	-0.358408	-0.325772	3	0.548724	-0.461834
Fatty acid biosynthesis	KEGG name	-0.310429	-0.278835	4	0.548666	-0.184111
chromosome condensation [GO:0030261]	GOBP	0.357318	0.324686	3	0.546477	-0.463111
Lipid metabolism	Keywords	-0.0998191	-0.0869915	39	0.546326	0.0338565
oxidoreductase activity, acting on the CH-OH group of donors, NAD or NADP as acceptor [GO:0016616]	GOMF	-0.309202	-0.277656	4	0.545746	-0.346285
miRNA catabolic process [GO:0010587]	GOBP	-0.308998	-0.27746	4	0.54526	-0.463359
Pathways in cancer	KEGG name	-0.142214	-0.124368	19	0.545253	-0.177304
Ion transport	Keywords	0.135012	0.117991	21	0.543542	0.034866
pronucleus [GO:0045120]	GOCC	0.218148	0.192576	8	0.543498	-0.122083
negative regulation of blood vessel endothelial cell migration [GO:0043537]	GOBP	-0.307771	-0.276282	4	0.542348	-0.465305
positive regulation of protein kinase activity [GO:0045860]	GOBP	0.217739	0.192202	8	0.542125	-0.464564
dendritic spine [GO:0043197]	GOCC	-0.131588	-0.114962	22	0.541617	-0.121798
microtubule associated complex [GO:0005875]	GOCC	-0.354593	-0.321975	3	0.540874	-0.120386
DNA binding transcription factor activity [GO:0003700]	GOMF	0.0593251	0.0515897	112	0.540303	-0.349239
rhythmic process [GO:0048511]	GOBP	-0.158806	-0.139114	15	0.540127	-0.4656
sperm capacitation [GO:0048240]	GOBP	-0.354047	-0.321433	3	0.539756	-0.465011
PPAR signaling pathway	KEGG name	-0.250239	-0.22207	6	0.538991	-0.173582
Apoptosis	Keywords	0.0736564	0.0640932	71	0.538247	0.0333312
chaperone binding [GO:0051087]	GOMF	-0.128069	-0.111854	23	0.537928	-0.34914
peptidyl-tyrosine phosphorylation [GO:0018108]	GOBP	0.352685	0.320081	3	0.536966	-0.466844
viral RNA genome replication [GO:0039694]	GOBP	0.352412	0.31981	3	0.536409	-0.466445
proteinaceous extracellular matrix [GO:0005578]	GOCC	0.203552	0.179307	9	0.535831	-0.123284
Transmembrane beta strand	Keywords	0.304703	0.273342	4	0.535095	0.0339073
smooth endoplasmic reticulum [GO:0005790]	GOCC	-0.248601	-0.220553	6	0.534259	-0.122722
ossification [GO:0001503]	GOBP	0.247919	0.219922	6	0.532293	-0.469608
COPI vesicle coat [GO:0030126]	GOCC	-0.271358	-0.241754	5	0.531851	-0.123006
pigmentation [GO:0043473]	GOBP	-0.247646	-0.219669	6	0.531507	-0.469443
postsynaptic membrane [GO:0045211]	GOCC	-0.17501	-0.153593	12	0.530216	-0.122528
Postsynaptic cell membrane	Keywords	-0.17501	-0.153593	12	0.530216	0.0327241
Cytoplasmic vesicle	Keywords	-0.090978	-0.0792416	45	0.530098	0.0362712
cytoplasmic exosome (RNase complex) [GO:0000177]	GOCC	0.191554	0.168463	10	0.529913	-0.120727
structural constituent of muscle [GO:0008307]	GOMF	0.214052	0.188843	8	0.529832	-0.354774
regulation of alternative mRNA splicing, via spliceosome [GO:0000381]	GOBP	-0.105785	-0.0922285	33	0.528821	-0.471179
perinuclear endoplasmic reticulum [GO:0097038]	GOCC	0.348596	0.316032	3	0.528631	-0.119917
glutathione transferase activity [GO:0004364]	GOMF	0.348596	0.316032	3	0.528631	-0.353529
SH3 domain	Keywords	-0.18234	-0.16017	11	0.528604	0.0384117
Microsome	Keywords	0.182191	0.160036	11	0.528025	0.0414364
microtubule end [GO:1990752]	GOCC	0.348051	0.315493	3	0.527523	-0.118942
negative regulation of Ras protein signal transduction [GO:0046580]	GOBP	-0.246009	-0.218155	6	0.526802	-0.472251
neuromuscular junction [GO:0031594]	GOCC	-0.246009	-0.218155	6	0.526802	-0.11759
Alzheimer's disease	KEGG name	0.125847	0.109892	23	0.525444	-0.17737
regulation of neuron differentiation [GO:0045664]	GOBP	0.346961	0.314416	3	0.525311	-0.472797
lipid metabolic process [GO:0006629]	GOBP	-0.181445	-0.159366	11	0.525132	-0.472033
Actin capping	Keywords	-0.227097	-0.200754	7	0.524606	0.0415915
muscle fiber development [GO:0048747]	GOBP	-0.3	-0.268845	4	0.524051	-0.472172
retrograde protein transport, ER to cytosol [GO:0030970]	GOBP	-0.346143	-0.313609	3	0.523654	-0.47163
negative regulation of mRNA polyadenylation [GO:1900364]	GOBP	0.345871	0.31334	3	0.523103	-0.471245
rRNA transcription [GO:0009303]	GOBP	0.226512	0.200218	7	0.522798	-0.470615
midbody [GO:0030496]	GOCC	0.0929828	0.0809978	42	0.521594	-0.120735
alpha-tubulin binding [GO:0043014]	GOMF	-0.298773	-0.267675	4	0.521185	-0.358541
chaperone-mediated protein complex assembly [GO:0051131]	GOBP	0.243962	0.216264	6	0.520944	-0.471536
single fertilization [GO:0007338]	GOBP	0.242734	0.21513	6	0.517442	-0.474107
protein phosphatase regulator activity [GO:0019888]	GOMF	0.297137	0.266115	4	0.517374	-0.359933
histone H4-K5 acetylation [GO:0043981]	GOBP	0.265466	0.236239	5	0.516451	-0.474169
histone H4-K8 acetylation [GO:0043982]	GOBP	0.265466	0.236239	5	0.516451	-0.473242
histone acetyltransferase activity (H4-K16 specific) [GO:0046972]	GOMF	0.265466	0.236239	5	0.516451	-0.358451
histone acetyltransferase activity (H4-K5 specific) [GO:0043995]	GOMF	0.265466	0.236239	5	0.516451	-0.356058
histone acetyltransferase activity (H4-K8 specific) [GO:0043996]	GOMF	0.265466	0.236239	5	0.516451	-0.353678
adult walking behavior [GO:0007628]	GOBP	-0.342055	-0.309581	3	0.515403	-0.473365
regulation of miRNA metabolic process [GO:2000628]	GOBP	0.342055	0.309581	3	0.515403	-0.472442
regulation of cardiac muscle cell contraction [GO:0086004]	GOBP	-0.34151	-0.309045	3	0.514307	-0.472617
regulation of synaptic vesicle exocytosis [GO:2000300]	GOBP	0.34151	0.309045	3	0.514307	-0.471698
liver regeneration [GO:0097421]	GOBP	-0.171044	-0.150041	12	0.514201	-0.470886
regulation of mRNA stability [GO:0043488]	GOBP	-0.164267	-0.143985	13	0.513782	-0.47039
negative regulation of DNA binding [GO:0043392]	GOBP	-0.223353	-0.197328	7	0.513078	-0.47018
Microtubule	Keywords	0.0752804	0.0655117	63	0.512721	0.0332524
Viral myocarditis	KEGG name	0.196903	0.173291	9	0.512535	-0.180733
positive regulation of neuroblast proliferation [GO:0002052]	GOBP	0.294274	0.26339	4	0.510731	-0.471616
mitochondrial proton-transporting ATP synthase complex, coupling factor F(o) [GO:0000276]	GOCC	0.263175	0.234099	5	0.51051	-0.129765
negative regulation of TOR signaling [GO:0032007]	GOBP	-0.33933	-0.306903	3	0.509931	-0.471507
pericentriolar material [GO:0000242]	GOCC	0.262357	0.233336	5	0.508396	-0.129836
myosin II complex [GO:0016460]	GOCC	0.337967	0.305566	3	0.507204	-0.128993
embryonic hemopoiesis [GO:0035162]	GOBP	-0.337149	-0.304764	3	0.50557	-0.47496
response to retinoic acid [GO:0032526]	GOBP	0.337149	0.304764	3	0.50557	-0.474054
precatalytic spliceosome [GO:0071011]	GOCC	-0.122083	-0.106572	23	0.504571	-0.129602
circadian rhythm [GO:0007623]	GOBP	-0.130795	-0.114261	20	0.504344	-0.474377
kidney development [GO:0001822]	GOBP	0.220428	0.194656	7	0.504144	-0.473675
nucleosomal DNA binding [GO:0031492]	GOMF	-0.291411	-0.26067	4	0.504123	-0.363639
endocytic vesicle [GO:0030139]	GOCC	0.237959	0.210728	6	0.503912	-0.128245
regulation of DNA replication [GO:0006275]	GOBP	-0.237686	-0.210476	6	0.503143	-0.473775
ribonucleoprotein complex binding [GO:0043021]	GOMF	-0.127363	-0.11123	21	0.502739	-0.362669
dystroglycan binding [GO:0002162]	GOMF	-0.290798	-0.260088	4	0.502711	-0.360356
Amino sugar and nucleotide sugar metabolism	KEGG name	0.290593	0.259894	4	0.502241	-0.181687
signal transducer activity [GO:0004871]	GOMF	-0.183846	-0.161523	10	0.501634	-0.359104
nucleotide-excision repair [GO:0006289]	GOBP	-0.161298	-0.141336	13	0.501451	-0.474569
mRNA transport [GO:0051028]	GOBP	-0.10157	-0.0885282	33	0.500886	-0.474238
semaphorin-plexin signaling pathway [GO:0071526]	GOBP	-0.236594	-0.209472	6	0.500073	-0.474156
regulation of actin filament bundle assembly [GO:0032231]	GOBP	-0.333878	-0.301563	3	0.499057	-0.474279
Tat protein binding [GO:0030957]	GOMF	-0.333606	-0.301296	3	0.498516	-0.359906
Epithelial cell signaling in Helicobacter pylori infection	KEGG name	-0.333606	-0.301296	3	0.498516	-0.176269
spinal cord motor neuron differentiation [GO:0021522]	GOBP	0.288957	0.258343	4	0.498486	-0.47396
extrinsic component of plasma membrane [GO:0019897]	GOCC	-0.218556	-0.192948	7	0.498459	-0.131693
ciliary basal body [GO:0036064]	GOCC	0.160541	0.140661	13	0.498322	-0.129833
actin cytoskeleton [GO:0015629]	GOCC	-0.0850178	-0.0740242	47	0.498246	-0.127921
5S rRNA binding [GO:0008097]	GOMF	-0.204322	-0.180005	8	0.497939	-0.358179
termination of RNA polymerase I transcription [GO:0006363]	GOBP	0.332788	0.300497	3	0.496893	-0.474663
long-term memory [GO:0007616]	GOBP	-0.332243	-0.299965	3	0.495813	-0.474856
negative regulation of autophagy [GO:0010507]	GOBP	0.28773	0.25718	4	0.495676	-0.474108
dense fibrillar component [GO:0001651]	GOCC	0.331971	0.299699	3	0.495273	-0.128915
negative regulation of protein kinase activity [GO:0006469]	GOBP	0.234821	0.207841	6	0.495099	-0.473801
female meiotic nuclear division [GO:0007143]	GOBP	0.286912	0.256406	4	0.493807	-0.474212
activation of protein kinase activity [GO:0032147]	GOBP	-0.216567	-0.191134	7	0.492446	-0.474693
Glycosidase	Keywords	-0.233183	-0.206336	6	0.490525	0.0145732
prespliceosome [GO:0071010]	GOCC	0.254664	0.226176	5	0.488687	-0.133532
endosome membrane [GO:0010008]	GOCC	0.171005	0.150006	11	0.485297	-0.134961
immunological synapse [GO:0001772]	GOCC	-0.230591	-0.203956	6	0.483318	-0.134988
RNA polymerase II transcription factor activity, TBP-class protein binding, involved in preinitiation complex assembly [GO:0001129]	GOMF	0.325157	0.293064	3	0.481852	-0.371974
mitochondrial inner membrane presequence translocase complex [GO:0005744]	GOCC	-0.324884	-0.2928	3	0.481318	-0.135045
myosin V binding [GO:0031489]	GOMF	0.229772	0.203205	6	0.48105	-0.370496
intrinsic component of the cytoplasmic side of the plasma membrane [GO:0031235]	GOCC	0.324339	0.29227	3	0.480251	-0.134178
integral component of mitochondrial outer membrane [GO:0031307]	GOCC	-0.324067	-0.292006	3	0.479718	-0.132785
Meiosis - yeast	KEGG name	-0.136416	-0.119233	17	0.479207	-0.186623
heparin binding [GO:0008201]	GOMF	0.177532	0.155854	10	0.478929	-0.37035
regulation of protein ubiquitination [GO:0031396]	GOBP	0.322976	0.290948	3	0.477587	-0.47656
phagocytosis, engulfment [GO:0006911]	GOBP	-0.322704	-0.290684	3	0.477056	-0.47624
regulation of gene expression [GO:0010468]	GOBP	0.0848989	0.0739202	44	0.476466	-0.475979
protein heterodimerization activity [GO:0046982]	GOMF	-0.0626398	-0.0544795	82	0.475989	-0.371034
palate development [GO:0060021]	GOBP	0.186157	0.163601	9	0.475755	-0.47584
response to insulin [GO:0032868]	GOBP	-0.197358	-0.173702	8	0.475594	-0.475155
mitotic cell cycle checkpoint [GO:0007093]	GOBP	0.2491	0.221015	5	0.474621	-0.475281
adult locomotory behavior [GO:0008344]	GOBP	-0.2106	-0.185704	7	0.47458	-0.474478
lysosome [GO:0005764]	GOCC	-0.154667	-0.135429	13	0.474332	-0.136253
class I DNA-(apurinic or apyrimidinic site) lyase activity [GO:0140078]	GOMF	-0.248773	-0.220712	5	0.473799	-0.370979
class III/IV DNA-(apurinic or apyrimidinic site) lyase activity [GO:0140080]	GOMF	-0.248773	-0.220712	5	0.473799	-0.368747
DNA-templated transcription, initiation [GO:0006352]	GOBP	0.143906	0.125869	15	0.473721	-0.474495
telomeric DNA binding [GO:0042162]	GOMF	-0.196743	-0.173147	8	0.473641	-0.366683
lung development [GO:0030324]	GOBP	0.196333	0.172776	8	0.472341	-0.475034
cytosolic proteasome complex [GO:0031597]	GOCC	-0.248118	-0.220106	5	0.472156	-0.136521
small ribosomal subunit rRNA binding [GO:0070181]	GOMF	-0.209664	-0.184853	7	0.471801	-0.366313
Steroid biosynthesis	Keywords	0.209664	0.184853	7	0.471801	-0.000662781
positive regulation of focal adhesion assembly [GO:0051894]	GOBP	0.319978	0.288044	3	0.471748	-0.474787
protein kinase C binding [GO:0005080]	GOMF	-0.138923	-0.121452	16	0.471743	-0.364172
erythrocyte differentiation [GO:0030218]	GOBP	-0.225952	-0.199705	6	0.470524	-0.475174
ovarian follicle development [GO:0001541]	GOBP	0.208845	0.184109	7	0.469375	-0.475487
regulation of aerobic respiration [GO:1903715]	GOBP	-0.318615	-0.286726	3	0.469103	-0.474924
positive regulation of cell adhesion [GO:0045785]	GOBP	-0.31807	-0.286199	3	0.468047	-0.475148
Lys48-specific deubiquitinase activity [GO:1990380]	GOMF	0.31807	0.286199	3	0.468047	-0.36568
post-mRNA release spliceosomal complex [GO:0071014]	GOCC	0.275256	0.245412	4	0.467471	-0.139305
Cleavage on pair of basic residues	Keywords	0.24599	0.218138	5	0.466831	-0.00217272
fatty acid biosynthetic process [GO:0006633]	GOBP	-0.141988	-0.124169	15	0.465427	-0.476937
intermediate filament cytoskeleton organization [GO:0045104]	GOBP	-0.20709	-0.182516	7	0.464191	-0.476515
microtubule plus-end [GO:0035371]	GOCC	0.193671	0.170372	8	0.463926	-0.140957
response to cocaine [GO:0042220]	GOBP	-0.223359	-0.197334	6	0.463433	-0.476447
negative regulation of viral entry into host cell [GO:0046597]	GOBP	0.315617	0.283831	3	0.463305	-0.47575
cellular response to cAMP [GO:0071320]	GOBP	-0.206739	-0.182197	7	0.463157	-0.475074
nuclear periphery [GO:0034399]	GOCC	-0.173022	-0.151812	10	0.462964	-0.140035
protein dimerization activity [GO:0046983]	GOMF	0.132885	0.116109	17	0.46293	-0.36862
Antigen processing and presentation	KEGG name	0.18224	0.16008	9	0.46262	-0.194436
positive regulation of TOR signaling [GO:0032008]	GOBP	-0.315072	-0.283305	3	0.462253	-0.475156
glutamine metabolic process [GO:0006541]	GOBP	-0.272802	-0.243108	4	0.461998	-0.474591
chromocenter [GO:0010369]	GOCC	-0.193056	-0.169818	8	0.461993	-0.13913
DNA replication	KEGG name	0.136714	0.119496	16	0.461897	-0.186559
regulation of respiratory gaseous exchange by neurological system process [GO:0002087]	GOBP	0.3148	0.283042	3	0.461728	-0.474043
osteoblast differentiation [GO:0001649]	GOBP	0.206037	0.181561	7	0.461092	-0.473862
Hedgehog signaling pathway	KEGG name	-0.272393	-0.242724	4	0.461088	-0.178934
response to ethanol [GO:0045471]	GOBP	-0.140838	-0.123149	15	0.460477	-0.473661
transcription elongation factor complex [GO:0008023]	GOCC	0.136252	0.119087	16	0.459846	-0.139409
Cul3-RING ubiquitin ligase complex [GO:0031463]	GOCC	0.271575	0.241957	4	0.459271	-0.138124
response to type I interferon [GO:0034340]	GOBP	-0.313164	-0.281466	3	0.458581	-0.474743
mitotic spindle assembly [GO:0090307]	GOBP	-0.163696	-0.143475	11	0.458152	-0.47436
gastrulation [GO:0007369]	GOBP	-0.191827	-0.168709	8	0.458135	-0.473566
mitochondrial DNA replication [GO:0006264]	GOBP	-0.312892	-0.281204	3	0.458057	-0.472834
male meiotic nuclear division [GO:0007140]	GOBP	-0.204984	-0.180606	7	0.458001	-0.472082
beta-Alanine metabolism	KEGG name	-0.270961	-0.241382	4	0.45791	-0.17384
structural constituent of cytoskeleton [GO:0005200]	GOMF	-0.118577	-0.103481	21	0.457437	-0.371947
regulation of centriole replication [GO:0046599]	GOBP	0.312347	0.280679	3	0.457011	-0.472266
negative regulation of catenin import into nucleus [GO:0035414]	GOBP	-0.270552	-0.240998	4	0.457003	-0.471468
proton transmembrane transporter activity [GO:0015078]	GOMF	0.270552	0.240998	4	0.457003	-0.370225
microtubule cytoskeleton organization [GO:0000226]	GOBP	0.106575	0.0929226	26	0.456862	-0.470806
regulation of microtubule polymerization or depolymerization [GO:0031110]	GOBP	0.312074	0.280417	3	0.456488	-0.470378
Host-virus interaction	Keywords	0.311802	0.280154	3	0.455965	-0.00960527
metabolic process [GO:0008152]	GOBP	-0.180146	-0.158199	9	0.455652	-0.470413
RNA degradation	KEGG name	-0.0859693	-0.0748567	40	0.455448	-0.168184
estrogen receptor binding [GO:0030331]	GOMF	-0.180055	-0.158117	9	0.45535	-0.369733
adherens junction organization [GO:0034332]	GOBP	-0.311256	-0.27963	3	0.45492	-0.470347
positive regulation of fibroblast proliferation [GO:0048146]	GOBP	-0.311256	-0.27963	3	0.45492	-0.469549
Bacterial invasion of epithelial cells	KEGG name	-0.179781	-0.157872	9	0.454445	-0.161218
oxidoreductase activity, acting on the aldehyde or oxo group of donors, NAD or NADP as acceptor [GO:0016620]	GOMF	-0.310711	-0.279106	3	0.453876	-0.369074
regulation of cell cycle [GO:0051726]	GOBP	-0.107954	-0.0941343	25	0.452957	-0.470716
response to unfolded protein [GO:0006986]	GOBP	-0.179326	-0.157463	9	0.452937	-0.469941
RIG-I-like receptor signaling pathway	KEGG name	0.268507	0.239083	4	0.452481	-0.155357
positive regulation of histone phosphorylation [GO:0033129]	GOBP	0.309894	0.27832	3	0.452312	-0.469773
membrane raft [GO:0045121]	GOCC	-0.100199	-0.0873252	29	0.452272	-0.143271
protein localization to organelle [GO:0033365]	GOBP	-0.239935	-0.212548	5	0.451803	-0.46949
lysosomal membrane [GO:0005765]	GOCC	-0.16966	-0.148803	10	0.451199	-0.1425
neuronal stem cell population maintenance [GO:0097150]	GOBP	0.23928	0.211944	5	0.45019	-0.470313
gluconeogenesis [GO:0006094]	GOBP	-0.308258	-0.27675	3	0.44919	-0.470524
Gluconeogenesis	Keywords	-0.308258	-0.27675	3	0.44919	-0.0129742
cell redox homeostasis [GO:0045454]	GOBP	-0.126194	-0.110198	18	0.449006	-0.469921
pericentric heterochromatin assembly [GO:0031508]	GOBP	-0.307986	-0.276488	3	0.44867	-0.46947
receptor-mediated endocytosis [GO:0006898]	GOBP	-0.307713	-0.276227	3	0.448151	-0.469205
protein dephosphorylation [GO:0006470]	GOBP	-0.160937	-0.141014	11	0.448061	-0.468512
actin filament binding [GO:0051015]	GOMF	-0.085924	-0.0748172	39	0.447774	-0.373052
microtubule minus-end binding [GO:0051011]	GOMF	0.307168	0.275704	3	0.447113	-0.3716
spectrin binding [GO:0030507]	GOMF	-0.201123	-0.177108	7	0.446735	-0.369875
protein homodimerization activity [GO:0042803]	GOMF	0.0500767	0.0435325	118	0.446014	-0.368502
social behavior [GO:0035176]	GOBP	0.306351	0.27492	3	0.445558	-0.470233
SCF ubiquitin ligase complex [GO:0019005]	GOCC	-0.236825	-0.209684	5	0.44416	-0.147703
p53 signaling pathway	KEGG name	0.264417	0.235259	4	0.443487	-0.156664
axon terminus [GO:0043679]	GOCC	0.199953	0.176049	7	0.443342	-0.146692
phagocytosis [GO:0006909]	GOBP	0.215855	0.190485	6	0.443141	-0.47187
regulation of inflammatory response [GO:0050727]	GOBP	0.23617	0.209082	5	0.442557	-0.471674
thyroid gland development [GO:0030878]	GOBP	0.304443	0.273092	3	0.441937	-0.471517
Alanine, aspartate and glutamate metabolism	KEGG name	-0.235843	-0.208781	5	0.441756	-0.150842
protein-containing complex [GO:0032991]	GOCC	0.0738263	0.0642416	52	0.441608	-0.146605
unfolded protein binding [GO:0051082]	GOMF	-0.085009	-0.0740166	39	0.441554	-0.37088
long-chain fatty acid biosynthetic process [GO:0042759]	GOBP	0.303898	0.27257	3	0.440904	-0.471773
positive regulation of BMP signaling pathway [GO:0030513]	GOBP	0.303898	0.27257	3	0.440904	-0.470998
transcription coactivator activity [GO:0003713]	GOMF	0.0661074	0.057504	65	0.440697	-0.369663
Notch signaling pathway [GO:0007219]	GOBP	-0.235025	-0.208028	5	0.439757	-0.471372
Protein processing in endoplasmic reticulum	KEGG name	0.0742776	0.0646357	51	0.43965	-0.145524
embryonic cleavage [GO:0040016]	GOBP	0.30308	0.271788	3	0.439357	-0.471
basal cortex [GO:0045180]	GOCC	0.262168	0.233159	4	0.43857	-0.14783
endothelial cell proliferation [GO:0001935]	GOBP	-0.302535	-0.271267	3	0.438327	-0.471259
negative regulation of gene expression [GO:0010629]	GOBP	-0.105182	-0.0916987	25	0.437816	-0.471001
Endocrine and other factor-regulated calcium reabsorption	KEGG name	-0.165642	-0.145212	10	0.437291	-0.140584
cytosolic ribosome [GO:0022626]	GOCC	-0.233715	-0.206825	5	0.436566	-0.148028
DNA binding, bending [GO:0008301]	GOMF	0.260941	0.232015	4	0.435897	-0.372401
negative regulation of NF-kappaB transcription factor activity [GO:0032088]	GOBP	-0.184658	-0.162253	8	0.435878	-0.472171
outflow tract septum morphogenesis [GO:0003148]	GOBP	0.301172	0.269964	3	0.435756	-0.471527
protein O-linked glycosylation [GO:0006493]	GOBP	0.260532	0.231634	4	0.435007	-0.47151
histone demethylase activity (H3-K36 specific) [GO:0051864]	GOMF	0.300627	0.269444	3	0.434729	-0.371515
positive regulation of B cell proliferation [GO:0030890]	GOBP	0.260327	0.231444	4	0.434562	-0.471191
glial cell differentiation [GO:0010001]	GOBP	0.300354	0.269184	3	0.434216	-0.470775
Galactose metabolism	KEGG name	0.260123	0.231253	4	0.434118	-0.136578
mitotic sister chromatid cohesion [GO:0007064]	GOBP	-0.231915	-0.205171	5	0.432192	-0.472037
ventricular cardiac muscle cell development [GO:0055015]	GOBP	-0.299264	-0.268143	3	0.432165	-0.471304
regulation of autophagy of mitochondrion [GO:1903146]	GOBP	0.143931	0.125891	13	0.431674	-0.471036
mitotic G2 DNA damage checkpoint [GO:0007095]	GOBP	0.231588	0.204871	5	0.431399	-0.470555
Cytoplasm	Keywords	-0.0219152	-0.0190383	846	0.429653	-0.0291308
phosphatidylinositol-mediated signaling [GO:0048015]	GOBP	-0.230769	-0.20412	5	0.429418	-0.47178
protein kinase regulator activity [GO:0019887]	GOMF	-0.257873	-0.229159	4	0.429241	-0.37496
Cell junction	Keywords	-0.0651205	-0.0566431	64	0.427928	-0.0275026
cardiac septum morphogenesis [GO:0060411]	GOBP	-0.296811	-0.265805	3	0.427566	-0.472877
mammary gland development [GO:0030879]	GOBP	0.296811	0.265805	3	0.427566	-0.472124
Rho protein signal transduction [GO:0007266]	GOBP	-0.209851	-0.185023	6	0.427156	-0.471781
hippocampus development [GO:0021766]	GOBP	0.128648	0.112365	16	0.426626	-0.471561
thalamus development [GO:0021794]	GOBP	-0.296266	-0.265286	3	0.426546	-0.470892
photoreceptor connecting cilium [GO:0032391]	GOCC	0.296266	0.265286	3	0.426546	-0.15625
Cul4-RING E3 ubiquitin ligase complex [GO:0080008]	GOCC	-0.209169	-0.184403	6	0.425354	-0.155651
Flemming body [GO:0090543]	GOCC	0.180971	0.15894	8	0.424596	-0.154625
mitotic sister chromatid segregation [GO:0000070]	GOBP	0.180868	0.158848	8	0.424284	-0.472405
preribosome, small subunit precursor [GO:0030688]	GOCC	-0.294903	-0.263989	3	0.424001	-0.153444
regulation of nucleocytoplasmic transport [GO:0046822]	GOBP	-0.255215	-0.226687	4	0.423503	-0.47244
protein localization to nucleolus [GO:1902570]	GOBP	0.228314	0.201869	5	0.423495	-0.471702
regulation of double-strand break repair via homologous recombination [GO:0010569]	GOBP	-0.20835	-0.18366	6	0.423195	-0.471258
heart looping [GO:0001947]	GOBP	0.228151	0.201719	5	0.423101	-0.470609
mitotic cell cycle [GO:0000278]	GOBP	-0.120481	-0.105159	18	0.422709	-0.470259
Antioxidant	Keywords	-0.227987	-0.201569	5	0.422707	-0.0293953
FK506 binding [GO:0005528]	GOMF	0.254601	0.226117	4	0.422183	-0.379983
RNA polymerase I core binding [GO:0001042]	GOMF	0.293813	0.262952	3	0.421969	-0.378173
lactation [GO:0007595]	GOBP	-0.227496	-0.201119	5	0.421527	-0.4707
Nucleotide excision repair	KEGG name	0.127363	0.11123	16	0.421108	-0.142527
regulation of GTPase activity [GO:0043087]	GOBP	0.179742	0.157836	8	0.42086	-0.470628
spinal cord development [GO:0021510]	GOBP	-0.206986	-0.182421	6	0.419606	-0.471144
response to caffeine [GO:0031000]	GOBP	-0.253374	-0.224978	4	0.419548	-0.470466
DNA recombination	Keywords	-0.0929861	-0.0810007	30	0.419378	-0.0294216
negative regulation of transcription by RNA polymerase I [GO:0016479]	GOBP	-0.291905	-0.261139	3	0.418422	-0.470856
Chromatin regulator	Keywords	0.0498974	0.0433764	107	0.417839	-0.027683
Cell shape	Keywords	-0.252556	-0.224219	4	0.417794	-0.0244748
Nitration	Keywords	-0.116049	-0.101255	19	0.416918	-0.0221226
positive regulation of RNA polymerase II transcriptional preinitiation complex assembly [GO:0045899]	GOBP	-0.205894	-0.181431	6	0.416743	-0.471801
insulin-responsive compartment [GO:0032593]	GOCC	0.290815	0.260104	3	0.4164	-0.159276
positive regulation of ER-associated ubiquitin-dependent protein catabolic process [GO:1903071]	GOBP	0.29027	0.259587	3	0.41539	-0.472421
NAD binding [GO:0051287]	GOMF	-0.139699	-0.12214	13	0.415284	-0.382843
Mitochondrion outer membrane	Keywords	-0.0989873	-0.0862617	26	0.41496	-0.0208755
Exocytosis	Keywords	0.167577	0.146942	9	0.414699	-0.0179546
response to reactive oxygen species [GO:0000302]	GOBP	-0.22455	-0.198423	5	0.414473	-0.472606
embryonic placenta development [GO:0001892]	GOBP	-0.289725	-0.25907	3	0.414381	-0.471967
activation of cysteine-type endopeptidase activity involved in apoptotic process [GO:0006919]	GOBP	-0.177181	-0.155539	8	0.413116	-0.472503
positive regulation of receptor internalization [GO:0002092]	GOBP	-0.250102	-0.221943	4	0.41255	-0.472341
cardiac muscle cell development [GO:0055013]	GOBP	0.288635	0.258037	3	0.412366	-0.471798
core mediator complex [GO:0070847]	GOCC	0.223568	0.197525	5	0.412131	-0.161783
collagen fibril organization [GO:0030199]	GOBP	-0.249898	-0.221754	4	0.412115	-0.471324
embryonic process involved in female pregnancy [GO:0060136]	GOBP	0.287817	0.257262	3	0.410858	-0.471856
RNA binding [GO:0003723]	GOMF	-0.0273883	-0.0237952	393	0.410087	-0.386033
negative regulation of DNA binding transcription factor activity [GO:0043433]	GOBP	-0.137994	-0.12063	13	0.408745	-0.473246
proton-transporting ATP synthase activity, rotational mechanism [GO:0046933]	GOMF	0.222095	0.196178	5	0.408628	-0.385496
positive regulation of Wnt signaling pathway [GO:0030177]	GOBP	-0.202756	-0.178586	6	0.408551	-0.472718
axoneme [GO:0005930]	GOCC	-0.175543	-0.15407	8	0.408188	-0.163971
very long-chain fatty acid biosynthetic process [GO:0042761]	GOBP	-0.286182	-0.255714	3	0.407847	-0.472702
scavenger receptor activity [GO:0005044]	GOMF	0.286182	0.255714	3	0.407847	-0.384289
promoter-specific chromatin binding [GO:1990841]	GOMF	-0.127801	-0.111617	15	0.405803	-0.384354
transcriptional repressor complex [GO:0017053]	GOCC	-0.110786	-0.0966244	20	0.405774	-0.164638
oxidoreductase activity, acting on paired donors, with incorporation or reduction of molecular oxygen, 2-oxoglutarate as one donor, and incorporation of one atom each of oxygen into both donors [GO:0016706]	GOMF	0.284274	0.253911	3	0.404344	-0.383844
apoptotic mitochondrial changes [GO:0008637]	GOBP	-0.201119	-0.177104	6	0.404302	-0.475527
mitochondrial ATP synthesis coupled proton transport [GO:0042776]	GOBP	-0.284001	-0.253653	3	0.403844	-0.475266
Endosome	Keywords	0.102835	0.0896384	23	0.403057	-0.0264374
Plant-pathogen interaction	KEGG name	0.245603	0.21778	4	0.403	-0.153685
lysine-acetylated histone binding [GO:0070577]	GOMF	-0.163843	-0.143607	9	0.402811	-0.383416
epithelial cell-cell adhesion [GO:0090136]	GOBP	-0.282911	-0.252623	3	0.401849	-0.476544
cellular response to extracellular stimulus [GO:0031668]	GOBP	0.282366	0.252109	3	0.400852	-0.476824
interaction with symbiont [GO:0051702]	GOBP	-0.244581	-0.216835	4	0.400842	-0.47612
regulation of histone H3-K4 methylation [GO:0051569]	GOBP	0.218658	0.193041	5	0.400496	-0.475752
DNA damage	Keywords	-0.0521582	-0.0453452	91	0.400276	-0.0260833
positive regulation of intracellular transport [GO:0032388]	GOBP	0.281821	0.251594	3	0.399857	-0.475679
positive regulation of spindle assembly [GO:1905832]	GOBP	0.281821	0.251594	3	0.399857	-0.474967
regulation of metaphase plate congression [GO:0090235]	GOBP	0.281821	0.251594	3	0.399857	-0.474257
Rac guanyl-nucleotide exchange factor activity [GO:0030676]	GOMF	0.281548	0.251337	3	0.399359	-0.384916
inflammatory response [GO:0006954]	GOBP	0.184041	0.161699	7	0.398173	-0.475232
Cell cycle - yeast	KEGG name	-0.0996907	-0.0868788	24	0.397913	-0.151933
messenger ribonucleoprotein complex [GO:1990124]	GOCC	-0.183924	-0.161593	7	0.397848	-0.170823
skin development [GO:0043588]	GOBP	-0.217349	-0.191847	5	0.397414	-0.475283
endoplasmic reticulum tubular network [GO:0071782]	GOCC	0.217021	0.191548	5	0.396645	-0.170292
Repressor	Keywords	0.0396407	0.0344495	160	0.396629	-0.0266172
male gonad development [GO:0008584]	GOBP	-0.140268	-0.122644	12	0.396574	-0.475416
mRNA export from nucleus [GO:0006406]	GOBP	-0.101545	-0.0885058	23	0.396562	-0.474723
positive regulation of collagen biosynthetic process [GO:0032967]	GOBP	-0.279913	-0.249795	3	0.39638	-0.474201
GTP-dependent protein binding [GO:0030742]	GOMF	-0.27964	-0.249538	3	0.395884	-0.386448
MLL1 complex [GO:0071339]	GOCC	0.0971287	0.0846317	25	0.394943	-0.170268
ER overload response [GO:0006983]	GOBP	-0.241104	-0.213626	4	0.393533	-0.476344
Endocytosis	KEGG name	0.105554	0.0920261	21	0.393341	-0.149771
negative regulation of histone acetylation [GO:0035067]	GOBP	-0.240695	-0.213249	4	0.392676	-0.476499
Proximal tubule bicarbonate reclamation	KEGG name	0.27746	0.247485	3	0.391925	-0.144557
pre-mRNA 3'-splice site binding [GO:0030628]	GOMF	0.239877	0.212495	4	0.390965	-0.389432
clathrin adaptor complex [GO:0030131]	GOCC	-0.181116	-0.15907	7	0.390066	-0.173424
Hydrogen ion transport	Keywords	0.14453	0.126422	11	0.389826	-0.0303285
potassium channel regulator activity [GO:0015459]	GOMF	-0.180531	-0.158545	7	0.388452	-0.390019
Progesterone-mediated oocyte maturation	KEGG name	0.168783	0.14802	8	0.388091	-0.141861
Cell cycle	KEGG name	-0.0858347	-0.074739	31	0.386279	-0.137238
Alternative splicing	Keywords	0.0210819	0.0183142	714	0.385524	-0.0315618
Urea cycle	Keywords	-0.272554	-0.242875	3	0.383071	-0.0309669
Chaperone	Keywords	-0.0571669	-0.0497087	70	0.382676	-0.0283355
chromatin binding [GO:0003682]	GOMF	-0.0410726	-0.0356953	139	0.381523	-0.395031
U5 snRNP [GO:0005682]	GOCC	0.14192	0.124108	11	0.380839	-0.180938
Flagellum	Keywords	-0.191704	-0.168598	6	0.380182	-0.0278237
protein serine/threonine phosphatase activity [GO:0004722]	GOMF	-0.148421	-0.129877	10	0.37955	-0.395095
trans-Golgi network [GO:0005802]	GOCC	-0.107212	-0.0934829	19	0.376575	-0.183496
phosphoprotein binding [GO:0051219]	GOMF	0.134181	0.117256	12	0.374683	-0.398061
mitochondrial inner membrane [GO:0005743]	GOCC	-0.0482762	-0.0419648	95	0.372259	-0.186112
transcriptionally active chromatin [GO:0035327]	GOCC	0.123555	0.10787	14	0.371906	-0.184771
cortical cytoskeleton organization [GO:0030865]	GOBP	-0.266285	-0.237004	3	0.371864	-0.476757
response to hyperoxia [GO:0055093]	GOBP	-0.266285	-0.237004	3	0.371864	-0.476088
negative regulation of cellular component movement [GO:0051271]	GOBP	-0.26574	-0.236495	3	0.370895	-0.47639
protein autoprocessing [GO:0016540]	GOBP	-0.26574	-0.236495	3	0.370895	-0.475723
U6 snRNA binding [GO:0017070]	GOMF	-0.187884	-0.165156	6	0.370548	-0.400304
negative regulation of extrinsic apoptotic signaling pathway [GO:2001237]	GOBP	-0.205728	-0.18128	5	0.370443	-0.475509
mitochondrial calcium ion transmembrane transport [GO:0006851]	GOBP	0.205565	0.181132	5	0.370068	-0.47522
cellular response to interferon-gamma [GO:0071346]	GOBP	-0.123027	-0.107404	14	0.369885	-0.47474
cell periphery [GO:0071944]	GOCC	-0.145387	-0.127183	10	0.369687	-0.185304
positive regulation of transcription by RNA polymerase II [GO:0045944]	GOBP	0.0373594	0.0324651	161	0.369046	-0.474915
histone deubiquitination [GO:0016578]	GOBP	0.145141	0.126965	10	0.368892	-0.474408
RNA-binding	Keywords	0.0250602	0.0217716	399	0.368838	-0.0361826
positive regulation of exocytosis [GO:0045921]	GOBP	0.20491	0.180538	5	0.368569	-0.47407
positive regulation of chromosome segregation [GO:0051984]	GOBP	0.228834	0.202346	4	0.368129	-0.473851
stereocilium [GO:0032420]	GOCC	-0.263832	-0.234713	3	0.367511	-0.1858
ER-Golgi transport	Keywords	-0.111116	-0.0969147	17	0.367369	-0.0346875
mRNA processing	Keywords	0.0328059	0.0285051	212	0.367335	-0.0317775
positive regulation of intrinsic apoptotic signaling pathway [GO:2001244]	GOBP	0.186519	0.163928	6	0.367129	-0.474193
regulation of protein catabolic process [GO:0042176]	GOBP	-0.172692	-0.151517	7	0.367057	-0.473607
enzyme activator activity [GO:0008047]	GOMF	0.204092	0.179796	5	0.366699	-0.402269
G2/M transition of mitotic cell cycle [GO:0000086]	GOBP	0.263014	0.233949	3	0.366064	-0.473944
cell adhesion [GO:0007155]	GOBP	-0.117886	-0.102872	15	0.365954	-0.473397
cortical actin cytoskeleton organization [GO:0030866]	GOBP	0.172224	0.151098	7	0.365793	-0.472904
negative regulation of intrinsic apoptotic signaling pathway [GO:2001243]	GOBP	0.151913	0.132979	9	0.36568	-0.472364
cellular response to hypoxia [GO:0071456]	GOBP	-0.121737	-0.106266	14	0.364958	-0.472433
nucleoside-triphosphate diphosphatase activity [GO:0047429]	GOMF	0.261924	0.232932	3	0.364138	-0.402954
dephosphorylation [GO:0016311]	GOBP	0.202946	0.178758	5	0.364086	-0.472654
positive regulation of RNA splicing [GO:0033120]	GOBP	-0.160488	-0.140613	8	0.363931	-0.472158
response to estradiol [GO:0032355]	GOBP	-0.143583	-0.125583	10	0.363867	-0.471572
positive regulation of rRNA processing [GO:2000234]	GOBP	0.184746	0.162332	6	0.3627	-0.47209
nucleobase-containing compound metabolic process [GO:0006139]	GOBP	0.260016	0.231154	3	0.360776	-0.473367
Smc5-Smc6 complex [GO:0030915]	GOCC	0.260016	0.231154	3	0.360776	-0.190862
oxidoreductase activity, acting on a sulfur group of donors, disulfide as acceptor [GO:0016671]	GOMF	0.260016	0.231154	3	0.360776	-0.404448
Type II diabetes mellitus	KEGG name	0.259744	0.2309	3	0.360296	-0.156881
oogenesis [GO:0048477]	GOBP	-0.159156	-0.139427	8	0.360105	-0.473391
autophagosome [GO:0005776]	GOCC	-0.200982	-0.17698	5	0.359622	-0.190348
Shigellosis	KEGG name	-0.129804	-0.113386	12	0.359219	-0.151709
stem cell population maintenance [GO:0019827]	GOBP	-0.0919588	-0.0801007	24	0.358953	-0.473897
endoplasmic reticulum-Golgi intermediate compartment [GO:0005793]	GOCC	-0.120035	-0.104766	14	0.358501	-0.189809
actin filament organization [GO:0007015]	GOBP	-0.112259	-0.0979192	16	0.358217	-0.473989
negative regulation of ossification [GO:0030279]	GOBP	0.258108	0.229378	3	0.357424	-0.474137
response to organic cyclic compound [GO:0014070]	GOBP	-0.129121	-0.112782	12	0.356823	-0.474096
hematopoietic stem cell homeostasis [GO:0061484]	GOBP	0.199673	0.175795	5	0.356657	-0.473619
rRNA 3'-end processing [GO:0031125]	GOBP	0.222904	0.196918	4	0.356068	-0.473568
cell morphogenesis [GO:0000902]	GOBP	-0.141041	-0.123329	10	0.355721	-0.473274
vasculogenesis [GO:0001570]	GOBP	0.15762	0.138058	8	0.355708	-0.472649
GTPase activity [GO:0003924]	GOMF	0.0611923	0.0532174	54	0.355301	-0.408063
neurogenesis [GO:0022008]	GOBP	0.168129	0.147435	7	0.354803	-0.472916
3'-UTR-mediated mRNA stabilization [GO:0070935]	GOBP	0.181471	0.159389	6	0.354575	-0.472506
positive regulation of canonical Wnt signaling pathway [GO:0090263]	GOBP	-0.148087	-0.12958	9	0.354049	-0.472396
Cardiac muscle contraction	KEGG name	0.140467	0.122821	10	0.353891	-0.150877
regulation of gene expression, epigenetic [GO:0040029]	GOBP	0.167661	0.147017	7	0.353554	-0.472255
SUMO transferase activity [GO:0019789]	GOMF	0.1982	0.174463	5	0.353332	-0.40818
circadian regulation of gene expression [GO:0032922]	GOBP	0.111025	0.0968347	16	0.353245	-0.47193
clathrin-coated vesicle membrane [GO:0030665]	GOCC	-0.221472	-0.19561	4	0.353178	-0.193477
protein heterotetramerization [GO:0051290]	GOBP	-0.140057	-0.122457	10	0.352585	-0.471956
succinate metabolic process [GO:0006105]	GOBP	-0.25511	-0.22659	3	0.35218	-0.471728
antibacterial humoral response [GO:0019731]	GOBP	0.254838	0.226337	3	0.351705	-0.471572
innate immune response in mucosa [GO:0002227]	GOBP	0.254838	0.226337	3	0.351705	-0.470941
U1 snRNA 3'-end processing [GO:0034473]	GOBP	0.254838	0.226337	3	0.351705	-0.470311
U5 snRNA 3'-end processing [GO:0034476]	GOBP	0.254838	0.226337	3	0.351705	-0.469682
regulation of mitotic nuclear division [GO:0007088]	GOBP	-0.155981	-0.136599	8	0.351039	-0.46972
Spliceosome	Keywords	-0.0447484	-0.038894	101	0.350923	-0.0452646
proteasome binding [GO:0070628]	GOMF	-0.254293	-0.225831	3	0.350755	-0.408913
ANK repeat	Keywords	-0.113887	-0.0993517	15	0.350302	-0.0429805
negative regulation of release of cytochrome c from mitochondria [GO:0090201]	GOBP	0.220041	0.194303	4	0.350296	-0.469836
nuclear export [GO:0051168]	GOBP	0.220041	0.194303	4	0.350296	-0.46921
peroxisome proliferator activated receptor binding [GO:0042975]	GOMF	-0.25402	-0.225577	3	0.35028	-0.407551
mu-type opioid receptor binding [GO:0031852]	GOMF	-0.253748	-0.225324	3	0.349806	-0.406197
protein localization [GO:0008104]	GOBP	-0.127069	-0.11097	12	0.34967	-0.469211
cardiovascular system development [GO:0072358]	GOBP	0.253475	0.225071	3	0.349332	-0.468925
signal recognition particle receptor complex [GO:0005785]	GOCC	0.253203	0.224818	3	0.348858	-0.19615
cortical cytoskeleton [GO:0030863]	GOCC	-0.117336	-0.102389	14	0.348341	-0.195025
disordered domain specific binding [GO:0097718]	GOMF	-0.117336	-0.102389	14	0.348341	-0.405841
RNA polymerase II transcription coactivator activity [GO:0001105]	GOMF	0.154752	0.135505	8	0.347551	-0.404817
negative regulation of centriole replication [GO:0046600]	GOBP	0.195581	0.172097	5	0.347447	-0.470186
DNA damage response, signal transduction by p53 class mediator resulting in transcription of p21 class mediator [GO:0006978]	GOBP	-0.25184	-0.223554	3	0.346491	-0.470519
tetrahydrofolate metabolic process [GO:0046653]	GOBP	-0.25184	-0.223554	3	0.346491	-0.469898
thioredoxin peroxidase activity [GO:0008379]	GOMF	-0.25184	-0.223554	3	0.346491	-0.404072
protein import into mitochondrial outer membrane [GO:0045040]	GOBP	0.250477	0.222291	3	0.344129	-0.471638
metalloendopeptidase activity [GO:0004222]	GOMF	0.153421	0.13432	8	0.343787	-0.404978
nuclear exosome (RNase complex) [GO:0000176]	GOCC	0.125359	0.109461	12	0.343748	-0.197982
positive regulation of chromatin binding [GO:0035563]	GOBP	-0.216769	-0.191318	4	0.34374	-0.471407
actin filament polymerization [GO:0030041]	GOBP	-0.193781	-0.170471	5	0.343421	-0.471107
receptor internalization [GO:0031623]	GOBP	-0.249932	-0.221786	3	0.343186	-0.470724
chromatin assembly [GO:0031497]	GOBP	0.193617	0.170324	5	0.343056	-0.470237
chemical synaptic transmission [GO:0007268]	GOBP	-0.144353	-0.126266	9	0.342821	-0.469855
kinesin binding [GO:0019894]	GOMF	0.163332	0.143151	7	0.342077	-0.404896
histone H2A monoubiquitination [GO:0035518]	GOBP	-0.215133	-0.189828	4	0.340478	-0.471583
cysteine-type endopeptidase activator activity involved in apoptotic process [GO:0008656]	GOMF	-0.248297	-0.220271	3	0.340363	-0.404827
Taste transduction	KEGG name	-0.248297	-0.220271	3	0.340363	-0.15833
Golgi apparatus [GO:0005794]	GOCC	0.0434263	0.0377434	102	0.33992	-0.20018
positive regulation of response to DNA damage stimulus [GO:2001022]	GOBP	-0.214315	-0.189083	4	0.338851	-0.472595
mitochondrial respiratory chain complex I assembly [GO:0032981]	GOBP	-0.247206	-0.219262	3	0.338485	-0.472347
ribonucleoprotein granule [GO:0035770]	GOCC	0.142441	0.12457	9	0.337119	-0.201357
ureteric bud development [GO:0001657]	GOBP	0.246116	0.218254	3	0.336611	-0.473608
Glutathione metabolism	KEGG name	0.213088	0.187966	4	0.336416	-0.156287
neuron projection [GO:0043005]	GOCC	-0.0669314	-0.0582229	41	0.335562	-0.201296
cellular response to reactive oxygen species [GO:0034614]	GOBP	0.190016	0.167077	5	0.335055	-0.474552
recycling endosome [GO:0055037]	GOCC	0.11364	0.099135	14	0.33459	-0.200657
transferase activity, transferring glycosyl groups [GO:0016757]	GOMF	0.173284	0.152047	6	0.334542	-0.408871
Basal transcription factors	KEGG name	0.0949774	0.0827457	20	0.333628	-0.153166
invadopodium [GO:0071437]	GOCC	-0.244208	-0.216491	3	0.333339	-0.200302
carbohydrate binding [GO:0030246]	GOMF	0.189034	0.166192	5	0.332885	-0.40876
response to radiation [GO:0009314]	GOBP	-0.188871	-0.166045	5	0.332523	-0.476473
peroxisome [GO:0005777]	GOCC	-0.105785	-0.0922288	16	0.332384	-0.199658
photoreceptor outer segment [GO:0001750]	GOCC	0.149222	0.130587	8	0.332006	-0.198443
NAD	Keywords	0.0815059	0.0709526	27	0.331812	-0.058585
cardiac muscle contraction [GO:0060048]	GOBP	0.172056	0.150948	6	0.331572	-0.476813
mRNA transcription [GO:0009299]	GOBP	0.243118	0.215484	3	0.331475	-0.476301
ribosome binding [GO:0043022]	GOMF	-0.0799257	-0.0695709	28	0.331147	-0.408736
nuclear envelope lumen [GO:0005641]	GOCC	-0.242845	-0.215233	3	0.331009	-0.197851
RNA-dependent ATPase activity [GO:0008186]	GOMF	0.242845	0.215233	3	0.331009	-0.407119
calcium-dependent protein binding [GO:0048306]	GOMF	-0.140346	-0.122713	9	0.330911	-0.405469
response to electrical stimulus [GO:0051602]	GOBP	0.210225	0.185363	4	0.330756	-0.476411
tRNA wobble uridine modification [GO:0002098]	GOBP	-0.210225	-0.185363	4	0.330756	-0.475803
negative regulation of microtubule depolymerization [GO:0007026]	GOBP	0.171647	0.150581	6	0.330584	-0.475368
eating behavior [GO:0042755]	GOBP	-0.242573	-0.214981	3	0.330544	-0.474802
U1 snRNP [GO:0005685]	GOCC	0.11235	0.0979994	14	0.329834	-0.197445
Hypertrophic cardiomyopathy (HCM)	KEGG name	-0.126631	-0.110584	11	0.329709	-0.151255
RS domain binding [GO:0050733]	GOMF	-0.187561	-0.164866	5	0.329638	-0.405002
Phosphatidylinositol signaling system	KEGG name	0.209611	0.184805	4	0.329548	-0.145665
positive regulation of extracellular matrix disassembly [GO:0090091]	GOBP	-0.241755	-0.214227	3	0.329149	-0.475592
acetyltransferase activity [GO:0016407]	GOMF	0.241755	0.214227	3	0.329149	-0.403757
DNA topoisomerase binding [GO:0044547]	GOMF	0.241755	0.214227	3	0.329149	-0.40203
transcription corepressor binding [GO:0001222]	GOMF	-0.209407	-0.184619	4	0.329145	-0.400314
reproductive structure development [GO:0048608]	GOBP	0.241483	0.213975	3	0.328685	-0.475452
regulation of signal transduction by p53 class mediator [GO:1901796]	GOBP	0.15795	0.138352	7	0.327991	-0.475542
Heparin-binding	Keywords	0.186579	0.163982	5	0.327479	-0.0600515
memory [GO:0007613]	GOBP	-0.20818	-0.183505	4	0.326734	-0.476197
aggresome [GO:0016235]	GOCC	0.146968	0.128586	8	0.325742	-0.19996
HMG box domain binding [GO:0071837]	GOMF	0.239575	0.212216	3	0.32544	-0.402306
glycogen granule [GO:0042587]	GOCC	0.239302	0.211965	3	0.324977	-0.199154
Cell cycle	Keywords	0.0353143	0.0306863	146	0.324545	-0.0601373
histone locus body [GO:0035363]	GOCC	0.206339	0.181835	4	0.323128	-0.199439
signal transduction [GO:0007165]	GOBP	0.0783324	0.0681784	28	0.322911	-0.477018
G-protein coupled receptor binding [GO:0001664]	GOMF	-0.155961	-0.136581	7	0.322837	-0.403203
cellular response to oxidative stress [GO:0034599]	GOBP	-0.124469	-0.108676	11	0.322683	-0.476648
histone acetyltransferase complex [GO:0000123]	GOCC	0.119136	0.103974	12	0.322485	-0.198521
BMP signaling pathway [GO:0030509]	GOBP	0.20593	0.181464	4	0.322328	-0.476406
retina development in camera-type eye [GO:0060041]	GOBP	0.145637	0.127405	8	0.32206	-0.476078
isomerase activity [GO:0016853]	GOMF	-0.205726	-0.181278	4	0.321929	-0.402411
binding of sperm to zona pellucida [GO:0007339]	GOBP	-0.11893	-0.103793	12	0.321792	-0.47575
unsaturated fatty acid biosynthetic process [GO:0006636]	GOBP	0.237394	0.210208	3	0.321744	-0.475204
negative regulation of catalytic activity [GO:0043086]	GOBP	-0.183633	-0.161332	5	0.321031	-0.475323
intra-Golgi vesicle-mediated transport [GO:0006891]	GOBP	-0.167417	-0.146799	6	0.320432	-0.475329
sarcoplasmic reticulum [GO:0016529]	GOCC	-0.236577	-0.209456	3	0.320362	-0.199091
actomyosin structure organization [GO:0031032]	GOBP	0.154908	0.135644	7	0.320119	-0.475051
Synapse	Keywords	-0.0821782	-0.0715404	25	0.319657	-0.0621966
androgen receptor binding [GO:0050681]	GOMF	-0.144613	-0.126496	8	0.319237	-0.403409
phosphatase binding [GO:0019902]	GOMF	0.144613	0.126496	8	0.319237	-0.401723
snRNA processing [GO:0016180]	GOBP	-0.129397	-0.113027	10	0.319233	-0.475345
integrator complex [GO:0032039]	GOCC	-0.129397	-0.113027	10	0.319233	-0.198672
protein localization to nucleus [GO:0034504]	GOBP	-0.136248	-0.119084	9	0.31888	-0.475108
TPR repeat	Keywords	0.0760046	0.0661443	29	0.317784	-0.0612578
branched-chain amino acid catabolic process [GO:0009083]	GOBP	-0.234941	-0.207952	3	0.317604	-0.475794
mitochondrial alpha-ketoglutarate dehydrogenase complex [GO:0005947]	GOCC	-0.234941	-0.207952	3	0.317604	-0.198758
double-stranded DNA binding [GO:0003690]	GOMF	-0.0771818	-0.0671729	28	0.317006	-0.402274
Synaptosome	Keywords	0.153387	0.13429	7	0.316207	-0.0600427
U2 snRNP [GO:0005686]	GOCC	0.0979102	0.0853171	17	0.313342	-0.201483
Prion diseases	KEGG name	-0.179542	-0.157657	5	0.312148	-0.157387
U4/U6 x U5 tri-snRNP complex [GO:0046540]	GOCC	-0.0942456	-0.0821044	18	0.30956	-0.203733
Oxidoreductase	Keywords	0.0482075	0.041905	70	0.308739	-0.0647353
Secreted	Keywords	0.0657971	0.0572334	37	0.308417	-0.0622994
lateral element [GO:0000800]	GOCC	-0.177414	-0.155748	5	0.307561	-0.204205
RNA polymerase I CORE element sequence-specific DNA binding [GO:0001164]	GOMF	0.161686	0.141682	6	0.306848	-0.410758
DNA topoisomerase activity [GO:0003916]	GOMF	0.2284	0.201948	3	0.306651	-0.409289
Leucine-rich repeat	Keywords	0.119472	0.10427	11	0.306646	-0.0613312
Oocyte meiosis	KEGG name	-0.0846162	-0.0736729	22	0.306401	-0.15753
Toxoplasmosis	KEGG name	0.175941	0.154427	5	0.304399	-0.154
intercalated disc [GO:0014704]	GOCC	-0.131056	-0.114493	9	0.303854	-0.206391
spindle microtubule [GO:0005876]	GOCC	0.113254	0.098795	12	0.302814	-0.205915
thiol-dependent ubiquitinyl hydrolase activity [GO:0036459]	GOMF	0.13857	0.12114	8	0.302751	-0.411527
protein N-terminus binding [GO:0047485]	GOMF	-0.0647438	-0.0563146	37	0.302311	-0.410313
endoplasmic reticulum [GO:0005783]	GOCC	-0.0337857	-0.0293571	142	0.302236	-0.204983
histone-lysine N-methyltransferase activity [GO:0018024]	GOMF	-0.147888	-0.129403	7	0.302196	-0.40878
phospholipase binding [GO:0043274]	GOMF	-0.225675	-0.199452	3	0.302124	-0.40721
COP9 signalosome [GO:0008180]	GOCC	-0.137956	-0.120596	8	0.301091	-0.204622
sarcomere [GO:0030017]	GOCC	-0.146952	-0.128572	7	0.299832	-0.204381
chromatin DNA binding [GO:0031490]	GOMF	-0.0973079	-0.0847888	16	0.29956	-0.408138
supraspliceosomal complex [GO:0044530]	GOCC	-0.19407	-0.170732	4	0.299431	-0.203287
profilin binding [GO:0005522]	GOMF	-0.224039	-0.197956	3	0.299419	-0.40665
organelle membrane [GO:0031090]	GOCC	0.173486	0.152228	5	0.299153	-0.202076
Autophagy	Keywords	-0.102845	-0.0896474	14	0.295516	-0.0697381
Peroxisome	Keywords	-0.102787	-0.0895959	14	0.295308	-0.0672402
S100 protein binding [GO:0044548]	GOMF	-0.19182	-0.168703	4	0.295151	-0.409294
C2H2 zinc finger domain binding [GO:0070742]	GOMF	0.127778	0.111596	9	0.294488	-0.40834
peroxiredoxin activity [GO:0051920]	GOMF	-0.220769	-0.194967	3	0.294032	-0.407184
Tumor antigen	Keywords	-0.170376	-0.149444	5	0.29255	-0.0673094
aryl hydrocarbon receptor binding [GO:0017162]	GOMF	0.219678	0.193972	3	0.292243	-0.407367
Peroxisome	KEGG name	-0.109971	-0.0959077	12	0.292013	-0.160923
Elongator holoenzyme complex [GO:0033588]	GOCC	-0.18998	-0.167044	4	0.291664	-0.208079
Notch signaling pathway	KEGG name	-0.134371	-0.117423	8	0.291464	-0.156076
protein-arginine N-methyltransferase activity [GO:0016274]	GOMF	0.219133	0.193474	3	0.291351	-0.40666
protein kinase A binding [GO:0051018]	GOMF	-0.169394	-0.148566	5	0.290474	-0.405943
pre-mRNA binding [GO:0036002]	GOMF	0.105217	0.0917295	13	0.290441	-0.404388
protein kinase A regulatory subunit binding [GO:0034237]	GOMF	-0.142974	-0.125042	7	0.289853	-0.403394
tau-protein kinase activity [GO:0050321]	GOMF	0.154318	0.135119	6	0.289669	-0.402002
Hepatitis C	KEGG name	0.114028	0.099476	11	0.28948	-0.152732
snoRNA binding [GO:0030515]	GOMF	0.0977267	0.0851561	15	0.289475	-0.400625
filamentous actin [GO:0031941]	GOCC	-0.133347	-0.116518	8	0.288732	-0.209531
Leukocyte transendothelial migration	KEGG name	0.119065	0.103912	10	0.28798	-0.148968
protein kinase CK2 complex [GO:0005956]	GOCC	0.216953	0.191486	3	0.287787	-0.209002
Circadian rhythm - plant	KEGG name	0.216953	0.191486	3	0.287787	-0.143959
basal plasma membrane [GO:0009925]	GOCC	-0.21668	-0.191237	3	0.287343	-0.207976
Starch and sucrose metabolism	KEGG name	0.187321	0.164649	4	0.286651	-0.139956
MAP kinase kinase kinase activity [GO:0004709]	GOMF	-0.216135	-0.190741	3	0.286455	-0.40208
Myogenesis	Keywords	-0.141102	-0.123383	7	0.285194	-0.0719918
apicolateral plasma membrane [GO:0016327]	GOCC	-0.215318	-0.189996	3	0.285124	-0.20873
cofactor binding [GO:0048037]	GOMF	-0.214227	-0.189003	3	0.283353	-0.403623
fatty-acyl-CoA binding [GO:0000062]	GOMF	-0.214227	-0.189003	3	0.283353	-0.402069
nuclear stress granule [GO:0097165]	GOCC	-0.185481	-0.162993	4	0.283196	-0.209198
enzyme regulator activity [GO:0030234]	GOMF	-0.165303	-0.14491	5	0.281878	-0.401995
Apoptosis	KEGG name	0.150362	0.1316	6	0.280575	-0.140952
Set1C/COMPASS complex [GO:0048188]	GOCC	-0.129967	-0.11353	8	0.279776	-0.211164
plasma membrane raft [GO:0044853]	GOCC	-0.211502	-0.186523	3	0.278941	-0.210549
uropod [GO:0001931]	GOCC	0.211502	0.186523	3	0.278941	-0.209104
Manganese	Keywords	0.0708322	0.0616273	27	0.278859	-0.0756707
site of double-strand break [GO:0035861]	GOCC	0.110523	0.0963926	11	0.278596	-0.208008
Z disc [GO:0030018]	GOCC	-0.0801365	-0.0697553	21	0.278517	-0.206651
Osteoclast differentiation	KEGG name	0.163666	0.143449	5	0.278463	-0.138044
adherens junction [GO:0005912]	GOCC	-0.149406	-0.130752	6	0.278394	-0.205344
Lipid biosynthesis	Keywords	-0.0706793	-0.0614938	27	0.278123	-0.0737674
methyltransferase activity [GO:0008168]	GOMF	0.0915023	0.0797008	16	0.277732	-0.404598
eukaryotic translation initiation factor 2 complex [GO:0005850]	GOCC	-0.210412	-0.185532	3	0.277182	-0.205129
methenyltetrahydrofolate cyclohydrolase activity [GO:0004477]	GOMF	-0.209866	-0.185037	3	0.276304	-0.40449
methylenetetrahydrofolate dehydrogenase (NADP+) activity [GO:0004488]	GOMF	-0.209866	-0.185037	3	0.276304	-0.402958
R2TP complex [GO:0097255]	GOCC	-0.207141	-0.182562	3	0.271926	-0.208964
flavin adenine dinucleotide binding [GO:0050660]	GOMF	0.126895	0.110817	8	0.27171	-0.406025
cell cortex [GO:0005938]	GOCC	-0.0784498	-0.068281	21	0.27137	-0.208103
L-ascorbic acid binding [GO:0031418]	GOMF	0.160229	0.140383	5	0.271333	-0.404881
Vitamin C	Keywords	0.160229	0.140383	5	0.271333	-0.0779333
MHC class I protein binding [GO:0042288]	GOMF	-0.159902	-0.140091	5	0.270656	-0.404041
NuRD complex [GO:0016581]	GOCC	-0.118944	-0.103804	9	0.269722	-0.208338
Redox-active center	Keywords	-0.09192	-0.0800667	15	0.268558	-0.0780995
protein binding involved in protein folding [GO:0044183]	GOMF	-0.107092	-0.0933772	11	0.268073	-0.405115
Cell projection	Keywords	0.0407704	0.0354324	78	0.267988	-0.0760769
cytoplasmic vesicle [GO:0031410]	GOCC	-0.0813948	-0.0708554	19	0.267176	-0.209476
ATP-dependent polydeoxyribonucleotide 5'-hydroxyl-kinase activity [GO:0046404]	GOMF	0.204143	0.179843	3	0.267136	-0.404546
Stress response	Keywords	-0.0813515	-0.0708175	19	0.267003	-0.0744841
actin filament [GO:0005884]	GOCC	-0.0856231	-0.0745538	17	0.265698	-0.209552
DNA N-glycosylase activity [GO:0019104]	GOMF	-0.175051	-0.15363	4	0.263872	-0.40631
AP-2 adaptor complex [GO:0030122]	GOCC	-0.201962	-0.177868	3	0.263669	-0.210182
integral component of endoplasmic reticulum membrane [GO:0030176]	GOCC	0.0746526	0.0649633	22	0.262734	-0.209722
nuclear euchromatin [GO:0005719]	GOCC	-0.0965012	-0.0840815	13	0.261307	-0.20976
Carbon fixation in photosynthetic organisms	KEGG name	0.13104	0.114478	7	0.260565	-0.150978
Transducer	Keywords	-0.122593	-0.107021	8	0.260543	-0.0783823
presynapse [GO:0098793]	GOCC	-0.173006	-0.151798	4	0.260132	-0.209549
Kelch repeat	Keywords	0.154664	0.135427	5	0.259911	-0.076467
gamma-tubulin binding [GO:0043015]	GOMF	0.140401	0.122762	6	0.258089	-0.410597
Glycoprotein	Keywords	0.0311827	0.0270937	128	0.258052	-0.0757935
vitamin D receptor binding [GO:0042809]	GOMF	-0.171779	-0.1507	4	0.257896	-0.409301
TGF-beta signaling pathway	KEGG name	0.121262	0.105848	8	0.257115	-0.149521
spindle midzone [GO:0051233]	GOCC	0.114208	0.0996342	9	0.256727	-0.211573
Repeat	Keywords	0.0154218	0.0133963	681	0.256683	-0.0746443
MAPK signaling pathway	KEGG name	0.0808081	0.0703424	18	0.256349	-0.145434
t-UTP complex [GO:0034455]	GOCC	-0.197329	-0.173676	3	0.256347	-0.210577
GnRH signaling pathway	KEGG name	-0.129285	-0.112928	7	0.25634	-0.140644
actomyosin [GO:0042641]	GOCC	0.139582	0.122037	6	0.256267	-0.209285
mRNA 3'-UTR binding [GO:0003730]	GOMF	-0.0543379	-0.0472438	40	0.255684	-0.410028
protein kinase A catalytic subunit binding [GO:0034236]	GOMF	0.170348	0.149419	4	0.255295	-0.408937
Calcium transport	Keywords	-0.152046	-0.133097	5	0.254588	-0.0742367
cytoplasmic microtubule [GO:0005881]	GOCC	-0.113388	-0.0989129	9	0.254498	-0.209686
mitochondrial nucleoid [GO:0042645]	GOCC	0.0585069	0.0508765	34	0.253805	-0.209015
integral component of mitochondrial inner membrane [GO:0031305]	GOCC	-0.168916	-0.148139	4	0.252702	-0.208759
copper ion binding [GO:0005507]	GOMF	0.194603	0.171214	3	0.252069	-0.410689
actin binding [GO:0003779]	GOMF	-0.0504345	-0.043844	45	0.250574	-0.410714
protein tyrosine phosphatase activity [GO:0004725]	GOMF	0.167485	0.146859	4	0.250117	-0.409707
Citrullination	Keywords	0.0539419	0.0468989	39	0.249646	-0.0766896
adenyl-nucleotide exchange factor activity [GO:0000774]	GOMF	0.136444	0.119258	6	0.249317	-0.409046
histone demethylase activity (H3-K4 specific) [GO:0032453]	GOMF	-0.192696	-0.169492	3	0.249087	-0.407821
protein-disulfide reductase activity [GO:0047134]	GOMF	0.192423	0.169246	3	0.248662	-0.406796
Vibrio cholerae infection	KEGG name	-0.110929	-0.0967498	9	0.247845	-0.144393
Golgi stack [GO:0005795]	GOCC	0.191878	0.168755	3	0.247813	-0.212293
Notch signaling pathway	Keywords	-0.191878	-0.168755	3	0.247813	-0.0760485
mRNA splicing	Keywords	-0.0255683	-0.0222132	181	0.246817	-0.0745841
Adherens junction	KEGG name	-0.0920172	-0.0801518	13	0.246691	-0.140852
centriolar satellite [GO:0034451]	GOCC	0.148118	0.129607	5	0.246666	-0.212089
translation release factor activity [GO:0003747]	GOMF	-0.19106	-0.168018	3	0.24654	-0.407473
early endosome [GO:0005769]	GOCC	0.0826141	0.0719216	16	0.245329	-0.212079
Serine biosynthesis	Keywords	-0.190243	-0.167281	3	0.245269	-0.0736846
mitotic spindle midzone [GO:1990023]	GOCC	0.109563	0.0955486	9	0.244172	-0.211894
RNA polymerase binding [GO:0070063]	GOMF	0.116141	0.101336	8	0.24406	-0.408513
enzyme binding [GO:0019899]	GOMF	-0.0353552	-0.0307219	89	0.24358	-0.407557
RNA polymerase II regulatory region sequence-specific DNA binding [GO:0000977]	GOMF	0.053352	0.046385	38	0.242595	-0.407111
SNARE binding [GO:0000149]	GOMF	-0.115014	-0.100344	8	0.241215	-0.407065
transcription factor TFIID complex [GO:0005669]	GOCC	0.0710755	0.0618397	21	0.240797	-0.21393
Huntington's disease	KEGG name	0.0482187	0.0419147	46	0.240476	-0.142422
PeBoW complex [GO:0070545]	GOCC	-0.160941	-0.141017	4	0.2384	-0.214994
DNA-directed RNA polymerase II, core complex [GO:0005665]	GOCC	0.0894278	0.0778841	13	0.238365	-0.213698
cortical endoplasmic reticulum [GO:0032541]	GOCC	0.185609	0.163109	3	0.238105	-0.212632
chromosome, centromeric region [GO:0000775]	GOCC	0.0703303	0.0611891	21	0.237769	-0.211646
peroxisomal matrix [GO:0005782]	GOCC	0.185337	0.162863	3	0.237686	-0.210411
sperm flagellum [GO:0036126]	GOCC	0.184791	0.162373	3	0.236847	-0.209936
non-membrane spanning protein tyrosine kinase activity [GO:0004715]	GOMF	-0.184791	-0.162373	3	0.236847	-0.410011
peptidyl-prolyl cis-trans isomerase activity [GO:0003755]	GOMF	-0.0886068	-0.0771653	13	0.235743	-0.409699
Helicase	Keywords	0.0378442	0.0328868	73	0.235617	-0.0809041
trans-Golgi network membrane [GO:0032588]	GOCC	-0.183701	-0.161393	3	0.235173	-0.2103
chaperonin-containing T-complex [GO:0005832]	GOCC	-0.112556	-0.0981812	8	0.235042	-0.209125
zona pellucida receptor complex [GO:0002199]	GOCC	-0.112556	-0.0981812	8	0.235042	-0.207822
A band [GO:0031672]	GOCC	0.142062	0.124234	5	0.234599	-0.206968
cytoplasm [GO:0005737]	GOCC	0.0138699	0.012048	752	0.233958	-0.206313
endosome [GO:0005768]	GOCC	0.0790177	0.0687773	16	0.232565	-0.206417
TPR domain binding [GO:0030911]	GOMF	0.140917	0.123219	5	0.232335	-0.411694
enzyme inhibitor activity [GO:0004857]	GOMF	-0.181793	-0.159679	3	0.232252	-0.41037
ERCC4-ERCC1 complex [GO:0070522]	GOCC	0.157055	0.137555	4	0.23152	-0.206174
Pathogenic Escherichia coli infection	KEGG name	-0.081238	-0.0707183	15	0.231357	-0.146945
pre-snoRNP complex [GO:0070761]	GOCC	0.139444	0.121913	5	0.229435	-0.206976
Cholesterol biosynthesis	Keywords	0.179613	0.157721	3	0.228926	-0.0851754
DNA-directed DNA polymerase	Keywords	0.179613	0.157721	3	0.228926	-0.0827694
Sterol biosynthesis	Keywords	0.179613	0.157721	3	0.228926	-0.0803766
Measles	KEGG name	0.0936684	0.0815986	11	0.228097	-0.145658
PcG protein complex [GO:0031519]	GOCC	0.0801424	0.0697604	15	0.227634	-0.207498
N-acetyltransferase activity [GO:0008080]	GOMF	0.154601	0.13537	4	0.227206	-0.414012
Sarcoplasmic reticulum	Keywords	0.137971	0.120609	5	0.226545	-0.080378
Heme	Keywords	-0.116415	-0.101577	7	0.225991	-0.0785647
Pancreatic secretion	KEGG name	0.115479	0.100753	7	0.223828	-0.145427
kinase activity [GO:0016301]	GOMF	0.0879497	0.07659	12	0.222803	-0.417016
Lipid-binding	Keywords	0.0647264	0.0562993	22	0.221328	-0.0808742
U4/U6 snRNP [GO:0071001]	GOCC	0.174434	0.153077	3	0.221082	-0.212775
Guanine-nucleotide releasing factor	Keywords	0.106821	0.0931389	8	0.220818	-0.0790428
heterotrimeric G-protein complex [GO:0005834]	GOCC	-0.15092	-0.132097	4	0.220777	-0.211808
RNA cap binding [GO:0000339]	GOMF	-0.150716	-0.131915	4	0.220421	-0.418004
ion channel binding [GO:0044325]	GOMF	-0.0712098	-0.0619569	18	0.220265	-0.416771
RNA polymerase II distal enhancer sequence-specific DNA binding [GO:0000980]	GOMF	-0.106104	-0.092509	8	0.219058	-0.416592
Ubl conjugation	Keywords	-0.0131399	-0.0114138	738	0.217973	-0.0795592
mitochondrial envelope [GO:0005740]	GOCC	-0.14908	-0.130461	4	0.217582	-0.213735
paraspeckles [GO:0042382]	GOCC	-0.121708	-0.106241	6	0.217445	-0.212608
Biosynthesis of unsaturated fatty acids	KEGG name	0.112671	0.0982822	7	0.217372	-0.147428
ribosomal large subunit binding [GO:0043023]	GOMF	-0.12048	-0.105159	6	0.214845	-0.419424
cell-cell junction [GO:0005911]	GOCC	-0.0549444	-0.0477722	29	0.214305	-0.214487
Renal cell carcinoma	KEGG name	0.103953	0.0906201	8	0.2138	-0.14659
nuclear pericentric heterochromatin [GO:0031618]	GOCC	-0.146626	-0.128282	4	0.213342	-0.214193
ATP synthesis	Keywords	0.110799	0.0966356	7	0.213097	-0.0821193
Allosteric enzyme	Keywords	-0.103646	-0.0903503	8	0.213052	-0.0798598
transcription cofactor activity [GO:0003712]	GOMF	-0.0655414	-0.0570102	20	0.212393	-0.4205
small GTPase binding [GO:0031267]	GOMF	-0.145808	-0.127556	4	0.211934	-0.419587
perinuclear region of cytoplasm [GO:0048471]	GOCC	-0.0283804	-0.0246575	110	0.211519	-0.214763
Amyotrophic lateral sclerosis (ALS)	KEGG name	-0.110097	-0.0960184	7	0.2115	-0.144526
ligand-dependent nuclear receptor transcription coactivator activity [GO:0030374]	GOMF	-0.0749932	-0.0652608	15	0.210368	-0.419785
Glycolysis	Keywords	0.0836411	0.0728199	12	0.209916	-0.0807039
GTP binding [GO:0005525]	GOMF	0.035906	0.031201	65	0.206991	-0.421798
cell leading edge [GO:0031252]	GOCC	0.0953552	0.0830769	9	0.206925	-0.218106
ciliary base [GO:0097546]	GOCC	0.164895	0.144546	3	0.206833	-0.216952
Kinetochore	Keywords	-0.0521979	-0.0453797	30	0.205732	-0.0826084
Tumor suppressor	Keywords	-0.0637299	-0.0554302	20	0.205476	-0.0805969
Cell adhesion molecules (CAMs)	KEGG name	0.162715	0.1426	3	0.203613	-0.148092
mitotic spindle [GO:0072686]	GOCC	0.0534313	0.0464541	28	0.203148	-0.219395
transcriptional repressor activity, RNA polymerase II transcription regulatory region sequence-specific DNA binding [GO:0001227]	GOMF	0.0778073	0.0677194	13	0.202027	-0.425403
ATPase binding [GO:0051117]	GOMF	-0.0722542	-0.0628687	15	0.201337	-0.424737
eukaryotic initiation factor 4E binding [GO:0008190]	GOMF	-0.139264	-0.121754	4	0.20076	-0.423964
thyroid hormone receptor binding [GO:0046966]	GOMF	-0.0768599	-0.0668916	13	0.199138	-0.42424
6-phosphofructokinase complex [GO:0005945]	GOCC	0.159444	0.139683	3	0.198808	-0.222496
6-phosphofructokinase activity [GO:0003872]	GOMF	0.159444	0.139683	3	0.198808	-0.423227
fibroblast growth factor binding [GO:0017134]	GOMF	-0.159444	-0.139683	3	0.198808	-0.421889
cullin-RING ubiquitin ligase complex [GO:0031461]	GOCC	-0.137832	-0.120487	4	0.198337	-0.221731
F-actin capping protein complex [GO:0008290]	GOCC	0.137832	0.120487	4	0.198337	-0.220499
Phosphoprotein	Keywords	-0.0120221	-0.0104427	1689	0.198166	-0.085651
collagen trimer [GO:0005581]	GOCC	-0.158899	-0.139197	3	0.19801	-0.219598
Collagen	Keywords	-0.158899	-0.139197	3	0.19801	-0.0835624
translation repressor activity, mRNA regulatory element binding [GO:0000900]	GOMF	0.158081	0.138469	3	0.196815	-0.422548
Fructose and mannose metabolism	KEGG name	0.111611	0.09735	6	0.196324	-0.151101
translation repressor activity [GO:0030371]	GOMF	0.136605	0.1194	4	0.196267	-0.421765
fructose binding [GO:0070061]	GOMF	0.157536	0.137983	3	0.196019	-0.420687
SH3 domain binding [GO:0017124]	GOMF	0.096272	0.0838806	8	0.195311	-0.420073
nucleosome [GO:0000786]	GOCC	-0.0681258	-0.0592651	16	0.195107	-0.221275
CF(0)	Keywords	0.135583	0.118495	4	0.194546	-0.0847936
ATP-dependent 5'-3' DNA helicase activity [GO:0043141]	GOMF	0.155901	0.136527	3	0.193636	-0.42043
phosphatase activity [GO:0016791]	GOMF	0.0954527	0.0831623	8	0.193365	-0.419387
Neurogenesis	Keywords	-0.0446417	-0.038801	37	0.19332	-0.0837983
apical plasma membrane [GO:0016324]	GOCC	0.0604776	0.0525943	20	0.193212	-0.221949
Isomerase	Keywords	0.0493868	0.0429318	30	0.192778	-0.0821295
Lyase	Keywords	0.0560235	0.0487124	23	0.191582	-0.0811264
Wnt signaling pathway	Keywords	-0.0615118	-0.053496	19	0.191303	-0.0792175
Biological rhythms	Keywords	-0.044171	-0.0383915	37	0.190937	-0.0774066
symporter activity [GO:0015293]	GOMF	-0.15372	-0.134587	3	0.190472	-0.42097
MLL3/4 complex [GO:0044666]	GOCC	-0.108746	-0.0948306	6	0.190436	-0.223507
siRNA binding [GO:0035197]	GOMF	0.100503	0.0875916	7	0.190001	-0.420134
autophagosome membrane [GO:0000421]	GOCC	0.132311	0.115601	4	0.189065	-0.223663
RNA polymerase II activating transcription factor binding [GO:0001102]	GOMF	0.118167	0.10312	5	0.188693	-0.420141
Thiol protease	Keywords	0.0641931	0.0558342	17	0.188522	-0.077656
Symport	Keywords	-0.131697	-0.115059	4	0.188042	-0.0759806
perikaryon [GO:0043204]	GOCC	-0.0704019	-0.0612516	14	0.187614	-0.223903
histone methyltransferase activity (H3-K27 specific) [GO:0046976]	GOMF	0.106972	0.0932718	6	0.186814	-0.420721
Fc gamma R-mediated phagocytosis	KEGG name	0.0786039	0.0684156	11	0.18549	-0.157699
ubiquitin ligase complex [GO:0000151]	GOCC	-0.0567192	-0.0493186	21	0.184402	-0.225907
Mitochondrion inner membrane	Keywords	-0.0348785	-0.0303074	56	0.18374	-0.0781381
mediator complex [GO:0016592]	GOCC	0.0565231	0.0491477	21	0.183659	-0.225444
U1 snRNP binding [GO:1990446]	GOMF	0.11473	0.100094	5	0.182312	-0.423928
cytoskeleton [GO:0005856]	GOCC	-0.038399	-0.0333693	45	0.181426	-0.226476
Ubiquitin mediated proteolysis	KEGG name	0.0619679	0.0538937	17	0.180932	-0.158061
Amoebiasis	KEGG name	-0.0898197	-0.0782273	8	0.180124	-0.154713
Krueppel-associated box domain binding [GO:0035851]	GOMF	0.145816	0.127564	3	0.179113	-0.425837
protease binding [GO:0002020]	GOMF	0.0730406	0.0635555	12	0.179107	-0.424556
synapse [GO:0045202]	GOCC	-0.0579164	-0.0503619	19	0.178342	-0.228362
ubiquitin binding [GO:0043130]	GOMF	-0.088898	-0.0774202	8	0.17798	-0.4244
histone methyltransferase binding [GO:1990226]	GOMF	-0.144999	-0.126838	3	0.177948	-0.423153
clathrin binding [GO:0030276]	GOMF	-0.11162	-0.0973578	5	0.176587	-0.423238
NADP	Keywords	0.0587321	0.0510728	18	0.175706	-0.0840375
pre-mRNA intronic binding [GO:0097157]	GOMF	0.111129	0.096926	5	0.175687	-0.422866
condensed chromosome kinetochore [GO:0000777]	GOCC	-0.046852	-0.0407249	28	0.17426	-0.23125
FAD	Keywords	-0.0818761	-0.0712763	9	0.173181	-0.0844389
endoplasmic reticulum exit site [GO:0070971]	GOCC	0.12229	0.106754	4	0.172531	-0.231787
PRC1 complex [GO:0035102]	GOCC	0.0816029	0.0710374	9	0.172513	-0.230617
receptor signaling complex scaffold activity [GO:0030159]	GOMF	-0.14091	-0.123213	3	0.172151	-0.425135
Rotamase	Keywords	-0.0704418	-0.0612865	12	0.171747	-0.0837602
AMP binding [GO:0016208]	GOMF	0.108838	0.0949114	5	0.171503	-0.424518
U3 snoRNA binding [GO:0034511]	GOMF	0.120654	0.105312	4	0.169868	-0.424893
Exosome	Keywords	0.0694159	0.0603911	12	0.168862	-0.0845416
kinetochore microtubule [GO:0005828]	GOCC	0.106874	0.0931854	5	0.167936	-0.234009
terminal bouton [GO:0043195]	GOCC	-0.0753588	-0.0655801	10	0.167194	-0.233569
synaptic vesicle membrane [GO:0030672]	GOCC	-0.137095	-0.119833	3	0.166782	-0.232802
Mitosis	Keywords	0.0278919	0.0242329	74	0.165951	-0.0853593
Cell division	Keywords	0.0253856	0.0220544	89	0.164992	-0.0842353
endomembrane system [GO:0012505]	GOCC	0.0709971	0.0617712	11	0.164868	-0.233542
RNA polymerase II transcription cofactor activity [GO:0001104]	GOMF	0.0540611	0.0470027	19	0.164698	-0.428806
Homeobox	Keywords	0.104583	0.0911727	5	0.163798	-0.0833571
synaptonemal complex [GO:0000795]	GOCC	0.116769	0.101889	4	0.163581	-0.233656
cAMP response element binding [GO:0035497]	GOMF	0.134642	0.117663	3	0.163353	-0.428898
ATP-dependent DNA helicase activity [GO:0004003]	GOMF	0.0738007	0.0642193	10	0.163222	-0.427778
protein-DNA complex [GO:0032993]	GOCC	-0.062247	-0.054137	14	0.16269	-0.233378
phagophore assembly site membrane [GO:0034045]	GOCC	0.132189	0.115493	3	0.15994	-0.234962
Centromere	Keywords	-0.0337983	-0.029368	46	0.158539	-0.0865521
RISC complex [GO:0016442]	GOCC	-0.0856441	-0.0745722	7	0.1579	-0.235839
preribosome, large subunit precursor [GO:0030687]	GOCC	0.0516353	0.0448897	19	0.156247	-0.236333
exocyst [GO:0000145]	GOCC	0.111861	0.0975695	4	0.155721	-0.235702
methylated histone binding [GO:0035064]	GOMF	-0.0447855	-0.0389262	25	0.155118	-0.434637
Chagas disease (American trypanosomiasis)	KEGG name	0.0788611	0.0686404	8	0.155044	-0.175676
protein-containing complex scaffold activity [GO:0032947]	GOMF	0.061829	0.0537726	13	0.154763	-0.433749
Endocytosis	Keywords	0.0671191	0.0583867	11	0.154582	-0.0884559
ankyrin binding [GO:0030506]	GOMF	-0.0993453	-0.0865758	5	0.154429	-0.432844
RNA 7-methylguanosine cap binding [GO:0000340]	GOMF	0.0993453	0.0865758	5	0.154429	-0.431608
phagocytic vesicle [GO:0045335]	GOCC	0.0574637	0.0499674	15	0.154395	-0.235874
phosphatidylinositol binding [GO:0035091]	GOMF	0.127828	0.111641	3	0.153914	-0.430891
Aminotransferase	Keywords	-0.127828	-0.111641	3	0.153914	-0.08708
histone demethylase activity (H3-K9 specific) [GO:0032454]	GOMF	-0.127555	-0.1114	3	0.153539	-0.430037
supercoiled DNA binding [GO:0097100]	GOMF	-0.098527	-0.085858	5	0.152977	-0.429375
Ino80 complex [GO:0031011]	GOCC	-0.0611343	-0.0531669	13	0.152778	-0.236342
endodeoxyribonuclease activity [GO:0004520]	GOMF	-0.12592	-0.109956	3	0.151295	-0.429835
mRNA 3'-UTR AU-rich region binding [GO:0035925]	GOMF	0.0824851	0.0718088	7	0.151261	-0.428651
peroxisomal membrane [GO:0005778]	GOCC	-0.0690447	-0.060067	10	0.151236	-0.236735
euchromatin [GO:0000791]	GOCC	-0.0972177	-0.0847097	5	0.15066	-0.236168
core promoter binding [GO:0001047]	GOMF	-0.0454497	-0.0395043	23	0.150485	-0.428212
calcium ion binding [GO:0005509]	GOMF	0.0333275	0.0289587	43	0.150227	-0.427258
actin-dependent ATPase activity [GO:0030898]	GOMF	-0.0884159	-0.0769981	6	0.149984	-0.426294
cytoplasmic side of rough endoplasmic reticulum membrane [GO:0098556]	GOCC	0.10818	0.0943331	4	0.149885	-0.235801
Neurotrophin signaling pathway	KEGG name	-0.0541513	-0.0470812	16	0.149658	-0.176984
Lipid degradation	Keywords	-0.107975	-0.0941533	4	0.149562	-0.0893982
stress fiber [GO:0001725]	GOCC	-0.0510078	-0.0443433	18	0.149433	-0.235115
mitotic spindle pole [GO:0097431]	GOCC	0.0683067	0.059423	10	0.149395	-0.234017
lipopolysaccharide binding [GO:0001530]	GOMF	-0.0878701	-0.0765204	6	0.148929	-0.426143
Endonuclease	Keywords	0.0550534	0.0478672	15	0.147034	-0.0899016
Glycerophospholipid metabolism	KEGG name	0.106339	0.0927158	4	0.146985	-0.175617
phosphoprotein phosphatase activity [GO:0004721]	GOMF	0.122649	0.107071	3	0.146827	-0.427044
cytoplasmic dynein complex [GO:0005868]	GOCC	-0.106135	-0.0925362	4	0.146664	-0.235616
Rab GTPase binding [GO:0017137]	GOMF	0.0860963	0.0749679	6	0.145515	-0.427159
protein phosphatase binding [GO:0019903]	GOMF	-0.0564388	-0.0490743	14	0.145465	-0.426014
protein phosphatase 2A binding [GO:0051721]	GOMF	0.120741	0.105389	3	0.144235	-0.426052
Spermatogenesis	Keywords	-0.0420132	-0.0365137	25	0.144227	-0.0906936
Disulfide bond	Keywords	0.0248144	0.0215579	73	0.144101	-0.0888136
spindle pole [GO:0000922]	GOCC	-0.0436933	-0.0379757	23	0.143889	-0.237262
phosphatidylinositol-3-phosphate binding [GO:0032266]	GOMF	0.120469	0.105149	3	0.143866	-0.425233
Metalloprotease	Keywords	0.0851412	0.0741322	6	0.143683	-0.0872344
telomerase activity [GO:0003720]	GOMF	0.120196	0.104908	3	0.143496	-0.424417
hydrolase activity [GO:0016787]	GOMF	-0.0656007	-0.057062	10	0.142687	-0.424045
proton-transporting ATP synthase complex, catalytic core F(1) [GO:0045261]	GOCC	0.118561	0.103467	3	0.141285	-0.238739
microtubule cytoskeleton [GO:0015630]	GOCC	0.0330886	0.0287509	39	0.141097	-0.237803
GTP-binding	Keywords	0.0269484	0.0234128	59	0.140707	-0.0882228
antioxidant activity [GO:0016209]	GOMF	-0.117743	-0.102747	3	0.140182	-0.425371
kinetochore binding [GO:0043515]	GOMF	-0.116653	-0.101787	3	0.138714	-0.425664
Lsm1-7-Pat1 complex [GO:1990726]	GOCC	-0.100818	-0.0878679	4	0.138362	-0.239418
axonal growth cone [GO:0044295]	GOCC	0.100409	0.087509	4	0.137727	-0.238934
methyl-CpG binding [GO:0008327]	GOMF	-0.060258	-0.052403	11	0.136758	-0.426448
Inositol phosphate metabolism	KEGG name	-0.099591	-0.0867914	4	0.136461	-0.182139
extracellular region [GO:0005576]	GOCC	-0.0335188	-0.0291249	35	0.134804	-0.240742
long-chain-3-hydroxyacyl-CoA dehydrogenase activity [GO:0016509]	GOMF	0.113655	0.0991478	3	0.134695	-0.427342
small nuclear ribonucleoprotein complex [GO:0030532]	GOCC	-0.0873977	-0.0761069	5	0.133532	-0.240903
Peroxidase	Keywords	0.0691315	0.0601428	8	0.133521	-0.0934303
phosphatidylinositol 3-kinase binding [GO:0043548]	GOMF	0.112565	0.0981886	3	0.133239	-0.427632
integrin binding [GO:0005178]	GOMF	-0.0870704	-0.0758204	5	0.132968	-0.42674
Polymorphism	Keywords	-0.0362211	-0.0314751	29	0.132508	-0.0924737
WD repeat	Keywords	0.0220346	0.0191421	80	0.132461	-0.0905597
vesicle [GO:0031982]	GOCC	-0.0613366	-0.0533433	10	0.132253	-0.241072
Cul2-RING ubiquitin ligase complex [GO:0031462]	GOCC	0.111747	0.0974693	3	0.13215	-0.240069
VCB complex [GO:0030891]	GOCC	0.111747	0.0974693	3	0.13215	-0.238965
axon [GO:0030424]	GOCC	-0.0312161	-0.0271228	39	0.132114	-0.2379
extracellular space [GO:0005615]	GOCC	0.0265368	0.023055	54	0.131696	-0.23722
Inflammatory response	Keywords	0.0787283	0.0685244	6	0.131516	-0.0895535
U4atac snRNA binding [GO:0030622]	GOMF	-0.111202	-0.0969899	3	0.131425	-0.427124
Arp2/3 protein complex [GO:0005885]	GOCC	0.0860884	0.074961	5	0.131281	-0.236539
Systemic lupus erythematosus	KEGG name	0.0494111	0.0429529	15	0.130114	-0.184519
Signal	Keywords	0.019824	0.0172211	96	0.129813	-0.0893125
endoplasmic reticulum-Golgi intermediate compartment membrane [GO:0033116]	GOCC	0.095092	0.0828462	4	0.129537	-0.237191
peptide disulfide oxidoreductase activity [GO:0015037]	GOMF	-0.0849427	-0.0739585	5	0.129319	-0.428073
beta-catenin binding [GO:0008013]	GOMF	0.0571258	0.0496729	11	0.128779	-0.427459
histone methyltransferase activity (H3-K4 specific) [GO:0042800]	GOMF	0.0626594	0.0544966	9	0.127704	-0.427384
Bromodomain	Keywords	-0.0443348	-0.0385339	18	0.12753	-0.0896619
cytoskeletal protein binding [GO:0008092]	GOMF	-0.046753	-0.0406387	16	0.126763	-0.427177
Differentiation	Keywords	0.0203023	0.0176368	87	0.126438	-0.0888275
Protein phosphatase	Keywords	-0.0655469	-0.0570151	8	0.125766	-0.0875817
Circadian rhythm - mammal	KEGG name	-0.0828151	-0.0720974	5	0.12569	-0.185013
nuclear condensin complex [GO:0000799]	GOCC	0.106296	0.0926776	3	0.124934	-0.240705
cullin family protein binding [GO:0097602]	GOMF	-0.106296	-0.0926776	3	0.124934	-0.427863
protein transporter activity [GO:0008565]	GOMF	-0.0529339	-0.0460208	12	0.124114	-0.427541
Cytoskeleton	Keywords	0.0132775	0.0115334	207	0.124007	-0.0874319
ADP binding [GO:0043531]	GOMF	-0.0527972	-0.0459017	12	0.123755	-0.426761
lamellipodium [GO:0030027]	GOCC	-0.0352326	-0.0306153	27	0.123463	-0.241088
diacylglycerol kinase activity [GO:0004143]	GOMF	0.104933	0.0914806	3	0.123142	-0.426239
NAD+ kinase activity [GO:0003951]	GOMF	0.104933	0.0914806	3	0.123142	-0.425106
histone methyltransferase complex [GO:0035097]	GOCC	-0.0485186	-0.0421759	14	0.122674	-0.240793
peptide binding [GO:0042277]	GOMF	0.0805237	0.0700938	5	0.121805	-0.425314
transcription corepressor activity [GO:0003714]	GOMF	0.0281582	0.0244643	41	0.120982	-0.425011
manganese ion binding [GO:0030145]	GOMF	-0.102753	-0.0895661	3	0.120287	-0.424582
Electron transport	Keywords	-0.04596	-0.0399485	15	0.119979	-0.0895595
calmodulin binding [GO:0005516]	GOMF	-0.0293779	-0.0255247	36	0.118103	-0.425645
box C/D snoRNP complex [GO:0031428]	GOCC	0.0662221	0.0576041	7	0.118096	-0.244289
RNA polymerase II repressing transcription factor binding [GO:0001103]	GOMF	-0.0553506	-0.0481261	10	0.117885	-0.424746
sperm fibrous sheath [GO:0035686]	GOCC	0.100027	0.0871741	3	0.116735	-0.244571
catalytic step 2 spliceosome [GO:0071013]	GOCC	-0.0202977	-0.0176328	75	0.116678	-0.243551
transcription factor complex [GO:0005667]	GOCC	-0.0278753	-0.0242185	39	0.116393	-0.242763
Sec61 translocon complex [GO:0005784]	GOCC	-0.0997547	-0.086935	3	0.116381	-0.241704
clathrin-coated vesicle [GO:0030136]	GOCC	-0.0860941	-0.0749659	4	0.115911	-0.241106
bHLH transcription factor binding [GO:0043425]	GOMF	-0.0858896	-0.074787	4	0.115605	-0.42591
Oxidative phosphorylation	KEGG name	0.0366708	0.0318661	22	0.115296	-0.191512
Valine, leucine and isoleucine biosynthesis	KEGG name	0.0765957	0.0666608	5	0.1152	-0.187747
Holliday junction resolvase complex [GO:0048476]	GOCC	0.0981194	0.0855005	3	0.114261	-0.24169
RNA polymerase II core promoter sequence-specific DNA binding [GO:0000979]	GOMF	-0.0601188	-0.0522816	8	0.114201	-0.426202
CF(1)	Keywords	0.0842536	0.0733556	4	0.11316	-0.0944859
mitogen-activated protein kinase kinase kinase binding [GO:0031435]	GOMF	-0.0840491	-0.0731767	4	0.112855	-0.426439
ubiquitin-protein transferase activator activity [GO:0097027]	GOMF	0.0970292	0.0845444	3	0.112852	-0.425335
filopodium tip [GO:0032433]	GOCC	-0.0744681	-0.0648021	5	0.111652	-0.243236
ubiquitin-ubiquitin ligase activity [GO:0034450]	GOMF	0.0951213	0.0828718	3	0.110394	-0.42669
tau protein binding [GO:0048156]	GOMF	0.0736498	0.0640874	5	0.110292	-0.42569
mitochondrial respiratory chain complex III [GO:0005750]	GOCC	0.0820041	0.0713882	4	0.109815	-0.244013
tRNA-splicing ligase complex [GO:0072669]	GOCC	-0.0820041	-0.0713882	4	0.109815	-0.242955
metallopeptidase activity [GO:0008237]	GOMF	0.0817996	0.0712093	4	0.109511	-0.425373
ciliary transition zone [GO:0035869]	GOCC	0.0815951	0.0710305	4	0.109208	-0.242506
scaffold protein binding [GO:0097110]	GOMF	0.0492207	0.0427871	11	0.109077	-0.424713
Long-term depression	KEGG name	0.066039	0.0574444	6	0.108102	-0.191019
RNA polymerase II transcription factor binding [GO:0001085]	GOMF	-0.0608401	-0.0529104	7	0.107491	-0.425206
kinase binding [GO:0019900]	GOMF	0.0390867	0.0339676	17	0.107388	-0.424219
Nucleotide metabolism	Keywords	-0.0918506	-0.080006	3	0.106202	-0.0995598
protein deacetylase activity [GO:0033558]	GOMF	-0.0915781	-0.0797672	3	0.105854	-0.424666
T cell receptor signaling pathway	KEGG name	0.0791411	0.0688851	4	0.105583	-0.189745
dendritic growth cone [GO:0044294]	GOCC	0.0913055	0.0795285	3	0.105506	-0.245155
eukaryotic translation elongation factor 1 complex [GO:0005853]	GOCC	-0.0907604	-0.079051	3	0.104811	-0.244799
Glycogen metabolism	Keywords	-0.0907604	-0.079051	3	0.104811	-0.0990745
spliceosomal tri-snRNP complex [GO:0097526]	GOCC	0.0702128	0.0610865	5	0.104616	-0.243947
heme binding [GO:0020037]	GOMF	0.0516393	0.0448933	9	0.102994	-0.426441
condensin complex [GO:0000796]	GOCC	0.0585001	0.0508706	7	0.102937	-0.24458
DNA condensation	Keywords	0.0585001	0.0508706	7	0.102937	-0.0990808
DNA helicase activity [GO:0003678]	GOMF	-0.0487085	-0.0423412	10	0.102321	-0.426033
Sin3-type complex [GO:0070822]	GOCC	0.0880349	0.0766646	3	0.101349	-0.245126
ciliary membrane [GO:0060170]	GOCC	-0.0756646	-0.0658473	4	0.100484	-0.24495
receptor tyrosine kinase binding [GO:0030971]	GOMF	-0.0533593	-0.0463913	8	0.100097	-0.427177
Other types of O-glycan biosynthesis	KEGG name	-0.0850368	-0.0740408	3	0.0975626	-0.194005
Gastric acid secretion	KEGG name	0.0730061	0.0635253	4	0.0966145	-0.191225
Oxidation	Keywords	0.0730061	0.0635253	4	0.0966145	-0.103544
aminopeptidase activity [GO:0004177]	GOMF	-0.083674	-0.0728487	3	0.0958497	-0.430349
Swr1 complex [GO:0000812]	GOCC	-0.0715746	-0.0622754	4	0.0945413	-0.249856
U2-type prespliceosome [GO:0071004]	GOCC	-0.04318	-0.037529	11	0.0944381	-0.248924
Phagosome	KEGG name	-0.0333196	-0.0289518	18	0.0929593	-0.191185
Golgi membrane [GO:0000139]	GOCC	-0.0242845	-0.0210974	34	0.0927953	-0.249534
double-stranded telomeric DNA binding [GO:0003691]	GOMF	0.0573066	0.0498305	6	0.0924957	-0.432629
phosphatidylserine binding [GO:0001786]	GOMF	-0.0530011	-0.0460793	7	0.0923711	-0.431683
pyridoxal phosphate binding [GO:0030170]	GOMF	-0.0623568	-0.0542328	5	0.0918413	-0.431144
Immunity	Keywords	0.0208726	0.0181324	45	0.0914337	-0.106872
Glycosyltransferase	Keywords	-0.035771	-0.0310836	15	0.0909951	-0.105467
N-Glycan biosynthesis	KEGG name	0.0488529	0.0424669	8	0.0908767	-0.189602
Chronic myeloid leukemia	KEGG name	-0.0612111	-0.0532339	5	0.0900013	-0.186843
Rac GTPase binding [GO:0048365]	GOMF	0.0483408	0.0420211	8	0.0898381	-0.432082
replication fork [GO:0005657]	GOCC	-0.0514801	-0.0447546	7	0.0894819	-0.251817
membrane [GO:0016020]	GOCC	-0.0130738	-0.0113564	112	0.0888734	-0.251397
Bile secretion	KEGG name	0.0674847	0.0587057	4	0.0886581	-0.184582
rough endoplasmic reticulum [GO:0005791]	GOCC	0.033806	0.0293747	16	0.0886026	-0.250643
CCR4-NOT complex [GO:0030014]	GOCC	0.0672802	0.0585272	4	0.0883655	-0.249857
pericentric heterochromatin [GO:0005721]	GOCC	-0.0507781	-0.0441432	7	0.0881533	-0.249048
condensed chromosome, centromeric region [GO:0000779]	GOCC	0.0597381	0.0519497	5	0.0876442	-0.248539
NURF complex [GO:0016589]	GOCC	0.0544413	0.0473339	6	0.0874639	-0.247703
Pyridoxal phosphate	Keywords	-0.0543048	-0.047215	6	0.0872254	-0.1074
apical part of cell [GO:0045177]	GOCC	0.0420664	0.03656	10	0.0871524	-0.247001
small nucleolar ribonucleoprotein complex [GO:0005732]	GOCC	0.0501931	0.0436338	7	0.0870485	-0.246094
external side of plasma membrane [GO:0009897]	GOCC	0.0534862	0.0465019	6	0.0857964	-0.246337
cAMP binding [GO:0030552]	GOMF	0.0754974	0.0657012	3	0.0856767	-0.43518
cAMP-dependent protein kinase inhibitor activity [GO:0004862]	GOMF	0.0754974	0.0657012	3	0.0856767	-0.434119
cAMP-dependent protein kinase regulator activity [GO:0008603]	GOMF	0.0754974	0.0657012	3	0.0856767	-0.433061
cAMP-binding	Keywords	0.0754974	0.0657012	3	0.0856767	-0.10712
Membrane	Keywords	0.00692491	0.006015	430	0.0854617	-0.105514
heat shock protein binding [GO:0031072]	GOMF	0.0316854	0.0275308	17	0.0853225	-0.43236
14-3-3 protein binding [GO:0071889]	GOMF	0.0579378	0.0503806	5	0.0847764	-0.431853
CRD-mediated mRNA stability complex [GO:0070937]	GOCC	-0.0528039	-0.0459076	6	0.0846083	-0.246519
lipid binding [GO:0008289]	GOMF	-0.0372042	-0.0323301	12	0.0841668	-0.431413
dense body [GO:0097433]	GOCC	-0.0735895	-0.0640348	3	0.0833287	-0.246794
Pancreatic cancer	KEGG name	-0.0635992	-0.0553162	4	0.0831242	-0.186542
G-protein beta/gamma-subunit complex binding [GO:0031683]	GOMF	0.0633947	0.0551379	4	0.0828344	-0.431697
Rho guanyl-nucleotide exchange factor activity [GO:0005089]	GOMF	-0.0627812	-0.0546029	4	0.081966	-0.431521
cadherin binding involved in cell-cell adhesion [GO:0098641]	GOMF	-0.0558101	-0.0485265	5	0.0814057	-0.431038
Salivary secretion	KEGG name	-0.0719542	-0.0626068	3	0.0813238	-0.184797
Methane metabolism	KEGG name	-0.0392784	-0.0341343	10	0.0809021	-0.181702
voltage-gated potassium channel complex [GO:0008076]	GOCC	0.0617587	0.0537113	4	0.0805216	-0.2486
S-nitrosylation	Keywords	-0.0340407	-0.0295788	13	0.0798109	-0.109352
translation initiation factor binding [GO:0031369]	GOMF	-0.0349473	-0.0303672	12	0.0786522	-0.432751
nuclear import signal receptor activity [GO:0061608]	GOMF	-0.0523732	-0.0455324	5	0.0760031	-0.434363
ruffle [GO:0001726]	GOCC	-0.0301835	-0.026225	15	0.075689	-0.252433
protein phosphatase type 2A complex [GO:0000159]	GOCC	-0.0667757	-0.0580871	3	0.0750219	-0.252103
ubiquitin protein ligase activity involved in ERAD pathway [GO:1904264]	GOMF	-0.0665031	-0.0578493	3	0.0746922	-0.434638
Ubl conjugation pathway	Keywords	0.0130329	0.0113209	80	0.0743667	-0.11299
H4 histone acetyltransferase activity [GO:0010485]	GOMF	-0.065958	-0.0573737	3	0.0740333	-0.434264
U4 snRNA binding [GO:0030621]	GOMF	0.046391	0.0403237	6	0.0735607	-0.433707
Protein biosynthesis	Keywords	-0.0141151	-0.0122611	66	0.0732966	-0.112262
Long-term potentiation	KEGG name	-0.042705	-0.0371157	7	0.073094	-0.186022
motile cilium [GO:0031514]	GOCC	-0.0502455	-0.0436795	5	0.0726847	-0.253445
DNA polymerase binding [GO:0070182]	GOMF	0.0394306	0.0342667	8	0.0720631	-0.434176
phosphatidylinositol-3,4,5-trisphosphate binding [GO:0005547]	GOMF	0.0452995	0.0393736	6	0.071702	-0.433512
Cell adhesion	Keywords	0.0294515	0.0255886	14	0.0710472	-0.11272
histone deacetylase activity [GO:0004407]	GOMF	-0.0442079	-0.0384236	6	0.0698495	-0.434341
microtubule [GO:0005874]	GOCC	0.0130907	0.0113711	70	0.069707	-0.25543
protein disulfide oxidoreductase activity [GO:0015035]	GOMF	0.0539877	0.0469388	4	0.0696647	-0.433506
dendrite [GO:0030425]	GOCC	0.0144618	0.0125623	56	0.0690355	-0.255111
repressing transcription factor binding [GO:0070491]	GOMF	-0.0305704	-0.0265614	12	0.0681106	-0.434041
meiotic spindle [GO:0072687]	GOCC	-0.0607795	-0.0528576	3	0.0678135	-0.255345
phosphorylase kinase regulator activity [GO:0008607]	GOMF	0.0602344	0.0523823	3	0.0671629	-0.433973
cytokine activity [GO:0005125]	GOMF	0.0509202	0.044267	4	0.0654375	-0.434685
rRNA primary transcript binding [GO:0042134]	GOMF	-0.0577814	-0.0502443	3	0.0642449	-0.434867
actin filament bundle [GO:0032432]	GOCC	-0.0566912	-0.0492942	3	0.062953	-0.259219
MCM complex [GO:0042555]	GOCC	-0.0438625	-0.038123	5	0.0628488	-0.25834
WASH complex [GO:0071203]	GOCC	0.0564186	0.0490567	3	0.0626305	-0.257577
four-way junction DNA binding [GO:0000400]	GOMF	0.0564186	0.0490567	3	0.0626305	-0.435472
PML body [GO:0016605]	GOCC	-0.0191752	-0.0166574	26	0.0623534	-0.256875
PDZ domain binding [GO:0030165]	GOMF	-0.0435352	-0.0378381	5	0.0623492	-0.434747
extracellular exosome [GO:0070062]	GOCC	0.0234617	0.0203823	17	0.0617693	-0.256482
WD40-repeat domain binding [GO:0071987]	GOMF	0.0550559	0.0478693	3	0.0610211	-0.435071
early endosome membrane [GO:0031901]	GOCC	0.0388866	0.0337935	6	0.0609083	-0.256368
Extracellular matrix	Keywords	0.0382044	0.0332001	6	0.0597728	-0.122211
interchromatin granule [GO:0035061]	GOCC	0.0464213	0.04035	4	0.0592973	-0.257006
histone deacetylase complex [GO:0000118]	GOCC	0.0257673	0.0223862	13	0.0592239	-0.256109
Cell membrane	Keywords	0.00806162	0.00700239	140	0.0591976	-0.12101
cAMP-dependent protein kinase complex [GO:0005952]	GOCC	-0.0460123	-0.039994	4	0.0587426	-0.255622
cAMP	Keywords	-0.0460123	-0.039994	4	0.0587426	-0.119696
non-motile cilium [GO:0097730]	GOCC	-0.034632	-0.030093	7	0.0584357	-0.254963
postsynaptic density [GO:0014069]	GOCC	-0.0157593	-0.0136895	34	0.0582697	-0.254165
Respiratory chain	Keywords	-0.034164	-0.0296861	7	0.0575981	-0.119079
Calcium	Keywords	0.0134072	0.011646	46	0.0574719	-0.11745
cleavage furrow [GO:0032154]	GOCC	-0.0271459	-0.0235845	11	0.0573073	-0.254165
nuclear export signal receptor activity [GO:0005049]	GOMF	0.0399345	0.0347052	5	0.0568844	-0.438206
nuclear pore cytoplasmic filaments [GO:0044614]	GOCC	-0.0441718	-0.0383921	4	0.0562537	-0.254259
single-stranded RNA binding [GO:0003727]	GOMF	-0.0196789	-0.0170951	20	0.055832	-0.438259
glutathione peroxidase activity [GO:0004602]	GOMF	0.0433538	0.0376802	4	0.0551513	-0.437942
Homologous recombination	KEGG name	0.0271423	0.0235813	10	0.054491	-0.201164
M band [GO:0031430]	GOCC	-0.0382979	-0.0332814	5	0.0544191	-0.255136
ARF guanyl-nucleotide exchange factor activity [GO:0005086]	GOMF	-0.0493322	-0.0428843	3	0.0543145	-0.437784
septin complex [GO:0031105]	GOCC	0.0487871	0.0424096	3	0.0536802	-0.254919
filopodium [GO:0030175]	GOCC	-0.0243469	-0.0211516	12	0.0534674	-0.254179
Purine biosynthesis	Keywords	0.0415133	0.0360787	4	0.0526793	-0.120495
Regulation of actin cytoskeleton	KEGG name	-0.0162706	-0.0141337	25	0.0513254	-0.200897
Cilium biogenesis/degradation	Keywords	-0.0190594	-0.0165568	18	0.0510764	-0.120358
nucleotide binding [GO:0000166]	GOMF	0.022357	0.0194222	13	0.0509631	-0.440143
Oogenesis	Keywords	-0.0400818	-0.0348333	4	0.0507648	-0.118935
Potassium	Keywords	-0.0353519	-0.0307191	5	0.0500108	-0.117963
GTPase activating protein binding [GO:0032794]	GOMF	0.0394683	0.0342995	4	0.0499465	-0.440169
basolateral plasma membrane [GO:0016323]	GOCC	-0.0217254	-0.0188734	13	0.0494477	-0.257247
Cilium	Keywords	-0.0208859	-0.0181439	14	0.0493147	-0.116939
thiol-dependent ubiquitin-specific protease activity [GO:0004843]	GOMF	0.0206512	0.01794	14	0.0487318	-0.440395
ko05152	KEGG name	0.028782	0.0250067	7	0.0480619	-0.200754
spliceosomal complex [GO:0005681]	GOCC	-0.0102531	-0.00890606	56	0.0479316	-0.257814
tubulin binding [GO:0015631]	GOMF	0.0218848	0.019012	12	0.0477856	-0.440356
Sin3 complex [GO:0016580]	GOCC	0.0262188	0.0227785	8	0.0467316	-0.258067
microtubule minus-end [GO:0036449]	GOCC	-0.0370143	-0.0321649	4	0.0466862	-0.257167
Flavoprotein	Keywords	0.0232882	0.0202316	10	0.0463717	-0.118169
focal adhesion [GO:0005925]	GOCC	-0.0145545	-0.0126427	25	0.045648	-0.257262
dynein intermediate chain binding [GO:0045505]	GOMF	0.0417007	0.0362418	3	0.0455049	-0.441653
dynein light intermediate chain binding [GO:0051959]	GOMF	0.0417007	0.0362418	3	0.0455049	-0.440671
Dynein	Keywords	0.0417007	0.0362418	3	0.0455049	-0.117329
histone binding [GO:0042393]	GOMF	0.0119448	0.0103756	37	0.0454539	-0.439743
Ada2/Gcn5/Ada3 transcription activator complex [GO:0005671]	GOCC	0.027261	0.0236845	7	0.0453986	-0.25657
R-SMAD binding [GO:0070412]	GOMF	-0.0359918	-0.0312756	4	0.0453339	-0.438886
PTW/PP1 phosphatase complex [GO:0072357]	GOCC	0.027144	0.0235828	7	0.0451944	-0.255836
I band [GO:0031674]	GOCC	-0.0357873	-0.0310978	4	0.0450639	-0.255029
Aldosterone-regulated sodium reabsorption	KEGG name	0.0357873	0.0310978	4	0.0450639	-0.200372
Vascular smooth muscle contraction	KEGG name	0.0237705	0.0206507	9	0.0448421	-0.19724
ruffle membrane [GO:0032587]	GOCC	-0.0183511	-0.0159414	15	0.0446278	-0.25453
SAGA-type complex [GO:0070461]	GOCC	0.0408831	0.0355304	3	0.04457	-0.253655
late endosome [GO:0005770]	GOCC	-0.0212544	-0.0184641	11	0.0442838	-0.25301
ligase activity [GO:0016874]	GOMF	0.0406105	0.0352933	3	0.0442588	-0.438986
[truncated: 5,963 more rows]
