# Supplementary material for: Interaction of 7SK with the Smn complex modulates snRNP production
Source: Nat Commun. 2021 Feb 24;12:1278. doi: 10.1038/s41467-021-21529-1 (PMC7904863; doi:10.1038/s41467-021-21529-1)
Supplement: Supplementary file 8 — Source Data [file 41467_2021_21529_MOESM8_ESM.zip]

Archive with 231 entries (160 files):
- Uncropped blot and gel images/Figure1/
- Uncropped blot and gel images/Figure1/Figure1b/
- Uncropped blot and gel images/Figure1/Figure1b/Larp7_hnRNP R_hnRNP A1.pdf
- Uncropped blot and gel images/Figure1/Figure1b/Smn.pdf
- Uncropped blot and gel images/Figure1/Figure1c/
- Uncropped blot and gel images/Figure1/Figure1c/Larp7.pdf
- Uncropped blot and gel images/Figure1/Figure1c/Smn_SmB_Gemin2.pdf
- Uncropped blot and gel images/Figure1/Figure1d/
- Uncropped blot and gel images/Figure1/Figure1d/Hexim1_hnRNP A1.pdf
- Uncropped blot and gel images/Figure1/Figure1d/hnRNP R_Gapdh.pdf
- Uncropped blot and gel images/Figure1/Figure1d/Larp7.pdf
- Uncropped blot and gel images/Figure1/Figure1d/Smn.pdf
- Uncropped blot and gel images/Figure1/Figure1e/
- Uncropped blot and gel images/Figure1/Figure1e/Cdk9_Smn_hnRNP R.pdf
- Uncropped blot and gel images/Figure1/Figure1e/Gemin2.pdf
- Uncropped blot and gel images/Figure1/Figure1e/Hexim1.pdf
- Uncropped blot and gel images/Figure1/Figure1e/Larp7_hnRNP A1.pdf
- Uncropped blot and gel images/Figure1/Figure1e/SmB.pdf
- Uncropped blot and gel images/Figure1/Figure1f/
- Uncropped blot and gel images/Figure1/Figure1f/Larp7_Smn_Gemin2.pdf
- Uncropped blot and gel images/Figure1/Figure1h/
- Uncropped blot and gel images/Figure1/Figure1h/Gemin2.pdf
- Uncropped blot and gel images/Figure1/Figure1h/Larp7_Smn.pdf
- Uncropped blot and gel images/Figure2/
- Uncropped blot and gel images/Figure2/Figure2a/
- Uncropped blot and gel images/Figure2/Figure2a/Cdk9.pdf
- Uncropped blot and gel images/Figure2/Figure2a/Hexim1_Gemin2.pdf
- Uncropped blot and gel images/Figure2/Figure2a/Larp7.pdf
- Uncropped blot and gel images/Figure2/Figure2a/SmB.pdf
- Uncropped blot and gel images/Figure2/Figure2a/Smn.pdf
- Uncropped blot and gel images/Figure2/Figure2b/
- Uncropped blot and gel images/Figure2/Figure2b/Larp7.pdf
- Uncropped blot and gel images/Figure2/Figure2b/Smn.pdf
- Uncropped blot and gel images/Figure2/Figure2c/
- Uncropped blot and gel images/Figure2/Figure2c/Cdk9_1.pdf
- Uncropped blot and gel images/Figure2/Figure2c/Cdk9_2.pdf
- Uncropped blot and gel images/Figure2/Figure2c/hnRNP R.pdf
- Uncropped blot and gel images/Figure2/Figure2c/Larp7_SmB_hnRNP R.pdf
- Uncropped blot and gel images/Figure2/Figure2c/Smn.pdf
- Uncropped blot and gel images/Figure2/Figure2d/
- Uncropped blot and gel images/Figure2/Figure2d/Gemin2.pdf
- Uncropped blot and gel images/Figure2/Figure2d/Hexim1.pdf
- Uncropped blot and gel images/Figure2/Figure2d/Larp7.pdf
- Uncropped blot and gel images/Figure2/Figure2e/
- Uncropped blot and gel images/Figure2/Figure2e/Smn_Larp7.pdf
- Uncropped blot and gel images/Figure2/Figure2f/
- Uncropped blot and gel images/Figure2/Figure2f/GEMIN2.pdf
- Uncropped blot and gel images/Figure2/Figure2f/LARP7.pdf
- Uncropped blot and gel images/Figure2/Figure2f/MePCE.pdf
- Uncropped blot and gel images/Figure2/Figure2f/SMN.pdf
- Uncropped blot and gel images/Figure3/
- Uncropped blot and gel images/Figure3/Figure3a/
- Uncropped blot and gel images/Figure3/Figure3a/Larp7_Smn.pdf
- Uncropped blot and gel images/Figure3/Figure3c/
- Uncropped blot and gel images/Figure3/Figure3c/Larp7.pdf
- Uncropped blot and gel images/Figure3/Figure3c/Smn.pdf
- Uncropped blot and gel images/Figure3/Figure3e/
- Uncropped blot and gel images/Figure3/Figure3e/Mepce_Smn.pdf
- Uncropped blot and gel images/Figure3/Figure3f/
- Uncropped blot and gel images/Figure3/Figure3f/Mepce.pdf
- Uncropped blot and gel images/Figure3/Figure3f/Smn_SmB.pdf
- Uncropped blot and gel images/Figure3/Figure3i/
- Uncropped blot and gel images/Figure3/Figure3i/Biotinylated_U2 snRNA.pdf
- Uncropped blot and gel images/Figure3/Figure3j/
- Uncropped blot and gel images/Figure3/Figure3j/SmB.pdf
- Uncropped blot and gel images/Figure4/
- Uncropped blot and gel images/Figure4/Figure4a/
- Uncropped blot and gel images/Figure4/Figure4a/Calnexin.pdf
- Uncropped blot and gel images/Figure4/Figure4a/Hexim1.pdf
- Uncropped blot and gel images/Figure4/Figure4a/Histone H3_Gapdh.pdf
- Uncropped blot and gel images/Figure4/Figure4a/hnRNP A1.pdf
- Uncropped blot and gel images/Figure4/Figure4a/hnRNP A2B1.pdf
- Uncropped blot and gel images/Figure4/Figure4a/hnRNP R.pdf
- Uncropped blot and gel images/Figure4/Figure4a/Larp7.pdf
- Uncropped blot and gel images/Figure4/Figure4a/Smn.pdf
- Uncropped blot and gel images/Figure4/Figure4d/
- Uncropped blot and gel images/Figure4/Figure4d/Larp7_hnRNP R.pdf
- Uncropped blot and gel images/Figure4/Figure4d/Smn_hnRNP A1.pdf
- Uncropped blot and gel images/Figure4/Figure4e/
- Uncropped blot and gel images/Figure4/Figure4e/hnRNP A1_hnRNP R_Smn.pdf
- Uncropped blot and gel images/Figure4/Figure4e/Larp7.pdf
- Uncropped blot and gel images/Figure5/
- Uncropped blot and gel images/Figure5/Figure5a/
- Uncropped blot and gel images/Figure5/Figure5a/Hexim1.pdf
- Uncropped blot and gel images/Figure5/Figure5a/Larp7_Gemin2.pdf
- Uncropped blot and gel images/Figure5/Figure5a/SmB.pdf
- Uncropped blot and gel images/Figure5/Figure5a/Smn.pdf
- Uncropped blot and gel images/Figure5/Figure5c/
- Uncropped blot and gel images/Figure5/Figure5c/Gemin2.pdf
- Uncropped blot and gel images/Figure5/Figure5c/Larp7.pdf
- Uncropped blot and gel images/Figure5/Figure5c/Smn.pdf
- Uncropped blot and gel images/Figure5/Figure5d/
- Uncropped blot and gel images/Figure5/Figure5d/Gemin2.pdf
- Uncropped blot and gel images/Figure5/Figure5d/Larp7_Smn.pdf
- Uncropped blot and gel images/Figure5/Figure5d/SmB.pdf
- Uncropped blot and gel images/Figure5/Figure5e/
- Uncropped blot and gel images/Figure5/Figure5e/Larp7.pdf
- Uncropped blot and gel images/Figure5/Figure5e/Smn_Hexim1.pdf
- Uncropped blot and gel images/Figure5/Figure5f/
- Uncropped blot and gel images/Figure5/Figure5f/hnRNP R_SmB.pdf
- Uncropped blot and gel images/Figure5/Figure5f/Larp7.pdf
- Uncropped blot and gel images/Figure5/Figure5f/Larp7_Smn_hnRNP R_hnRNP A1.pdf
- Uncropped blot and gel images/Figure5/Figure5f/Smn_SmB.pdf
- Uncropped blot and gel images/Figure6/
- Uncropped blot and gel images/Figure6/Figure6a/
- Uncropped blot and gel images/Figure6/Figure6a/Larp7.pdf
- Uncropped blot and gel images/Figure6/Figure6a/Smn_Gemin2.pdf
- Uncropped blot and gel images/Figure6/Figure6b/
- Uncropped blot and gel images/Figure6/Figure6b/Larp7_Smn.pdf
- Uncropped blot and gel images/Figure6/Figure6e/
- Uncropped blot and gel images/Figure6/Figure6e/Larp7_Smn.pdf
- Uncropped blot and gel images/Figure6/Figure6e/Mepce.pdf
- Uncropped blot and gel images/Figure6/Figure6e/SmB.pdf
- Uncropped blot and gel images/Figure6/Figure6h/
- Uncropped blot and gel images/Figure6/Figure6h/Larp7.pdf
- Uncropped blot and gel images/Figure6/Figure6h/Larp7_Smn.pdf
- Uncropped blot and gel images/Figure6/Figure6h/Smn.pdf
- Uncropped blot and gel images/FigureS1/
- Uncropped blot and gel images/FigureS1/FigureS1a/
- Uncropped blot and gel images/FigureS1/FigureS1a/Gapdh.pdf
- Uncropped blot and gel images/FigureS1/FigureS1a/Hexim1.pdf
- Uncropped blot and gel images/FigureS1/FigureS1a/hnRNP A1.pdf
- Uncropped blot and gel images/FigureS1/FigureS1a/hnRNP R.pdf
- Uncropped blot and gel images/FigureS1/FigureS1a/Larp7.pdf
- Uncropped blot and gel images/FigureS2/
- Uncropped blot and gel images/FigureS2/FigureS2b/
- Uncropped blot and gel images/FigureS2/FigureS2b/Larp7.pdf
- Uncropped blot and gel images/FigureS2/FigureS2b/Smn_SmB_Gemin2.pdf
- Uncropped blot and gel images/FigureS2/FigureS2c/
- Uncropped blot and gel images/FigureS2/FigureS2c/GEMIN2.pdf
- Uncropped blot and gel images/FigureS2/FigureS2c/LARP7.pdf
- Uncropped blot and gel images/FigureS2/FigureS2c/SMN_GEMIN3_SmB.pdf
- Uncropped blot and gel images/FigureS2/FigureS2d/
- Uncropped blot and gel images/FigureS2/FigureS2d/GEMIN2_GEMIN3.pdf
- Uncropped blot and gel images/FigureS2/FigureS2d/LARP7_SmB.pdf
- Uncropped blot and gel images/FigureS2/FigureS2d/SMN.pdf
- Uncropped blot and gel images/FigureS2/FigureS2ef/
- Uncropped blot and gel images/FigureS2/FigureS2ef/LARP7_SMN.pdf
- Uncropped blot and gel images/FigureS2/FigureS2ef/SmB.pdf
- Uncropped blot and gel images/FigureS2/FigureS2ef/SMN_SmB.pdf
- Uncropped blot and gel images/FigureS2/FigureS2g/
- Uncropped blot and gel images/FigureS2/FigureS2g/hnRNP Q_Gemin4.pdf
- Uncropped blot and gel images/FigureS2/FigureS2g/Larp7.pdf
- Uncropped blot and gel images/FigureS2/FigureS2g/RHA.pdf
- Uncropped blot and gel images/FigureS2/FigureS2h/
- Uncropped blot and gel images/FigureS2/FigureS2h/Gemin4.pdf
- Uncropped blot and gel images/FigureS2/FigureS2h/hnRNP Q.pdf
- Uncropped blot and gel images/FigureS2/FigureS2h/Larp7.pdf
- Uncropped blot and gel images/FigureS2/FigureS2h/Mepce.pdf
- Uncropped blot and gel images/FigureS2/FigureS2h/RHA.pdf
- Uncropped blot and gel images/FigureS2/FigureS2i/
- Uncropped blot and gel images/FigureS2/FigureS2i/GEMIN4.pdf
- Uncropped blot and gel images/FigureS2/FigureS2i/hnRNP Q.pdf
- Uncropped blot and gel images/FigureS2/FigureS2i/LARP7.pdf
- Uncropped blot and gel images/FigureS2/FigureS2i/RHA.pdf
- Uncropped blot and gel images/FigureS2/FigureS2j/
- Uncropped blot and gel images/FigureS2/FigureS2j/GEMIN4.pdf
- Uncropped blot and gel images/FigureS2/FigureS2j/MePCE_hnRNP Q.pdf
- Uncropped blot and gel images/FigureS2/FigureS2j/RHA.pdf
- Uncropped blot and gel images/FigureS2/FigureS2k/
- Uncropped blot and gel images/FigureS2/FigureS2k/GEMIN4.pdf
- Uncropped blot and gel images/FigureS2/FigureS2k/hnRNP Q.pdf
- Uncropped blot and gel images/FigureS2/FigureS2k/LARP7.pdf
- Uncropped blot and gel images/FigureS2/FigureS2k/RHA.pdf
- Uncropped blot and gel images/FigureS2/FigureS2l/
- Uncropped blot and gel images/FigureS2/FigureS2l/hnRNP Q.pdf
- Uncropped blot and gel images/FigureS2/FigureS2l/LARP7.pdf
- Uncropped blot and gel images/FigureS2/FigureS2l/MePCE.pdf
- Uncropped blot and gel images/FigureS2/FigureS2l/RHA_GEMIN4.pdf
- Uncropped blot and gel images/FigureS2/FigureS2o/
- Uncropped blot and gel images/FigureS2/FigureS2o/CyclinT1.pdf
- Uncropped blot and gel images/FigureS2/FigureS2o/hnRNP A1.pdf
- Uncropped blot and gel images/FigureS2/FigureS2o/hnRNP R.pdf
- Uncropped blot and gel images/FigureS2/FigureS2o/Larp7_Hexim1_Gapdh.pdf
- Uncropped blot and gel images/FigureS2/FigureS2o/Smn.pdf
- Uncropped blot and gel images/FigureS2/FigureS2p/
- Uncropped blot and gel images/FigureS2/FigureS2p/Smn_RHA.pdf
- Uncropped blot and gel images/FigureS2/FigureS2q/
- Uncropped blot and gel images/FigureS2/FigureS2q/SMN_RHA.pdf
- Uncropped blot and gel images/FigureS2/FigureS2r/
- Uncropped blot and gel images/FigureS2/FigureS2r/SMN_RHA.pdf
- Uncropped blot and gel images/FigureS3/
- Uncropped blot and gel images/FigureS3/FigureS3a/
- Uncropped blot and gel images/FigureS3/FigureS3a/hnRNP R_hnRNP A1_Hexim1_Gapdh.pdf
- Uncropped blot and gel images/FigureS3/FigureS3a/Larp7.pdf
- Uncropped blot and gel images/FigureS3/FigureS3a/Smn.pdf
- Uncropped blot and gel images/FigureS3/FigureS3b/
- Uncropped blot and gel images/FigureS3/FigureS3b/Smn_Mepce.pdf
- Uncropped blot and gel images/FigureS3/FigureS3c/
- Uncropped blot and gel images/FigureS3/FigureS3c/CyclinT1_SmB.pdf
- Uncropped blot and gel images/FigureS3/FigureS3c/Larp7_hnRNP A1_hnRNP R_Smn_Cdk9.pdf
- Uncropped blot and gel images/FigureS3/FigureS3d/
- Uncropped blot and gel images/FigureS3/FigureS3d/CyclinT1_SmB.pdf
- Uncropped blot and gel images/FigureS3/FigureS3d/Larp7_hnRNP A1_hnRNP R.pdf
- Uncropped blot and gel images/FigureS3/FigureS3d/Smn_Cdk9.pdf
- Uncropped blot and gel images/FigureS3/FigureS3e/
- Uncropped blot and gel images/FigureS3/FigureS3e/Gemin2.pdf
- Uncropped blot and gel images/FigureS3/FigureS3g/
- Uncropped blot and gel images/FigureS3/FigureS3g/SmB_Smn_Larp7_hnRNP R_hnRNP A1_Hexim1.pdf
- Uncropped blot and gel images/FigureS3/FigureS3h/
- Uncropped blot and gel images/FigureS3/FigureS3h/Mepce_Smn_SmB.pdf
- Uncropped blot and gel images/FigureS4/
- Uncropped blot and gel images/FigureS4/FigureS4a/
- Uncropped blot and gel images/FigureS4/FigureS4a/Calnexin.pdf
- Uncropped blot and gel images/FigureS4/FigureS4a/Gapdh.pdf
- Uncropped blot and gel images/FigureS4/FigureS4a/Histone H3.pdf
- Uncropped blot and gel images/FigureS4/FigureS4a/hnRNP R.pdf
- Uncropped blot and gel images/FigureS4/FigureS4a/Larp7.pdf
- Uncropped blot and gel images/FigureS4/FigureS4a/Smn.pdf
- Uncropped blot and gel images/FigureS5/
- Uncropped blot and gel images/FigureS5/FigureS5b/
- Uncropped blot and gel images/FigureS5/FigureS5b/hnRNP A1.pdf
- Uncropped blot and gel images/FigureS5/FigureS5b/Larp7_SmB_Hexim1_hnRNP R.pdf
- Uncropped blot and gel images/FigureS5/FigureS5b/Larp7_SmB_Hexim1_hnRNP R_hnRNP A1.pdf
- Uncropped blot and gel images/FigureS5/FigureS5b/Smn_Cdk9.pdf
- Uncropped blot and gel images/FigureS5/FigureS5c/
- Uncropped blot and gel images/FigureS5/FigureS5c/hnRNP A1_Smn_SmB.pdf
- Uncropped blot and gel images/FigureS5/FigureS5c/Larp7_Hexim1_hnRNP R.pdf
- Uncropped blot and gel images/FigureS5/FigureS5c/Larp7_hnRNP R_Hexim1.pdf
- Uncropped blot and gel images/FigureS5/FigureS5c/SmB.pdf
- Uncropped blot and gel images/FigureS5/FigureS5d/
- Uncropped blot and gel images/FigureS5/FigureS5d/Larp7.pdf
- Uncropped blot and gel images/FigureS5/FigureS5d/Smn_hnRNP R_hnRNP A1.pdf
- Uncropped blot and gel images/FigureS6/
- Uncropped blot and gel images/FigureS6/FigureS6bd/
- Uncropped blot and gel images/FigureS6/FigureS6bd/RNA gels.pdf
- Uncropped blot and gel images/FigureS6/FigureS6c/
- Uncropped blot and gel images/FigureS6/FigureS6c/Larp7_Smn_hnRNP R_hnRNP A1.pdf
- Uncropped blot and gel images/FigureS6/FigureS6e/
- Uncropped blot and gel images/FigureS6/FigureS6e/Larp7_Smn_hnRNP R_hnRNP A1.pdf
- Raw Data.xlsx
