# Supplementary material for: Interaction of 7SK with the Smn complex modulates snRNP production
Source: Nat Commun. 2021 Feb 24;12:1278. doi: 10.1038/s41467-021-21529-1 (PMC7904863; doi:10.1038/s41467-021-21529-1)
Supplement: Supplementary file 8 — Source Data [file 41467_2021_21529_MOESM8_ESM.zip › Raw Data.xlsx]

## Sheet: Figure 1e
Tube	7SK Relative expression (a.u.)
1	3.84942e-05
2	2.4874e-05
3	0.0154099
4	0.418994
5	0.82645
6	1
7	0.699793
8	0.380245
9	0.20733
10	0.0944045
11	0.0561333
12	0.0301855
13	0.029977
14	0.0388754
15	0.0438889

## Sheet: Figure 1g
		Relative binding (a.u.)
RNA	Experiment	Mouse-IgG	Anti-SmB/B'
7SK	1	0.831238	208.418
	2	1.02337	236.113
	3	1.17555	271.223
		P=0.0002

## Sheet: Figure 3b
		Relative expression (a.u.)
		0 h		1 h		6 h		12 h
Protein	Eyperiment	DMSO	ActD	DMSO	ActD	DMSO	ActD	DMSO	ActD
Larp7	1	1	0.982405	1	1.01286	1	0.39539	1	0.41656
	2	1	1.09617	1	0.880351	1	0.549381	1	0.49584
	3	1	0.971097	1	0.828506	1	0.476795	1	0.421335
		P=0.9922		P=0.1667		P<0.0001		P<0.0001

## Sheet: Figure 3d
		Smn IP, Relative binding (a.u.)
		0 h		1 h		6 h		12 h
Protein	Experiment	DMSO	ActD	DMSO	ActD	DMSO	ActD	DMSO	ActD
Larp7	1	1	1.01145	1	1.35286	1	1.65539	1	1.55656
	2	1	0.890349	1	1.32035	1	2.19381	1	1.38584
	3	1	0.849393	1	1.40851	1	1.83679	1	1.47134
		P=0.8282		P=0.0031		P<0.0001		P=0.0002

## Sheet: Figure 3g
		Relative expression (a.u.)
		0 h		1 h		6 h		12 h
snRNA	Experiment	DMSO	ActD	DMSO	ActD	DMSO	ActD	DMSO	ActD
U1	1	1	1.16473	1	0.562529	1	0.420448	1	0.646176
	2	1	1.55833	1	0.574349	1	0.687771	1	0.469761
	3	1	1.07923	1	0.737135	1	0.543367	1	0.411796
		P=0.0480		P=0.0045		P=0.0009		P=0.0004
U2	1	1	1.02101	1	0.5	1	0.432269	1	0.482968
	2	1	1.45397	1	0.503478	1	0.632878	1	0.423373
	3	1	0.726986	1	0.779165	1	0.562529	1	0.435275
		P=0.9690		P=0.0145		P=0.0058		P=0.0011
U4	1	1	1.02101	1	0.721965	1	0.840896	1	1.29235
	2	1	1.32869	1	0.646176	1	0.888843	1	0.80107
	3	1	1.17284	1	0.737135	1	0.840896	1	0.570382
		P=0.4883		P=0.0812		P=0.6609		P=0.8218
U4atac	1	1	1.08674	1	0.384219	1	0.102238	1	0.115824
	2	1	1.07177	1	0.432269	1	0.140632	1	0.132127
	3	1	1.16473	1	0.363493	1	0.136787	1	0.111878
		P=0.0001		P<0.0001		P<0.0001		P<0.0001
U5	1	1	0.972655	1	0.726986	1	0.348686	1	0.503478
	2	1	1.02101	1	0.870551	1	0.444421	1	0.373712
	3	1	1.15669	1	0.80107	1	0.486327	1	0.411796
		P=0.7251		P=0.0014		P<0.0001		P<0.0001
U11	1	1	1.18099	1	0.348686	1	0.108819	1	0.135842
	2	1	1.11729	1	0.463294	1	0.127627	1	0.131215
	3	1	0.959264	1	0.360982	1	0.144586	1	0.101532
		P=0.1499		P<0.0001		P<0.0001		P<0.0001
U12	1	1	1.1019	1	0.659754	1	0.835088	1	2.01391
	2	1	1.18921	1	0.737135	1	1.03527	1	1.53687
	3	1	1.04972	1	0.779165	1	1.25701	1	1.29235
		P=0.8497		P=0.1621		P=0.9953		P=0.0006

## Sheet: Figure 3h
		SmB/B' IP, Relative binding (a.u.)
		0 h		1 h		6 h		12 h
snRNA	Experiment	DMSO	ActD	DMSO	ActD	DMSO	ActD	DMSO	ActD
U1	1	1	1.05702	1	0.673617	1	1.30134	1	0.287175
	2	1	0.486327	1	2.34567	1	0.668964	1	0.76313
	3	1	0.566442	1	0.624165	1	1.31951	1	1.46409
		P=0.8870		P=0.9619		P=0.9981		P=0.9863
U2	1	1	1.27456	1	0.327598	1	0.41466	1	0.248273
	2	1	0.61132	1	1.38511	1	0.41466	1	0.314253
	3	1	0.712025	1	0.528509	1	0.293209	1	0.574349
		P=0.9430		P=0.6357		P=0.0253		P=0.0265
U4	1	1	1.42405	1	0.205898	1	0.368567	1	0.138696
	2	1	0.482968	1	2.04202	1	0.384219	1	0.554785
	3	1	0.450625	1	0.438303	1	0.602904	1	0.655197
		P=0.9549		P=0.9969		P=0.4213		P=0.4173
U4atac	1	1	1.10957	1	0.61132	1	1.48452	1	0.737135
	2	1	0.721965	1	0.570382	1	1.27456	1	1.22264
	3	1	0.852635	1	0.907519	1	0.913831	1	1.20581
		P=0.9149		P=0.1656		P=0.4171		P=0.9915
U5	1	1	0.972655	1	0.279322	1	1.76541	1	0.582367
	2	1	0.913831	1	2.39496	1	1.27456	1	0.907519
	3	1	0.68302	1	0.97942	1	1.54757	1	1.46409
		P=0.9901		P=0.9548		P=0.4699		P>0.9998
U11	1	1	0.946058	1	0.742262	1	1.02811	1	0.712025
	2	1	1.02101	1	1.42405	1	0.895025	1	0.578344
	3	1	0.90125	1	0.920188	1	0.835088	1	0.90125
		P=0.9932		P=0.9987		P=0.9382		P=0.1339
U12	1	1	1.07923	1	1.18099	1	0.668964	1	0.376312
	2	1	0.870551	1	0.952638	1	0.812252	1	0.554785
	3	1	1.16473	1	0.721965	1	0.687771	1	0.208772
		P=0.9916		P=0.9801		P=0.0435		P<0.0001

## Sheet: Figure 3k
	Experiment	DMSO_without ATP	ActD_without ATP	DMSO_with ATP	ActD_with ATP
Relative snRNP assembly (a.u.)	1	0.286023	0.135272	1	0.560727
	2	0.518446	0.0742494	1	0.62311
	3	0.40793	0.127567	1	0.476581
		P=0.0044
				P=0.0003
		P<0.0001
			P=0.0003

## Sheet: Figure 4b
		Distribution (%)
Protein	Experiment	Cyt	Nuc	Chr
Calnexin	1	10.7443	89.2557	0
	2	10.3503	89.6497	0
	3	9.87139	90.1286	0
Gapdh	1	83.0961	16.9039	0
	2	90.3077	9.69234	0
	3	92.2082	7.79183	0
Histone H3	1	0	0	100
	2	0	0	100
	3	0	0	100
hnRNP R, long	1	16.697	32.9657	50.3374
	2	24.8775	30.286	44.8366
	3	24.673	34.301	41.026
hnRNP R, short	1	5.61713	22.0904	72.2924
	2	11.2512	22.7414	66.0074
	3	9.92804	27.6873	62.3846
Larp7	1	33.8219	37.5338	28.6442
	2	39.3242	33.7648	26.911
	3	34.1375	40.152	25.7106
Hexim1	1	46.1926	40.2094	13.5981
	2	45.2688	42.034	12.6972
	3	47.1967	42.3304	10.4729
Smn	1	49.2981	39.8053	10.8966
	2	51.7713	36.8991	11.3296
	3	54.0946	33.4966	12.4088
hnRNP A1	1	16.7681	34.5754	48.6565
	2	18.0101	35.7364	46.2534
	3	18.289	35.9701	45.7409
hnRNP A2/B1	1	11.4203	24.7976	63.7821
	2	11.6056	25.3469	63.0476
	3	13.8306	28.5243	57.6451

## Sheet: Figure 4c
		Relative levels (a.u.)
RNA	Experiment	Cyt	Nuc	Chr
7SK	1	0.522137	1.0479	0.247843
	2	0.500867	0.967612	0.250434
	3	0.553824	1.03347	0.254811
	4	0.593574	0.95429	0.244431

## Sheet: Figure 5b
		Input, Relative expression (a.u.)
Protein	Experiment	control	shSnrpb
SmB/B'	1	1	0.108782
	2	1	0.062475
	3	1	0.095817
		P<0.0001
		Larp7 IP, Relative binding (a.u.)
Protein	Experiment	control	shSnrpb
Smn	1	1	1.37007
	2	1	1.41513
	3	1	1.46023
		P<0.0001
Gemin2	1	1	1.5721
	2	1	1.68825
	3	1	1.15896
		P=0.0421
Hexim1	1	1	0.830604
	2	1	0.82131
	3	1	0.762024
		P=0.0008

[truncated: 14 more sheets: Figure 6c, Figure 6d, Figure 6f, Figure 6g, Figure 6i, Figure 6j, Figure S1b, Figure S2a, Figure S2m, Figure S2n, Figure S3f, Figure S5a, Figure S5e, Figure S5f]
